# Supplementary material for: Nonlinear relationship of red blood cell indices (MCH, MCHC, and MCV) with all-cause and cardiovascular mortality: A cohort study in U.S. adults
Source: PLoS One. 2024 Aug 2;19(8):e0307609. doi: 10.1371/journal.pone.0307609 (PMC11296621; doi:10.1371/journal.pone.0307609)
Supplement: S2 Appendix — (XLSX) [file pone.0307609.s010.xlsx]

## Sheet: 原始
Year	seqn	sdmvpsu	sdmvstra	nhs_wt	red	hgb	mcv	mch	mchc	age	sex	eth	edu	bmi	BMI	smoke	CVD	DM	CKD	Hypertension	COPD	Hyperlipidemia	cancer	anemia	随访时间	全因	心血管	肿瘤	mch5	mcv5	mchc5
1999-2000	2	3	1	6134.48	4.73	14.1	88.5	29.7	33.6	77	1	0	2	0	24.9	0	0	0	0	0	0	0	1	0	177	1	0	0	(29.1,30.3]	(86.1,89]	(33.3,33.7]
1999-2000	5	2	8	18394.4	5.13	14.5	84.9	28.3	33.3	49	1	0	2	1	29.1	1	0	0	0	1	0	0	0	0	244	0	0	0	[14.7,29.1]	[51.1,86.1]	[27.8,33.3]
1999-2000	7	2	4	5358.53	4.6	13.4	87.4	29.1	33.3	59	0	2	1	1	29.39	1	0	0	0	1	0	0	0	0	236	0	0	0	[14.7,29.1]	(86.1,89]	[27.8,33.3]
1999-2000	10	1	7	4490.54	5	15.4	92.3	30.9	33.5	43	1	2	1	2	30.94	2	0	0	0	1	0	1	0	0	231	1	1	0	(30.3,31.1]	(91.3,93.9]	(33.3,33.7]
1999-2000	12	2	6	18268.9	5.76	16	83.5	27.8	33.3	37	1	0	2	2	30.62	0	0	0	1	1	0	0	0	0	236	0	0	0	[14.7,29.1]	[51.1,86.1]	[27.8,33.3]
1999-2000	13	2	13	451.509	5.53	16.8	91.1	30.3	33.3	70	1	1	0	1	25.57	1	0	1	1	1	0	0	0	0	16	1	1	0	(29.1,30.3]	(89,91.3]	[27.8,33.3]
1999-2000	14	1	12	3976	5.32	16.6	90.4	31.3	34.5	81	1	0	1	1	27.33	2	0	0	1	0	0	1	0	0	136	1	0	0	(31.1,32.1]	(89,91.3]	(34.2,34.7]
1999-2000	15	2	11	20587.9	4.14	13.3	97.1	32.1	33.1	38	0	0	2	1	26.68	2	0	0	0	0	0	0	0	0	231	0	0	0	(31.1,32.1]	(93.9,125.3]	[27.8,33.3]
1999-2000	16	1	11	3523.5	3.57	10.9	93	30.4	32.7	85	0	2	0	0	19.96	0	0	0	1	0	0	1	0	1	62	1	0	1	(30.3,31.1]	(91.3,93.9]	[27.8,33.3]
1999-2000	24	2	12	14817.5	4.34	14.7	96.7	30.8	31.8	53	0	0	1	1	25.93	2	1	0	0	0	0	0	1	0	160	1	0	1	(30.3,31.1]	(93.9,125.3]	[27.8,33.3]
1999-2000	25	1	5	25480.4	4.31	13.4	88.7	31	35	42	0	0	2	2	37.6	1	0	0	0	1	0	0	0	0	142	1	0	0	(30.3,31.1]	(86.1,89]	(34.7,44.9]
1999-2000	29	2	12	9815.69	4.81	15.8	93.1	32.8	35.3	62	1	0	1	2	36.94	1	1	1	1	1	1	0	0	0	26	1	0	0	(32.1,60.8]	(91.3,93.9]	(34.7,44.9]
1999-2000	33	1	13	1812.28	5.16	15.3	88	29.7	33.7	46	1	1	1	2	36.16	1	0	0	0	0	0	1	0	0	244	0	0	0	(29.1,30.3]	(86.1,89]	(33.3,33.7]
1999-2000	34	1	7	4979.36	4.32	12.4	87.3	28.7	32.8	38	0	2	1	1	25.62	2	0	0	0	0	0	0	0	0	244	0	0	0	[14.7,29.1]	(86.1,89]	[27.8,33.3]
1999-2000	40	1	13	507.556	4.15	11.8	83.4	28.4	34	68	0	1	0	2	30.23	0	0	1	1	1	0	0	0	1	117	1	1	0	[14.7,29.1]	[51.1,86.1]	(33.7,34.2]
1999-2000	45	1	4	4552.13	4.53	13.6	88.1	29.9	33.9	33	0	1	1	1	27.47	0	0	0	0	0	0	0	0	0	246	0	0	0	(29.1,30.3]	(86.1,89]	(33.7,34.2]
1999-2000	46	2	5	2770.63	4.88	13.6	89.8	27.8	31	85	0	2	1	0	23.79	1	1	1	1	1	0	0	0	0	21	1	1	0	[14.7,29.1]	(89,91.3]	[27.8,33.3]
1999-2000	55	2	9	1824.79	4.73	15	90.6	31.8	35.1	61	0	3	2	0	23.2	2	0	1	0	0	0	0	0	0	243	0	0	0	(31.1,32.1]	(89,91.3]	(34.7,44.9]
1999-2000	56	1	12	16849.8	4.33	13.4	90.7	30.8	34	21	1	0	1	0	24.64	1	0	0	0	0	0	1	0	0	237	0	0	0	(30.3,31.1]	(89,91.3]	(33.7,34.2]
1999-2000	57	2	5	18744	5.39	15.4	85.2	28.7	33.7	39	1	0	2	1	29.74	0	0	0	0	1	0	0	0	0	241	0	0	0	[14.7,29.1]	[51.1,86.1]	(33.3,33.7]
1999-2000	59	1	6	533.085	4.63	15.4	96.3	33.2	34.5	70	1	1	1	1	29.28	1	0	0	0	0	0	0	1	0	214	1	0	1	(32.1,60.8]	(93.9,125.3]	(34.2,34.7]
1999-2000	64	1	9	3520.27	4.59	13	81.4	28.3	34.8	63	0	2	2	0	20.48	2	0	0	1	1	0	0	0	0	106	1	0	1	[14.7,29.1]	[51.1,86.1]	(34.7,44.9]
1999-2000	66	1	3	6011.02	5.52	17.5	89.9	31.7	35.3	37	1	1	2	2	30.38	0	0	0	0	0	0	0	0	0	236	0	0	0	(31.1,32.1]	(89,91.3]	(34.7,44.9]
1999-2000	69	1	7	5830.54	5.07	14.8	87.6	29.1	33.3	27	1	2	2	2	40.24	0	0	0	0	0	0	0	0	0	244	0	0	0	[14.7,29.1]	(86.1,89]	[27.8,33.3]
1999-2000	77	2	8	14962.8	5.2	16.5	95.3	31.8	33.3	25	1	0	2	1	25.85	2	0	0	0	0	0	0	0	0	246	0	0	0	(31.1,32.1]	(93.9,125.3]	[27.8,33.3]
1999-2000	81	2	12	17956.6	5.24	16	89.9	30.7	34.1	30	1	0	2	1	28.69	0	0	0	0	0	0	0	0	0	243	0	0	0	(30.3,31.1]	(89,91.3]	(33.7,34.2]
1999-2000	83	1	7	2370.73	4.68	12.5	82.3	26.8	32.6	60	0	2	1	2	32.14	1	0	1	0	0	0	0	0	0	232	1	1	0	[14.7,29.1]	[51.1,86.1]	[27.8,33.3]
1999-2000	86	2	1	9896.42	4.62	15.9	98.6	34.5	35	63	0	0	1	2	31.88	2	0	0	0	0	0	0	1	0	236	0	0	0	(32.1,60.8]	(93.9,125.3]	(34.7,44.9]
1999-2000	93	1	12	10765	4.31	13.8	95.1	32.1	33.8	63	0	3	2	0	22.85	0	0	0	0	1	0	0	0	0	242	0	0	0	(31.1,32.1]	(93.9,125.3]	(33.7,34.2]
1999-2000	94	2	4	2665.65	3.84	11.6	92.8	30.5	32.8	61	0	2	1	2	35.28	0	0	0	0	0	0	0	1	1	243	0	0	0	(30.3,31.1]	(91.3,93.9]	[27.8,33.3]
1999-2000	101	1	12	2681.85	4.47	15.3	97.4	34.2	35.1	52	1	1	2	0	23.55	0	0	0	0	0	0	1	0	0	240	0	0	0	(32.1,60.8]	(93.9,125.3]	(34.7,44.9]
1999-2000	102	1	6	25811	5.65	12.2	68.4	21.5	31.5	41	0	3	0	1	26.32	0	0	0	1	0	0	0	0	0	228	0	0	0	[14.7,29.1]	[51.1,86.1]	[27.8,33.3]
1999-2000	106	2	3	3842.52	4.94	15.1	91.4	30.6	33.4	39	1	1	1	1	29.07	0	0	0	0	0	0	1	0	0	247	0	0	0	(30.3,31.1]	(91.3,93.9]	(33.3,33.7]
1999-2000	107	2	4	3764.16	4.38	13.4	88.2	30.6	34.7	30	0	1	1	1	26.97	0	0	0	0	0	0	1	0	0	242	0	0	0	(30.3,31.1]	(86.1,89]	(34.2,34.7]
1999-2000	108	2	5	15109	5.33	16.5	90.6	30.8	34	22	1	0	2	2	38.41	0	1	0	0	0	0	0	0	0	241	0	0	0	(30.3,31.1]	(89,91.3]	(33.7,34.2]
1999-2000	113	1	10	16286.9	5.61	16.8	89.1	30	33.7	27	1	0	2	0	23.53	0	0	0	0	0	0	1	0	0	241	0	0	0	(29.1,30.3]	(89,91.3]	(33.3,33.7]
1999-2000	115	1	11	19819.5	4.29	13.2	91.6	30.8	33.6	59	0	0	2	0	20.89	0	0	0	0	1	0	1	0	0	229	0	0	0	(30.3,31.1]	(91.3,93.9]	(33.3,33.7]
1999-2000	117	2	1	11119	5.35	15.8	87.1	29.5	34	34	1	0	1	2	34.2	1	0	0	1	1	0	0	0	0	236	0	0	0	(29.1,30.3]	(86.1,89]	(33.7,34.2]
1999-2000	118	1	5	4883.96	4.74	15	94.8	31.7	33.6	85	1	0	2	2	30.67	1	0	0	1	1	0	0	0	0	41	1	1	0	(31.1,32.1]	(93.9,125.3]	(33.3,33.7]
1999-2000	121	1	7	2980.77	5.47	15.8	86.8	29.2	33.7	38	1	1	0	1	28.4	0	0	0	0	0	0	0	0	0	246	0	0	0	(29.1,30.3]	(86.1,89]	(33.3,33.7]
1999-2000	122	1	12	11419	4.49	14.8	96.7	33	34.1	64	1	0	1	2	33.56	1	0	0	0	0	0	0	0	0	241	0	0	0	(32.1,60.8]	(93.9,125.3]	(33.7,34.2]
1999-2000	123	1	5	9122.24	4.68	15.2	96.2	32.6	33.9	76	1	0	0	2	36.57	2	0	0	0	0	0	0	0	0	57	1	0	1	(32.1,60.8]	(93.9,125.3]	(33.7,34.2]
1999-2000	129	2	8	10457.7	4.31	13.8	94.7	32	33.7	63	0	0	2	2	38.32	1	0	0	1	1	0	1	0	0	246	0	0	0	(31.1,32.1]	(93.9,125.3]	(33.3,33.7]
1999-2000	130	1	10	15514	4.89	14.8	89.1	30	33.8	59	1	0	1	1	26.17	1	1	1	0	0	0	0	0	0	247	0	0	0	(29.1,30.3]	(89,91.3]	(33.7,34.2]
1999-2000	131	1	11	19248.7	5.14	16	93.8	31	33.1	56	1	0	2	1	26.83	0	0	0	0	0	0	0	0	0	229	0	0	0	(30.3,31.1]	(91.3,93.9]	[27.8,33.3]
1999-2000	132	2	8	24015.7	4.68	14.7	93.2	31.3	33.6	41	0	0	2	2	41.93	2	0	0	0	0	0	0	0	0	245	0	0	0	(31.1,32.1]	(91.3,93.9]	(33.3,33.7]
1999-2000	141	3	1	12135.3	4.21	13.9	94.4	33.3	35.2	35	0	3	1	1	26.19	2	0	0	0	1	0	0	0	0	240	0	0	0	(32.1,60.8]	(93.9,125.3]	(34.7,44.9]
1999-2000	147	1	13	1985.48	5.09	15.6	94.2	30.8	32.7	43	1	1	1	0	24.14	2	0	0	0	0	0	1	0	0	244	0	0	0	(30.3,31.1]	(93.9,125.3]	[27.8,33.3]
1999-2000	149	2	8	19402.5	3.8	12.3	96.3	32.3	33.6	40	0	3	1	1	27.06	2	0	0	0	1	0	0	0	0	243	0	0	0	(32.1,60.8]	(93.9,125.3]	(33.3,33.7]
1999-2000	150	1	7	7750.86	4.9	15	91.9	30.7	33.3	65	1	0	1	2	31.48	1	0	0	0	0	0	0	1	0	98	1	0	0	(30.3,31.1]	(91.3,93.9]	[27.8,33.3]
1999-2000	151	2	10	4329.29	3.27	11.5	97.8	35.2	36	84	1	0	0	1	26.6	1	1	0	1	0	0	1	1	1	119	1	0	1	(32.1,60.8]	(93.9,125.3]	(34.7,44.9]
1999-2000	156	2	2	7621.57	5.28	16.3	92.2	30.9	33.6	22	1	2	2	0	22.25	0	0	0	0	0	0	0	0	0	245	0	0	0	(30.3,31.1]	(91.3,93.9]	(33.3,33.7]
1999-2000	158	2	10	4384.74	5.56	17.2	89.8	30.8	34.2	29	1	1	0	0	24.26	0	0	0	0	0	0	0	0	0	235	0	0	0	(30.3,31.1]	(89,91.3]	(33.7,34.2]
1999-2000	162	1	3	572.375	4.81	16.6	98.1	34.5	35.3	63	1	1	0	1	25.41	2	0	0	0	1	0	0	0	0	193	1	0	0	(32.1,60.8]	(93.9,125.3]	(34.7,44.9]
1999-2000	163	1	3	1472.61	4.97	15.4	90.7	31.1	34.2	63	0	1	0	1	25.13	0	0	1	0	1	0	0	0	0	237	0	0	0	(30.3,31.1]	(89,91.3]	(33.7,34.2]
1999-2000	164	2	13	15006.2	5.59	15.9	84.8	28.4	33.6	51	1	0	2	2	30.17	1	0	1	1	0	0	0	0	0	242	0	0	0	[14.7,29.1]	[51.1,86.1]	(33.3,33.7]
1999-2000	166	1	11	2648.56	4.71	14.4	91.4	30.5	33.3	41	1	1	1	1	28.79	2	0	0	0	0	0	0	0	0	229	0	0	0	(30.3,31.1]	(91.3,93.9]	[27.8,33.3]
1999-2000	170	1	3	5767.28	5.13	16	89.6	31.2	34.8	28	1	1	1	1	25.06	2	0	0	0	0	0	1	0	0	236	0	0	0	(31.1,32.1]	(89,91.3]	(34.7,44.9]
1999-2000	172	1	12	5747.32	5.09	16.7	95.7	32.8	34.3	41	1	2	2	2	34.08	0	0	0	0	1	0	0	0	0	210	1	0	0	(32.1,60.8]	(93.9,125.3]	(34.2,34.7]
1999-2000	173	2	12	4413.44	5.21	15.3	89.4	29.4	32.9	82	0	0	2	1	26.35	0	0	1	1	1	0	0	0	0	242	0	0	0	(29.1,30.3]	(89,91.3]	[27.8,33.3]
1999-2000	177	1	7	21750	3.86	12.3	93.1	32	34.4	55	0	0	2	2	35.56	0	0	0	0	1	0	0	0	0	244	0	0	0	(31.1,32.1]	(91.3,93.9]	(34.2,34.7]
1999-2000	178	2	9	2418.32	5.56	17.7	92.9	31.8	34.3	60	0	2	2	2	31.74	2	0	0	0	1	0	0	0	0	239	0	0	0	(31.1,32.1]	(91.3,93.9]	(34.2,34.7]
1999-2000	183	1	8	15081.5	5.27	15	86.7	28.5	32.8	21	1	3	1	1	25.05	0	0	0	0	0	0	0	0	0	242	0	0	0	[14.7,29.1]	(86.1,89]	[27.8,33.3]
1999-2000	184	1	11	4983.82	3.51	11.1	92.8	31.6	34.2	31	0	2	1	0	24.69	0	0	0	1	0	0	0	0	1	230	0	0	0	(31.1,32.1]	(91.3,93.9]	(33.7,34.2]
1999-2000	187	2	12	4459.39	4.51	13.4	89.3	29.8	33.3	71	0	2	0	1	25.86	0	0	1	1	1	0	0	0	0	67	1	1	0	(29.1,30.3]	(89,91.3]	[27.8,33.3]
1999-2000	188	1	1	19401.5	4.03	12.6	89.6	31.2	34.8	38	0	0	1	1	28.63	0	0	0	0	1	0	0	0	0	232	0	0	0	(31.1,32.1]	(89,91.3]	(34.7,44.9]
1999-2000	190	1	7	1918.44	4.79	11.6	75.9	24.3	32	65	1	2	2	0	22.82	1	0	0	0	1	0	1	0	1	244	0	0	0	[14.7,29.1]	[51.1,86.1]	[27.8,33.3]
1999-2000	191	1	3	622.352	5.61	18.3	94.1	32.6	34.7	69	1	1	0	0	22.95	2	1	0	0	1	0	0	0	0	76	1	0	1	(32.1,60.8]	(93.9,125.3]	(34.2,34.7]
1999-2000	192	2	11	7267.48	4.16	12.8	95.9	30.8	32.1	30	0	2	1	1	26.48	0	0	0	0	0	0	0	0	0	230	0	0	0	(30.3,31.1]	(93.9,125.3]	[27.8,33.3]
1999-2000	193	2	4	6239.71	4.18	10.9	80.1	26.1	32.6	38	0	2	1	0	19.54	0	0	0	0	0	0	1	0	1	237	0	0	0	[14.7,29.1]	[51.1,86.1]	[27.8,33.3]
1999-2000	194	1	3	1743.51	4.82	13.1	83.9	27.3	32.5	44	0	1	0	2	31.54	0	0	0	0	0	0	1	1	0	239	0	0	0	[14.7,29.1]	[51.1,86.1]	[27.8,33.3]
1999-2000	197	2	7	6108.83	5.1	16	91.8	31.4	34.2	74	1	3	0	1	27.39	1	1	0	0	1	0	0	0	0	248	0	0	0	(31.1,32.1]	(91.3,93.9]	(33.7,34.2]
1999-2000	198	2	9	3975.72	4.57	14.5	90.4	31.7	35.2	49	0	3	1	1	27.74	0	0	0	0	0	0	0	0	0	239	0	0	0	(31.1,32.1]	(89,91.3]	(34.7,44.9]
1999-2000	199	2	10	22074	4.45	14.1	92.5	31.7	34.3	38	0	0	1	1	25.66	0	0	0	0	0	0	1	0	0	234	0	0	0	(31.1,32.1]	(91.3,93.9]	(34.2,34.7]
1999-2000	205	1	5	25310.5	4.73	15.4	96	32.7	34	40	1	0	2	0	23.45	0	0	0	0	0	0	0	0	0	234	0	0	0	(32.1,60.8]	(93.9,125.3]	(33.7,34.2]
1999-2000	206	1	5	7253.35	4.27	12	86	28.2	32.8	50	0	2	1	1	25.79	0	0	0	0	1	0	0	1	0	233	0	0	0	[14.7,29.1]	[51.1,86.1]	[27.8,33.3]
1999-2000	211	2	11	7546.2	4.98	15.1	90.7	30.3	33.5	76	1	0	2	2	31.3	0	0	1	0	1	0	0	0	0	75	1	0	0	(29.1,30.3]	(89,91.3]	(33.3,33.7]
1999-2000	221	1	9	2053.85	3.95	13	98	32.9	33.6	85	1	2	0	1	27.1	0	0	0	1	1	0	1	0	0	101	1	1	0	(32.1,60.8]	(93.9,125.3]	(33.3,33.7]
1999-2000	223	1	11	5055.77	5.03	14.9	88.8	29.5	33.2	47	1	2	1	1	26.73	2	0	0	0	1	0	0	0	0	245	0	0	0	(29.1,30.3]	(86.1,89]	[27.8,33.3]
1999-2000	225	1	1	8797.74	4.03	13	93	32.3	34.7	79	1	0	2	1	25.91	0	1	0	1	1	0	1	0	0	52	1	0	0	(32.1,60.8]	(91.3,93.9]	(34.2,34.7]
1999-2000	234	2	3	771.416	5.31	15.1	86.3	28.4	32.9	69	0	1	0	2	30.1	0	0	0	0	0	0	0	0	0	248	0	0	0	[14.7,29.1]	(86.1,89]	[27.8,33.3]
1999-2000	236	1	4	2524.63	4.84	15.6	94.9	32.3	34	45	0	1	0	1	27.04	2	0	0	0	0	0	0	0	0	247	0	0	0	(32.1,60.8]	(93.9,125.3]	(33.7,34.2]
1999-2000	237	2	1	5506.53	4.53	14.3	92.1	31.5	34.2	81	0	0	2	2	30.58	1	0	0	0	0	0	0	1	0	117	1	0	1	(31.1,32.1]	(91.3,93.9]	(33.7,34.2]
1999-2000	239	3	1	11063.1	4.31	13.4	94.1	31.1	33	69	0	0	2	1	28.31	1	1	0	0	1	0	0	0	0	137	1	0	1	(30.3,31.1]	(93.9,125.3]	[27.8,33.3]
1999-2000	250	2	7	16903.1	4.05	13.8	96.9	34.1	35.2	58	0	0	1	1	26.9	1	0	0	0	0	0	0	0	0	244	0	0	0	(32.1,60.8]	(93.9,125.3]	(34.7,44.9]
1999-2000	257	2	1	8421.93	4.22	14.2	98.2	33.7	34.3	75	1	0	1	2	35.1	0	1	0	0	1	0	1	0	0	127	1	1	0	(32.1,60.8]	(93.9,125.3]	(34.2,34.7]
1999-2000	259	2	12	13220.8	4.82	15.3	92.8	31.7	34.2	54	1	0	1	2	31.66	2	0	0	0	0	0	0	0	0	162	1	0	0	(31.1,32.1]	(91.3,93.9]	(33.7,34.2]
1999-2000	260	1	13	3695.8	5.65	17.6	91.7	31.1	33.9	27	1	1	2	2	36.54	1	0	0	0	1	0	0	0	0	234	0	0	0	(30.3,31.1]	(91.3,93.9]	(33.7,34.2]
1999-2000	265	2	10	20038.1	4.23	10.6	74.9	25.3	33.7	34	0	0	1	2	41.84	0	0	0	0	0	0	0	0	1	234	0	0	0	[14.7,29.1]	[51.1,86.1]	(33.3,33.7]
1999-2000	266	2	9	1487.27	4.57	14.1	88.2	30.8	34.9	82	1	2	1	1	29.51	0	0	1	1	0	0	0	0	0	123	1	0	0	(30.3,31.1]	(86.1,89]	(34.7,44.9]
1999-2000	267	2	4	11961.4	4.75	15.2	92.2	31.9	34.7	54	1	0	2	1	27.96	1	0	0	0	1	0	0	0	0	237	0	0	0	(31.1,32.1]	(91.3,93.9]	(34.2,34.7]
1999-2000	268	1	13	3854.3	4.88	14.5	87.8	29.8	33.9	30	1	1	2	1	25.86	1	0	0	0	0	0	0	0	0	234	0	0	0	(29.1,30.3]	(86.1,89]	(33.7,34.2]
1999-2000	269	2	8	17141.6	5.4	15.8	87.7	29.2	33.3	31	1	0	2	1	26.76	1	0	0	0	0	0	1	0	0	245	0	0	0	(29.1,30.3]	(86.1,89]	[27.8,33.3]
1999-2000	270	1	2	9114.49	6.04	13.9	73.1	23.1	31.6	35	1	2	1	0	22.32	2	0	0	0	0	0	1	0	0	234	0	0	0	[14.7,29.1]	[51.1,86.1]	[27.8,33.3]
1999-2000	272	1	7	20166.8	5.47	16.5	90.5	30	33.2	56	1	0	2	0	22.36	1	0	1	0	1	0	0	0	0	19	1	0	0	(29.1,30.3]	(89,91.3]	[27.8,33.3]
1999-2000	273	2	7	7771.02	4.62	14.4	90.7	31	34.2	64	0	3	2	1	26.51	2	0	0	0	0	0	0	0	0	246	0	0	0	(30.3,31.1]	(89,91.3]	(33.7,34.2]
1999-2000	274	2	11	9564.65	4.34	13.4	92.3	30.8	33.3	69	0	0	2	1	29.74	0	1	1	0	1	0	0	0	0	154	1	1	0	(30.3,31.1]	(91.3,93.9]	[27.8,33.3]
1999-2000	275	2	3	7543.98	4.7	13.6	85.8	29	33.8	72	1	0	1	2	34.02	1	0	0	0	1	0	0	0	0	248	0	0	0	[14.7,29.1]	[51.1,86.1]	(33.7,34.2]
1999-2000	282	1	2	20301.1	5.08	14.3	82.8	28.1	33.9	29	1	3	1	1	28.26	0	0	0	0	0	0	0	0	0	231	0	0	0	[14.7,29.1]	[51.1,86.1]	(33.7,34.2]
1999-2000	287	2	6	15480.3	4.42	13.7	92	31.1	33.8	71	0	0	2	0	17.8	0	0	0	0	0	0	0	1	0	158	1	1	0	(30.3,31.1]	(91.3,93.9]	(33.7,34.2]
1999-2000	289	2	11	12573.7	4.67	16.2	103.7	34.8	33.5	62	1	0	2	0	24.22	2	0	0	0	1	0	1	0	0	180	1	0	1	(32.1,60.8]	(93.9,125.3]	(33.3,33.7]
1999-2000	293	1	7	4896.76	4.99	15.2	91.4	30.8	33.7	85	0	0	0	0	23.8	0	1	0	0	1	0	0	0	0	144	1	1	0	(30.3,31.1]	(91.3,93.9]	(33.3,33.7]
1999-2000	296	1	5	17795.3	4.46	14.3	94.4	32.1	34	57	1	0	2	0	24.77	0	0	0	0	0	0	1	0	0	235	0	0	0	(31.1,32.1]	(93.9,125.3]	(33.7,34.2]
1999-2000	300	1	11	18480.4	4.56	13.1	86	28.9	33.7	21	0	0	1	2	30.26	2	0	0	0	0	0	0	0	0	229	0	0	0	[14.7,29.1]	[51.1,86.1]	(33.3,33.7]
1999-2000	301	2	6	3563.22	5.31	16	89.2	30.7	34.4	24	0	1	1	0	24.8	0	0	0	0	0	0	0	0	0	234	0	0	0	(30.3,31.1]	(89,91.3]	(34.2,34.7]
1999-2000	302	1	10	699.141	4.31	13.3	91.3	30.8	33.7	65	0	1	0	1	28.5	0	0	1	0	1	0	0	0	0	246	0	0	0	(30.3,31.1]	(89,91.3]	(33.3,33.7]
1999-2000	314	2	5	5950.04	3.82	12.2	93.1	32	34.3	52	0	2	1	0	24.18	1	0	0	0	0	0	1	0	0	240	0	0	0	(31.1,32.1]	(91.3,93.9]	(34.2,34.7]
1999-2000	320	1	2	21249.2	5.3	14.4	84.2	27.3	32.3	26	1	3	1	0	20.32	2	0	0	0	0	0	1	0	0	232	0	0	0	[14.7,29.1]	[51.1,86.1]	[27.8,33.3]
1999-2000	321	1	2	17861	3.89	12.3	94.7	31.5	33.2	71	0	0	1	1	25.43	0	1	0	0	1	1	0	1	0	65	1	0	0	(31.1,32.1]	(93.9,125.3]	[27.8,33.3]
1999-2000	328	2	12	9180.51	4.87	14.8	90.6	30.3	33.4	66	1	0	2	2	44.2	1	0	0	1	1	0	0	1	0	19	1	0	1	(29.1,30.3]	(89,91.3]	(33.3,33.7]
1999-2000	330	2	7	12467.7	5.5	16	88.3	29	32.8	56	1	0	1	1	28.55	1	0	0	0	0	0	0	0	0	245	0	0	0	[14.7,29.1]	(86.1,89]	[27.8,33.3]
1999-2000	331	2	4	4790.69	4.64	13.3	84.9	28.6	33.7	37	0	2	1	2	34.07	0	0	0	0	0	0	0	0	0	242	0	0	0	[14.7,29.1]	[51.1,86.1]	(33.3,33.7]
1999-2000	332	1	12	449.283	5.64	16.8	86.6	29.7	34.3	71	1	1	0	2	33.48	1	0	0	0	1	0	0	0	0	30	1	0	1	(29.1,30.3]	(86.1,89]	(34.2,34.7]
1999-2000	333	2	6	2108.03	4.87	14.9	90.1	30.5	33.8	42	1	1	2	2	33.09	1	0	0	0	0	0	0	0	0	235	0	0	0	(30.3,31.1]	(89,91.3]	(33.7,34.2]
1999-2000	334	1	12	18007.4	4.55	13.8	90.2	30.3	33.6	58	0	0	2	0	22.82	1	0	0	0	1	0	0	1	0	243	0	0	0	(29.1,30.3]	(89,91.3]	(33.3,33.7]
1999-2000	339	2	13	2145.48	5.14	15.3	91.4	29.8	32.6	50	1	1	0	1	26.3	1	0	0	0	0	0	0	0	0	243	0	0	0	(29.1,30.3]	(91.3,93.9]	[27.8,33.3]
1999-2000	340	1	1	7843.62	4.78	15.2	91.9	31.8	34.6	72	1	0	1	1	29.09	1	1	0	0	1	0	0	0	0	173	1	0	0	(31.1,32.1]	(91.3,93.9]	(34.2,34.7]
1999-2000	344	2	10	22113.1	4.74	15.2	96.6	32.2	33.3	26	1	0	2	0	24.43	0	0	0	0	0	0	1	0	0	234	0	0	0	(32.1,60.8]	(93.9,125.3]	[27.8,33.3]
1999-2000	350	2	9	4286.99	4.48	12.6	84.9	28.3	33.3	56	0	2	1	1	28.38	1	0	0	0	0	0	0	0	0	226	1	0	0	[14.7,29.1]	[51.1,86.1]	[27.8,33.3]
1999-2000	351	1	5	5760.98	5.41	15	84.3	27.8	32.8	70	1	3	1	1	26.98	1	1	0	0	1	0	0	0	0	213	1	0	0	[14.7,29.1]	[51.1,86.1]	[27.8,33.3]
1999-2000	358	2	2	6744.02	4.31	13.5	90.7	31.3	34.4	48	0	2	2	2	36.98	2	0	0	0	1	0	0	0	0	245	0	0	0	(31.1,32.1]	(89,91.3]	(34.2,34.7]
1999-2000	359	2	5	6520.05	4.4	13.5	90.9	30.5	33.6	42	0	2	2	1	26.67	0	0	0	0	0	0	1	0	0	242	0	0	0	(30.3,31.1]	(89,91.3]	(33.3,33.7]
1999-2000	365	1	10	2395.3	4.95	16.8	98.2	33.8	34.5	48	1	1	0	0	24.95	2	0	0	0	0	0	1	0	0	241	0	0	0	(32.1,60.8]	(93.9,125.3]	(34.2,34.7]
1999-2000	368	2	13	6453.45	5.34	15	87.3	28.1	32.2	72	1	3	1	0	23.96	1	0	0	0	0	0	1	0	0	96	1	0	1	[14.7,29.1]	(86.1,89]	[27.8,33.3]
1999-2000	372	2	6	7084.2	4.65	13.9	91.5	30	32.7	70	1	0	2	0	17.81	2	0	0	1	1	1	0	1	0	22	1	0	0	(29.1,30.3]	(91.3,93.9]	[27.8,33.3]
1999-2000	374	1	3	22105.7	4.15	13.5	96.9	32.6	33.7	53	0	0	1	0	22.09	2	0	0	0	0	0	0	0	0	236	0	0	0	(32.1,60.8]	(93.9,125.3]	(33.3,33.7]
1999-2000	380	1	3	3270.61	5.54	17.5	90.8	31.5	34.7	42	1	1	1	2	30.63	2	0	0	0	0	0	0	0	0	237	0	0	0	(31.1,32.1]	(89,91.3]	(34.2,34.7]
1999-2000	386	2	1	5420.58	4.98	14.6	90.2	29.1	32.3	85	0	0	1	1	26.76	0	0	0	1	1	1	0	0	0	44	1	1	0	[14.7,29.1]	(89,91.3]	[27.8,33.3]
1999-2000	389	1	12	5991.48	4.16	13.3	93.1	31.9	34.3	81	0	0	1	0	22.19	1	1	0	0	1	0	0	1	0	193	1	0	0	(31.1,32.1]	(91.3,93.9]	(34.2,34.7]
1999-2000	392	1	12	561.603	5.06	15.9	92.9	31.3	33.6	77	1	1	0	1	25.58	0	0	0	0	1	0	0	0	0	241	0	0	0	(31.1,32.1]	(91.3,93.9]	(33.3,33.7]
1999-2000	393	1	3	699.102	4.92	16	95.1	32.5	34.2	76	0	1	0	2	30.11	0	0	0	1	1	0	0	0	0	163	1	0	1	(32.1,60.8]	(93.9,125.3]	(33.7,34.2]
1999-2000	397	1	7	4982.43	4.45	12.5	84.9	28.2	33.2	23	0	2	2	0	18.98	0	0	0	0	0	0	0	0	0	243	0	0	0	[14.7,29.1]	[51.1,86.1]	[27.8,33.3]
1999-2000	399	2	9	20099.7	4.87	14.9	90.2	30.5	33.8	38	0	0	1	0	24.71	2	0	0	0	0	0	0	1	0	238	0	0	0	(30.3,31.1]	(89,91.3]	(33.7,34.2]
1999-2000	402	2	7	3896.53	3.63	12.5	99.1	34.5	34.8	85	0	3	0	0	23.21	1	0	0	1	1	0	0	1	0	29	1	1	0	(32.1,60.8]	(93.9,125.3]	(34.7,44.9]
1999-2000	403	2	7	7687.49	4.27	12.3	85.1	28.8	33.9	71	0	0	2	1	28.03	1	0	0	0	0	0	1	1	0	115	1	0	1	[14.7,29.1]	[51.1,86.1]	(33.7,34.2]
1999-2000	406	1	2	8140.34	4.78	12.9	83.2	27	32.5	26	0	2	1	0	19.03	2	0	0	0	0	0	1	0	0	231	0	0	0	[14.7,29.1]	[51.1,86.1]	[27.8,33.3]
1999-2000	407	2	1	15575.2	4.52	13.7	86.6	30.4	35	21	1	0	1	1	28.86	0	0	0	0	0	0	0	0	0	236	0	0	0	(30.3,31.1]	(86.1,89]	(34.7,44.9]
1999-2000	410	1	10	638.052	4.2	13.3	92.9	31.6	34.1	70	0	1	2	2	32.77	0	0	0	0	1	0	0	0	0	248	0	0	0	(31.1,32.1]	(91.3,93.9]	(33.7,34.2]
1999-2000	416	2	5	2770.63	4.31	13.2	91.3	30.7	33.6	72	0	2	2	1	26.91	2	0	0	0	1	0	0	0	0	79	1	1	0	(30.3,31.1]	(89,91.3]	(33.3,33.7]
1999-2000	419	2	10	12010.7	4.76	14.8	91.9	31.1	33.8	66	1	0	2	1	26.48	1	0	0	0	0	0	0	0	0	95	1	0	0	(30.3,31.1]	(91.3,93.9]	(33.7,34.2]
1999-2000	421	2	4	1646.98	5.02	13.7	82.9	27.3	32.8	70	1	2	1	1	27.94	0	1	0	1	1	0	0	0	0	227	1	1	0	[14.7,29.1]	[51.1,86.1]	[27.8,33.3]
1999-2000	424	2	7	7985.86	4.27	13.6	93	31.6	34.1	69	0	3	0	2	33.53	0	0	0	0	0	0	0	0	0	216	1	1	0	(31.1,32.1]	(91.3,93.9]	(33.7,34.2]
1999-2000	426	1	5	25712.3	4.51	14.1	90.9	31.3	34.5	45	0	0	2	2	39.84	1	0	0	0	0	0	0	0	0	234	0	0	0	(31.1,32.1]	(89,91.3]	(34.2,34.7]
1999-2000	429	2	9	3022.36	5.16	14.7	83.1	28.5	34.3	43	1	3	1	2	41.23	2	0	0	0	0	0	0	0	0	239	0	0	0	[14.7,29.1]	[51.1,86.1]	(34.2,34.7]
1999-2000	430	1	8	17623.2	4.39	14.1	92.4	32.2	34.8	32	1	0	2	1	26.26	0	0	0	0	0	0	0	0	0	242	0	0	0	(32.1,60.8]	(91.3,93.9]	(34.7,44.9]
1999-2000	432	2	3	3605.2	5.17	14.2	83.3	27.5	33.3	26	0	1	1	0	24.17	0	0	0	0	0	0	0	0	0	236	0	0	0	[14.7,29.1]	[51.1,86.1]	[27.8,33.3]
1999-2000	434	2	1	14416	5.38	16.4	89	30.5	34.2	58	1	0	1	2	32.09	1	0	0	0	0	0	0	0	0	205	1	1	0	(30.3,31.1]	(86.1,89]	(33.7,34.2]
1999-2000	437	2	3	9330.81	4.47	14.5	97.7	32.3	33.1	56	0	3	2	2	32	2	0	0	0	1	0	0	0	0	80	1	0	0	(32.1,60.8]	(93.9,125.3]	[27.8,33.3]
1999-2000	439	1	7	5584.13	5.49	16.1	90	29.2	32.5	30	1	2	2	2	30.53	1	0	0	0	1	0	1	0	0	244	0	0	0	(29.1,30.3]	(89,91.3]	[27.8,33.3]
1999-2000	442	1	12	2584.97	4.61	14.9	93.1	32.3	34.7	49	1	1	0	1	27.59	0	0	0	0	0	0	1	0	0	239	0	0	0	(32.1,60.8]	(91.3,93.9]	(34.2,34.7]
1999-2000	443	1	3	3194.61	5.09	16.3	93.8	32	34.2	53	1	1	0	1	26.5	2	0	0	0	0	0	0	0	0	237	0	0	0	(31.1,32.1]	(91.3,93.9]	(33.7,34.2]
1999-2000	446	1	11	14505.8	4.78	15.1	91.7	31.9	34.7	32	1	3	1	1	28.51	1	0	0	0	0	0	0	0	0	229	0	0	0	(31.1,32.1]	(91.3,93.9]	(34.2,34.7]
1999-2000	452	2	5	3387.48	3.99	13	95	32.6	34.3	81	1	0	1	0	23.07	0	0	0	0	0	0	0	0	0	190	1	0	0	(32.1,60.8]	(93.9,125.3]	(34.2,34.7]
1999-2000	453	1	1	16344.8	4.76	14.1	89.4	29.7	33.2	53	0	0	1	1	26.8	0	0	0	0	0	0	0	0	0	231	0	0	0	(29.1,30.3]	(89,91.3]	[27.8,33.3]
1999-2000	458	1	10	10953	3.47	11.2	94.5	32.4	34.3	76	0	0	0	0	24.05	0	1	0	1	1	0	0	1	1	51	1	0	0	(32.1,60.8]	(93.9,125.3]	(34.2,34.7]
1999-2000	460	1	1	15138	3.95	12.7	92	32	34.8	25	0	0	2	0	23.65	0	0	0	1	0	0	0	0	0	231	0	0	0	(31.1,32.1]	(91.3,93.9]	(34.7,44.9]
1999-2000	465	2	6	420.403	5.59	17.3	91.7	31.1	33.8	61	1	1	2	1	28.84	1	0	0	0	1	0	0	0	0	231	0	0	0	(30.3,31.1]	(91.3,93.9]	(33.7,34.2]
1999-2000	466	2	12	20215.2	4.74	15.2	96.8	32.2	33.3	48	1	0	2	0	22.7	1	0	0	0	0	0	1	0	0	240	0	0	0	(32.1,60.8]	(93.9,125.3]	[27.8,33.3]
1999-2000	468	2	11	20738.4	5.27	15.9	88.5	30.5	34.4	33	1	0	2	1	25.51	0	0	0	0	0	0	0	0	0	230	0	0	0	(30.3,31.1]	(86.1,89]	(34.2,34.7]
1999-2000	469	2	10	12489.8	4.77	13.3	83	27.8	33.5	66	1	0	2	1	25.3	1	0	0	0	0	0	1	0	0	233	0	0	0	[14.7,29.1]	[51.1,86.1]	(33.3,33.7]
1999-2000	472	2	5	6040.63	4.76	13.7	87.5	28.7	32.8	44	0	2	2	0	21.15	2	0	0	0	1	0	1	0	0	241	0	0	0	[14.7,29.1]	(86.1,89]	[27.8,33.3]
1999-2000	474	1	1	30629.8	4.51	13.7	87.4	30.3	34.7	21	0	0	1	0	15.22	2	0	0	1	0	0	0	1	0	231	0	0	0	(29.1,30.3]	(86.1,89]	(34.2,34.7]
1999-2000	475	2	5	5258.32	4.32	13.9	95.6	32.2	33.6	85	0	0	2	0	23.23	0	0	0	1	1	0	0	1	0	93	1	0	0	(32.1,60.8]	(93.9,125.3]	(33.3,33.7]
1999-2000	477	2	12	13007.9	4.74	14.5	90.2	30.6	33.9	51	1	3	0	0	24.41	0	0	0	0	0	0	1	0	0	241	0	0	0	(30.3,31.1]	(89,91.3]	(33.7,34.2]
1999-2000	481	2	5	599.467	4.11	12.9	92.8	31.4	33.8	63	0	1	0	2	30.1	2	0	1	0	0	0	0	1	0	241	0	0	0	(31.1,32.1]	(91.3,93.9]	(33.7,34.2]
1999-2000	488	1	11	20099.7	4.26	13.3	91.4	31.2	34.1	33	0	0	2	0	22.78	2	0	0	0	0	0	0	0	0	247	0	0	0	(31.1,32.1]	(91.3,93.9]	(33.7,34.2]
1999-2000	489	1	8	19430.2	4.38	13.1	89.4	30	33.6	40	0	0	2	2	31.6	0	0	0	0	0	0	0	0	0	241	0	0	0	(29.1,30.3]	(89,91.3]	(33.3,33.7]
1999-2000	493	3	1	8369.5	4.6	14.2	92.3	30.9	33.5	66	1	0	1	2	34.15	0	0	1	0	0	0	0	0	0	241	0	0	0	(30.3,31.1]	(91.3,93.9]	(33.3,33.7]
1999-2000	499	1	4	5395.08	5.86	18	89.4	30.7	34.3	36	1	1	2	0	18.93	0	0	0	0	0	0	1	0	0	249	0	0	0	(30.3,31.1]	(89,91.3]	(34.2,34.7]
1999-2000	504	2	1	1453.33	4.24	14.3	98.9	33.8	34.2	32	0	0	1	0	24.74	0	0	0	0	1	0	0	0	0	229	0	0	0	(32.1,60.8]	(93.9,125.3]	(33.7,34.2]
1999-2000	505	1	7	2177.69	4.48	13.9	95	31.2	32.8	60	1	2	2	2	41.43	1	0	0	0	1	0	1	0	0	245	0	0	0	(31.1,32.1]	(93.9,125.3]	[27.8,33.3]
1999-2000	508	2	13	2888.37	4.49	14.2	93.8	31.6	33.7	78	0	2	0	2	30.74	0	0	0	0	1	0	0	0	0	157	1	1	0	(31.1,32.1]	(91.3,93.9]	(33.3,33.7]
1999-2000	509	2	11	3526.38	5.22	16	93.8	30.7	32.7	81	1	0	1	1	26.47	1	0	0	0	0	0	1	0	0	100	1	0	0	(30.3,31.1]	(91.3,93.9]	[27.8,33.3]
1999-2000	512	2	5	8998.92	4.95	15.8	94.6	31.9	33.7	44	1	0	1	1	26.07	2	0	0	0	0	0	0	0	0	241	0	0	0	(31.1,32.1]	(93.9,125.3]	(33.3,33.7]
1999-2000	514	1	11	20463	4.99	14.5	87.9	29	33	20	1	0	2	0	23.08	2	0	0	0	0	0	1	0	0	230	0	0	0	[14.7,29.1]	(86.1,89]	[27.8,33.3]
1999-2000	517	1	13	1976.56	5.65	17.7	93.2	31.3	33.7	52	1	1	1	0	20.91	0	0	0	0	0	0	1	0	0	236	0	0	0	(31.1,32.1]	(91.3,93.9]	(33.3,33.7]
1999-2000	527	2	2	6743.3	4.06	13.6	98.2	33.3	34	56	0	2	1	0	24.3	2	0	1	1	0	0	0	0	0	246	0	0	0	(32.1,60.8]	(93.9,125.3]	(33.7,34.2]
1999-2000	528	1	5	7820.75	4.52	14.1	94.5	31.3	33.1	26	1	2	1	1	28.24	0	0	0	0	0	0	1	0	0	235	0	0	0	(31.1,32.1]	(93.9,125.3]	[27.8,33.3]
1999-2000	531	1	5	11837.5	4.53	15.4	98.7	33.9	34.4	69	1	0	2	1	25.62	1	1	0	0	1	0	0	1	0	235	0	0	0	(32.1,60.8]	(93.9,125.3]	(34.2,34.7]
1999-2000	532	2	4	4337.31	4.37	13.4	88.8	30.7	34.6	40	1	2	1	1	28.5	2	0	0	0	0	0	0	0	0	237	0	0	0	(30.3,31.1]	(86.1,89]	(34.2,34.7]
1999-2000	535	1	6	2029.2	4.34	13.4	90.7	30.9	34	45	0	1	2	1	27.92	0	0	1	0	0	0	0	0	0	234	0	0	0	(30.3,31.1]	(89,91.3]	(33.7,34.2]
1999-2000	537	2	1	19809.4	5.49	18.2	97	33.8	34.8	41	1	0	1	1	26.4	2	1	0	1	0	0	0	0	0	236	0	0	0	(32.1,60.8]	(93.9,125.3]	(34.7,44.9]
1999-2000	541	2	3	3242.46	4.01	10.2	77.8	25.4	32.6	34	0	1	0	0	24.75	0	0	0	0	0	0	0	0	1	248	0	0	0	[14.7,29.1]	[51.1,86.1]	[27.8,33.3]
1999-2000	542	2	6	1857.04	4.04	11.4	82.8	28	33.8	40	0	1	1	2	36.07	2	0	0	0	1	0	0	0	1	233	0	0	0	[14.7,29.1]	[51.1,86.1]	(33.7,34.2]
1999-2000	543	2	5	5799.09	4.1	12.7	90.6	31	34.2	36	1	2	2	2	36.5	0	0	0	0	1	0	0	0	1	241	0	0	0	(30.3,31.1]	(89,91.3]	(33.7,34.2]
1999-2000	551	2	11	15853.2	4.91	13.9	83.9	28.4	33.8	53	0	0	1	1	29.2	0	1	0	0	0	0	0	0	0	231	0	0	0	[14.7,29.1]	[51.1,86.1]	(33.7,34.2]
1999-2000	554	1	10	4333.44	4.97	15.4	90.2	31	34.3	27	1	1	0	1	28.54	1	0	0	0	0	0	0	0	0	246	0	0	0	(30.3,31.1]	(89,91.3]	(34.2,34.7]
1999-2000	561	1	7	11700.4	4.01	11.2	84.1	27.9	33.2	77	0	0	1	2	36.65	0	0	1	1	0	0	0	0	1	61	1	0	0	[14.7,29.1]	[51.1,86.1]	[27.8,33.3]
1999-2000	563	2	7	3057.37	5.28	16.8	91.7	32	34.8	23	1	1	1	1	25.65	1	0	0	0	1	0	1	0	0	245	0	0	0	(31.1,32.1]	(91.3,93.9]	(34.7,44.9]
1999-2000	568	2	3	9564.65	4.88	14.4	88.4	29.5	33.3	63	0	0	2	1	27.05	0	0	0	0	0	0	0	0	0	249	0	0	0	(29.1,30.3]	(86.1,89]	[27.8,33.3]
1999-2000	569	1	10	3516.82	4.47	14.2	94.3	31.8	33.8	29	0	1	1	1	28.93	0	0	0	0	0	0	0	0	0	240	0	0	0	(31.1,32.1]	(93.9,125.3]	(33.7,34.2]
1999-2000	577	2	11	18084	5.2	15.8	91.1	29.9	32.8	22	1	0	2	1	29.74	0	0	0	0	0	0	1	0	0	230	0	0	0	(29.1,30.3]	(89,91.3]	[27.8,33.3]
1999-2000	578	1	12	25019.4	4.24	10.2	72.9	24.2	33.2	46	0	0	2	0	22.45	1	0	0	0	0	0	1	0	1	240	0	0	0	[14.7,29.1]	[51.1,86.1]	[27.8,33.3]
1999-2000	581	1	9	18225.2	4.41	13.3	90.1	30	33.3	48	0	0	2	0	19.13	0	0	0	0	0	0	0	0	0	230	0	0	0	(29.1,30.3]	(89,91.3]	[27.8,33.3]
1999-2000	583	2	9	2968.22	4.66	13.8	87.3	29.7	34	42	1	2	1	0	21.3	2	0	0	0	1	0	1	0	0	238	0	0	0	(29.1,30.3]	(86.1,89]	(33.7,34.2]
1999-2000	584	1	11	21293.7	5.01	16.7	94.6	33.3	35.2	20	1	0	2	1	25.5	0	0	0	0	0	0	0	0	0	230	0	0	0	(32.1,60.8]	(93.9,125.3]	(34.7,44.9]
1999-2000	585	1	8	15756.4	5.26	16	89.8	30.5	34	32	1	0	2	1	25.91	0	0	0	0	0	0	0	0	0	241	0	0	0	(30.3,31.1]	(89,91.3]	(33.7,34.2]
1999-2000	588	1	2	9444.15	5.26	15.3	89.7	29.1	32.4	39	1	2	1	1	27.74	0	0	0	0	0	0	1	0	0	231	0	0	0	[14.7,29.1]	(89,91.3]	[27.8,33.3]
1999-2000	592	1	12	20710.3	4.5	15.2	96.3	33.8	35.1	32	1	0	2	1	25.14	0	0	0	0	0	0	0	0	0	239	0	0	0	(32.1,60.8]	(93.9,125.3]	(34.7,44.9]
1999-2000	593	1	1	18531.1	6.05	15.4	79.3	25.5	32.1	35	1	0	1	2	36.96	1	0	0	0	1	0	0	0	0	231	0	0	0	[14.7,29.1]	[51.1,86.1]	[27.8,33.3]
1999-2000	595	1	1	20234.9	4.8	15	90.7	31.3	34.5	34	1	0	2	0	21.67	2	0	0	0	0	0	0	0	0	248	0	0	0	(31.1,32.1]	(89,91.3]	(34.2,34.7]
1999-2000	596	2	12	18303.9	4.45	13.9	90.7	31.2	34.3	30	0	0	2	1	27.76	2	0	0	0	0	0	1	0	0	242	0	0	0	(31.1,32.1]	(89,91.3]	(34.2,34.7]
1999-2000	602	1	6	4206.61	4.76	14.4	91	30.2	33.2	28	1	1	0	1	27.42	2	0	0	0	0	0	1	0	0	229	0	0	0	(29.1,30.3]	(89,91.3]	[27.8,33.3]
1999-2000	613	2	4	5061.59	4.93	15.6	92.4	31.5	34	69	1	0	0	1	28.54	2	0	0	1	0	0	0	0	0	235	0	0	0	(31.1,32.1]	(91.3,93.9]	(33.7,34.2]
1999-2000	614	1	5	11063.1	4.52	14.3	91.9	31.7	34.5	66	0	0	1	2	36.72	0	0	1	0	1	0	0	1	0	188	1	0	0	(31.1,32.1]	(91.3,93.9]	(34.2,34.7]
1999-2000	615	1	8	6709.01	4.64	12	79.6	25.8	32.5	38	0	2	1	2	38.36	0	0	0	0	0	0	0	0	0	242	0	0	0	[14.7,29.1]	[51.1,86.1]	[27.8,33.3]
1999-2000	616	1	6	8156.83	4.51	13.2	89.1	29.3	32.9	39	1	2	1	1	28.97	0	0	0	1	1	0	1	0	0	228	0	0	0	(29.1,30.3]	(89,91.3]	[27.8,33.3]
1999-2000	620	2	11	3537.21	4.32	13	94.9	30.2	31.8	62	0	2	0	1	25.11	0	0	0	1	1	0	0	0	0	24	1	0	0	(29.1,30.3]	(93.9,125.3]	[27.8,33.3]
1999-2000	622	1	1	4911.35	4.39	13.9	91.7	31.7	34.7	82	0	0	2	0	21.63	0	0	0	0	1	0	1	0	0	232	0	0	0	(31.1,32.1]	(91.3,93.9]	(34.2,34.7]
1999-2000	626	2	12	2162.06	4.03	13.9	101.9	34.5	33.9	66	1	2	1	0	22.8	2	0	0	1	1	0	1	0	0	242	0	0	0	(32.1,60.8]	(93.9,125.3]	(33.7,34.2]
1999-2000	627	1	12	771.925	4.39	13	88.9	29.6	33.3	61	0	1	0	0	22.27	0	0	0	0	1	0	0	0	0	241	0	0	0	(29.1,30.3]	(86.1,89]	[27.8,33.3]
1999-2000	628	2	5	8732.92	4.22	13	88.2	30.8	34.9	64	0	0	1	2	36.6	2	0	1	0	0	0	0	0	0	241	0	0	0	(30.3,31.1]	(86.1,89]	(34.7,44.9]
1999-2000	636	1	8	19177.2	4.22	14.3	98.4	33.8	34.4	46	1	0	2	0	22.34	2	0	0	0	0	0	1	0	0	233	1	0	0	(32.1,60.8]	(93.9,125.3]	(34.2,34.7]
1999-2000	639	2	1	19886.9	4.4	13.9	92.4	31.5	34.1	32	0	0	2	1	27.66	0	0	0	0	0	0	0	0	0	236	0	0	0	(31.1,32.1]	(91.3,93.9]	(33.7,34.2]
1999-2000	642	1	11	17960.8	4.71	14.7	93.5	31.3	33.5	59	1	0	1	1	26.65	2	1	0	0	0	1	0	0	0	85	1	1	0	(31.1,32.1]	(91.3,93.9]	(33.3,33.7]
1999-2000	643	1	8	4739.56	5.54	14.9	80.2	26.8	33.5	46	1	2	2	0	24.05	2	0	0	0	0	0	1	0	0	242	0	0	0	[14.7,29.1]	[51.1,86.1]	(33.3,33.7]
1999-2000	644	2	13	6959.58	4.53	10.4	71.5	22.9	32	32	0	2	2	2	36.21	0	0	0	0	0	0	1	0	1	243	0	0	0	[14.7,29.1]	[51.1,86.1]	[27.8,33.3]
1999-2000	645	2	5	8252.5	5.07	15.4	91.2	30.4	33.3	76	1	0	2	0	23.58	1	0	0	0	1	0	0	0	0	29	1	0	0	(30.3,31.1]	(89,91.3]	[27.8,33.3]
1999-2000	646	1	6	25514.5	5.89	16.2	82.2	27.5	33.5	45	0	3	1	2	33.2	2	0	0	0	0	0	0	0	0	228	0	0	0	[14.7,29.1]	[51.1,86.1]	(33.3,33.7]
1999-2000	647	1	7	7141.48	5.34	15	86.4	28	32.4	44	1	2	2	1	29.63	2	0	0	0	0	0	0	0	0	244	0	0	0	[14.7,29.1]	(86.1,89]	[27.8,33.3]
1999-2000	654	1	3	857.852	4.84	14.7	89.9	30.4	33.8	67	0	1	0	1	28.78	1	1	1	0	1	0	0	0	0	138	1	1	0	(30.3,31.1]	(89,91.3]	(33.7,34.2]
1999-2000	655	2	10	13122.5	4.41	14.2	93.7	32.2	34.3	69	1	0	1	2	35.92	0	1	1	0	1	0	0	0	0	174	1	0	0	(32.1,60.8]	(91.3,93.9]	(34.2,34.7]
1999-2000	658	1	2	25505.4	4.06	11.6	88.1	28.8	32.7	37	0	3	2	1	25.05	0	0	0	0	0	0	1	0	1	231	0	0	0	[14.7,29.1]	(86.1,89]	[27.8,33.3]
1999-2000	665	1	10	15650.6	5.3	15.7	88.9	29.6	33.3	28	1	0	1	2	33.46	0	0	0	0	0	0	0	0	0	247	0	0	0	(29.1,30.3]	(86.1,89]	[27.8,33.3]
1999-2000	666	1	12	814.324	4.35	13.4	92.3	30.8	33.3	67	0	1	2	2	37.1	0	0	0	0	0	0	0	1	0	239	0	0	0	(30.3,31.1]	(91.3,93.9]	[27.8,33.3]
1999-2000	668	1	7	5374.44	5.36	15.6	89.3	29.1	32.5	24	1	2	1	0	24.47	0	0	0	0	0	0	1	0	0	243	0	0	0	[14.7,29.1]	(89,91.3]	[27.8,33.3]
1999-2000	669	2	4	3507.04	4.17	13.4	93.2	31.9	34.3	21	0	1	0	0	24.25	0	0	0	0	0	0	0	0	0	237	0	0	0	(31.1,32.1]	(91.3,93.9]	(34.2,34.7]
1999-2000	671	1	1	5131.74	4.35	13.1	88.2	30.3	34.3	82	0	0	1	1	27.33	0	0	1	0	1	0	0	0	0	65	1	0	0	(29.1,30.3]	(86.1,89]	(34.2,34.7]
1999-2000	674	2	2	20833.4	5.1	15.1	87.4	30.1	34.5	34	0	0	2	0	24.22	0	0	0	0	0	0	1	0	0	245	0	0	0	(29.1,30.3]	(86.1,89]	(34.2,34.7]
1999-2000	675	1	7	4276.17	4.14	13.1	93.8	31.5	33.7	45	0	2	2	0	23.43	2	0	1	1	0	0	0	0	0	180	1	0	0	(31.1,32.1]	(91.3,93.9]	(33.3,33.7]
1999-2000	677	1	2	29538.9	5.09	15.4	92.7	30.4	32.8	32	1	3	1	1	26.51	2	0	0	0	0	0	0	0	0	231	0	0	0	(30.3,31.1]	(91.3,93.9]	[27.8,33.3]
1999-2000	678	1	7	1711.84	4.9	15.6	93.4	31.7	34	61	1	2	1	2	31.94	2	0	1	0	1	0	0	0	0	243	0	0	0	(31.1,32.1]	(91.3,93.9]	(33.7,34.2]
1999-2000	681	1	4	5872.07	4.57	14.6	94.1	31.9	33.8	48	1	1	2	2	37.07	1	0	1	0	0	0	1	0	0	248	0	0	0	(31.1,32.1]	(93.9,125.3]	(33.7,34.2]
1999-2000	683	2	10	4163.21	4.24	13.8	94.4	32.4	34.3	81	1	0	2	1	26.92	0	0	0	1	1	0	0	1	0	84	1	0	0	(32.1,60.8]	(93.9,125.3]	(34.2,34.7]
1999-2000	684	1	1	19401.5	4.31	13.7	91.1	31.7	34.8	31	0	0	1	0	23.72	0	0	0	0	0	0	0	0	0	241	0	0	0	(31.1,32.1]	(89,91.3]	(34.7,44.9]
1999-2000	685	1	5	10002.9	4.35	13.5	91.4	30.8	33.8	75	1	0	1	0	23.64	2	1	0	1	1	1	0	0	0	86	1	0	0	(30.3,31.1]	(91.3,93.9]	(33.7,34.2]
1999-2000	686	2	2	18744	5.45	15.6	87.7	28.6	32.6	39	1	0	2	0	23.9	1	0	0	0	1	0	0	0	0	246	0	0	0	[14.7,29.1]	(86.1,89]	[27.8,33.3]
1999-2000	689	1	9	16447.5	5.08	15.7	92.8	30.9	33.7	21	1	0	2	0	18.9	0	0	0	0	0	0	0	0	0	229	0	0	0	(30.3,31.1]	(91.3,93.9]	(33.3,33.7]
1999-2000	690	1	13	705.711	4.56	13.7	90.5	30	33.2	68	0	1	2	1	25.49	0	0	0	0	1	0	0	0	0	214	1	0	1	(29.1,30.3]	(89,91.3]	[27.8,33.3]
1999-2000	692	2	6	14457.2	5.02	14.6	86.5	28.9	33.4	53	1	0	2	2	42.21	0	0	0	0	0	0	0	0	0	231	0	0	0	[14.7,29.1]	(86.1,89]	(33.3,33.7]
1999-2000	695	1	12	2475.68	4.1	14.3	103.6	34.7	33.5	59	1	1	1	1	26.1	1	0	1	0	0	0	0	0	0	237	0	0	0	(32.1,60.8]	(93.9,125.3]	(33.3,33.7]
1999-2000	698	2	2	2048.68	5.32	14.1	79.7	26.5	33.2	52	0	1	2	1	26.55	0	1	0	1	0	0	0	0	0	245	0	0	0	[14.7,29.1]	[51.1,86.1]	[27.8,33.3]
1999-2000	701	2	8	6439.09	4.11	12.9	92.4	31.2	33.8	32	0	2	2	2	38.56	1	0	1	0	0	0	0	0	0	247	0	0	0	(31.1,32.1]	(91.3,93.9]	(33.7,34.2]
1999-2000	703	2	7	14651.3	4.36	13.4	87.8	30.7	34.9	33	0	3	0	2	31.69	0	0	0	0	0	0	1	0	0	246	0	0	0	(30.3,31.1]	(86.1,89]	(34.7,44.9]
1999-2000	705	2	1	3527.02	4.75	15.9	97.5	33.6	34.4	85	1	0	0	1	28	1	0	0	1	1	0	0	0	0	52	1	1	0	(32.1,60.8]	(93.9,125.3]	(34.2,34.7]
1999-2000	708	2	13	2787.16	4.78	14.1	87.9	29.5	33.5	26	0	1	0	2	34.67	0	0	0	0	0	0	0	0	0	243	0	0	0	(29.1,30.3]	(86.1,89]	(33.3,33.7]
1999-2000	714	2	1	21442.8	4.78	15.5	94.5	32.5	34.3	47	1	0	2	0	19.63	2	0	0	0	0	0	0	1	0	235	0	0	0	(32.1,60.8]	(93.9,125.3]	(34.2,34.7]
1999-2000	723	2	4	4790.69	4.36	13.2	90.2	30.3	33.7	32	0	2	1	2	43.71	0	0	0	0	1	0	0	0	0	237	0	0	0	(29.1,30.3]	(89,91.3]	(33.3,33.7]
1999-2000	727	1	13	3400.49	5.11	14.5	85.9	28.3	33	32	1	1	2	1	26.03	1	0	0	0	0	0	0	0	0	235	0	0	0	[14.7,29.1]	[51.1,86.1]	[27.8,33.3]
1999-2000	728	2	6	16128.7	4.53	14.5	94.1	32	34	51	0	0	1	1	27.69	1	0	0	0	0	0	0	0	0	33	1	0	1	(31.1,32.1]	(93.9,125.3]	(33.7,34.2]
1999-2000	729	2	3	10069.3	4.07	14.1	102.1	34.9	34.2	68	1	0	0	1	27.29	0	1	0	0	1	0	0	0	0	197	1	0	0	(32.1,60.8]	(93.9,125.3]	(33.7,34.2]
1999-2000	731	1	4	1211.37	4.77	14.8	93.2	31	33.3	62	0	1	0	1	28.86	0	0	1	0	0	0	0	0	0	245	0	0	0	(30.3,31.1]	(91.3,93.9]	[27.8,33.3]
1999-2000	734	2	2	1966.19	4.74	14.1	88.2	29.8	33.8	51	0	1	0	1	26.97	0	0	0	0	0	0	0	0	0	245	0	0	0	(29.1,30.3]	(86.1,89]	(33.7,34.2]
1999-2000	737	2	4	5694.2	4.36	13.2	89.6	30.8	34.3	22	0	2	2	0	22.4	0	0	0	0	0	0	0	0	0	237	0	0	0	(30.3,31.1]	(89,91.3]	(34.2,34.7]
1999-2000	741	2	6	5370.46	4.22	13.2	89.9	31.3	34.8	80	0	0	1	2	39.16	1	0	0	1	1	0	1	0	0	216	1	1	0	(31.1,32.1]	(89,91.3]	(34.7,44.9]
1999-2000	747	2	9	4521.83	4.33	13.6	90.1	31.4	34.8	24	0	3	2	0	22.12	0	0	0	0	0	0	1	0	0	239	0	0	0	(31.1,32.1]	(89,91.3]	(34.7,44.9]
1999-2000	753	1	12	4279.53	5.18	16.7	92.7	32.2	34.8	20	1	1	1	0	22.41	2	0	0	0	0	0	1	0	0	118	1	0	0	(32.1,60.8]	(91.3,93.9]	(34.7,44.9]
1999-2000	754	2	7	5928.78	4.06	13.1	94.3	32.3	34.3	30	0	2	0	0	18.28	1	0	0	0	0	0	0	0	0	104	1	0	0	(32.1,60.8]	(93.9,125.3]	(34.2,34.7]
1999-2000	757	2	1	16762.1	5.22	16.5	93	31.7	34	29	1	0	1	1	25.56	2	0	0	0	0	0	0	0	0	235	0	0	0	(31.1,32.1]	(91.3,93.9]	(33.7,34.2]
1999-2000	761	2	11	11082.7	5.14	14.9	88.9	29	32.6	67	0	0	1	0	23.15	0	0	0	0	1	0	0	1	0	141	1	0	1	[14.7,29.1]	(86.1,89]	[27.8,33.3]
1999-2000	764	3	1	15766.8	4.87	14.6	88.8	29.8	33.6	39	1	0	1	2	37.18	0	0	0	0	0	0	0	0	0	243	0	0	0	(29.1,30.3]	(86.1,89]	(33.3,33.7]
1999-2000	765	1	12	4135.22	4.38	13.6	89.3	30.9	34.7	36	0	1	2	1	29.07	0	0	0	0	0	0	0	0	0	239	0	0	0	(30.3,31.1]	(89,91.3]	(34.2,34.7]
1999-2000	770	2	2	4251.25	5.46	16.4	89.3	30	33.7	27	1	1	1	1	29.61	2	0	0	0	0	0	0	0	0	246	0	0	0	(29.1,30.3]	(89,91.3]	(33.3,33.7]
1999-2000	776	2	8	19173.1	4.86	14.6	88	29.9	34	45	1	0	2	1	28.5	0	0	0	0	0	0	0	0	0	243	0	0	0	(29.1,30.3]	(86.1,89]	(33.7,34.2]
1999-2000	778	2	1	18651.1	4.59	14	87.3	30.6	35	40	0	0	2	1	26.23	0	0	0	0	1	0	0	0	0	236	0	0	0	(30.3,31.1]	(86.1,89]	(34.7,44.9]
1999-2000	781	2	11	6919.9	3.88	12.1	95.7	31.2	32.6	43	0	2	1	2	32.48	0	0	0	1	1	0	0	0	0	230	0	0	0	(31.1,32.1]	(93.9,125.3]	[27.8,33.3]
1999-2000	782	1	3	853.085	4.68	14.3	87.6	30.5	34.8	61	0	1	0	2	32.4	2	0	0	0	1	0	0	0	0	237	0	0	0	(30.3,31.1]	(86.1,89]	(34.7,44.9]
1999-2000	783	1	5	23727.7	4.93	15.4	88.2	31.3	35.4	44	1	0	1	1	29.11	2	0	0	0	1	0	0	0	0	230	0	0	0	(31.1,32.1]	(86.1,89]	(34.7,44.9]
1999-2000	784	1	13	4194.36	4.92	16.2	98.1	32.9	33.6	33	1	1	1	2	32.31	2	0	0	0	1	0	0	0	0	235	0	0	0	(32.1,60.8]	(93.9,125.3]	(33.3,33.7]
1999-2000	787	2	5	2558.65	4.61	11.6	77.8	25.2	32.3	79	0	2	1	1	28.33	0	0	1	1	1	0	0	0	1	50	1	1	0	[14.7,29.1]	[51.1,86.1]	[27.8,33.3]
1999-2000	788	1	7	2893.66	4.65	15.7	100	33.7	33.7	80	1	0	2	2	30.73	1	0	0	1	0	0	0	0	0	14	1	1	0	(32.1,60.8]	(93.9,125.3]	(33.3,33.7]
1999-2000	789	1	7	8958.14	3.91	12.6	96.4	32.3	33.6	65	0	0	1	0	20.59	0	0	0	0	1	0	1	0	0	174	1	0	0	(32.1,60.8]	(93.9,125.3]	(33.3,33.7]
1999-2000	792	2	6	4691.42	4.29	13.5	93.5	31.3	33.5	82	0	0	0	0	18.47	1	0	0	0	1	0	0	0	0	133	1	0	0	(31.1,32.1]	(91.3,93.9]	(33.3,33.7]
1999-2000	793	2	8	6900.66	5.07	12.4	74.1	24.5	33	28	0	2	1	2	38.13	0	0	0	0	0	0	0	0	0	245	0	0	0	[14.7,29.1]	[51.1,86.1]	[27.8,33.3]
1999-2000	800	1	11	13726.2	4.56	13.6	86.7	29.8	34.3	70	0	0	2	2	31.97	0	0	1	0	1	0	0	0	0	136	1	1	0	(29.1,30.3]	(86.1,89]	(34.2,34.7]
1999-2000	803	1	12	2130.05	4.81	16.6	103	34.5	33.5	41	1	1	0	1	25.8	2	0	0	0	1	0	1	0	0	243	0	0	0	(32.1,60.8]	(93.9,125.3]	(33.3,33.7]
1999-2000	804	3	1	11958.1	5.4	15.6	88.2	29	32.8	50	1	3	2	1	26.46	1	0	0	0	1	0	0	0	0	240	0	0	0	[14.7,29.1]	(86.1,89]	[27.8,33.3]
1999-2000	807	2	9	1824.79	4.26	12.9	89.8	30.3	33.8	77	0	3	1	0	23.47	1	0	0	1	1	1	0	0	0	212	1	0	0	(29.1,30.3]	(89,91.3]	(33.7,34.2]
1999-2000	811	1	5	3773.76	4.57	13.7	89.5	30	33.5	35	0	1	1	0	23.05	0	0	0	0	0	0	0	0	0	233	0	0	0	(29.1,30.3]	(89,91.3]	(33.3,33.7]
1999-2000	812	1	7	5082.65	4.53	12.9	87.5	28.4	32.5	56	0	2	2	2	37.67	0	0	0	0	1	0	0	0	0	243	0	0	0	[14.7,29.1]	(86.1,89]	[27.8,33.3]
1999-2000	813	2	3	604.721	4.78	16.3	97.1	34	35.1	62	1	1	0	0	24.74	2	0	0	0	0	0	0	0	0	248	0	0	0	(32.1,60.8]	(93.9,125.3]	(34.7,44.9]
1999-2000	815	1	4	2625.89	5.44	16.2	88.7	29.7	33.5	48	1	1	0	1	25.43	1	0	0	0	1	0	0	0	0	247	0	0	0	(29.1,30.3]	(86.1,89]	(33.3,33.7]
1999-2000	816	2	6	2054.75	5.34	16	89.6	30	33.6	44	1	1	0	0	19.83	1	0	0	0	0	0	0	0	0	222	1	1	0	(29.1,30.3]	(89,91.3]	(33.3,33.7]
1999-2000	821	2	3	5755.53	5.36	15	85.9	28	32.6	47	1	2	1	1	29.2	0	0	0	0	1	0	0	1	0	235	0	0	0	[14.7,29.1]	[51.1,86.1]	[27.8,33.3]
1999-2000	822	1	7	4210.62	4.68	15.4	96.5	32.8	34	41	1	2	1	0	22.99	2	0	0	0	0	0	0	0	0	243	0	0	0	(32.1,60.8]	(93.9,125.3]	(33.7,34.2]
1999-2000	828	2	5	2770.63	4.69	14.3	91.4	30.5	33.3	65	0	2	1	1	25.78	2	0	0	0	0	0	0	0	0	183	1	0	0	(30.3,31.1]	(91.3,93.9]	[27.8,33.3]
1999-2000	831	2	5	20113.9	5.37	16.5	91.6	30.9	33.7	49	1	0	2	2	35.8	0	0	0	0	1	0	0	0	0	242	0	0	0	(30.3,31.1]	(91.3,93.9]	(33.3,33.7]
1999-2000	832	1	10	2342.8	4.32	13.8	92.8	32	34.4	41	1	1	1	0	23.97	0	0	1	0	0	0	0	0	0	247	0	0	0	(31.1,32.1]	(91.3,93.9]	(34.2,34.7]
1999-2000	835	2	3	1938.57	4.38	13.1	90.2	30	33.3	51	0	1	1	0	20.02	0	0	0	0	0	0	0	0	0	247	0	0	0	(29.1,30.3]	(89,91.3]	[27.8,33.3]
1999-2000	836	2	9	9594.84	4.76	15	92.2	31.6	34.3	29	0	0	2	0	22.95	2	0	0	0	0	0	1	0	0	239	0	0	0	(31.1,32.1]	(91.3,93.9]	(34.2,34.7]
1999-2000	850	3	1	17548.9	4.4	13.8	92.6	31.3	33.8	41	1	0	2	0	23.77	2	0	0	0	0	0	0	0	0	242	0	0	0	(31.1,32.1]	(91.3,93.9]	(33.7,34.2]
1999-2000	852	2	6	10588.2	5.4	15.8	87.4	29.5	33.8	76	0	0	1	2	30.15	0	0	0	1	1	0	0	0	0	230	0	0	0	(29.1,30.3]	(86.1,89]	(33.7,34.2]
1999-2000	855	1	5	1475.16	4.64	14.1	91.1	30.6	33.6	56	0	1	2	0	23.33	0	0	0	0	1	0	0	0	0	235	0	0	0	(30.3,31.1]	(89,91.3]	(33.3,33.7]
1999-2000	858	1	11	3942.23	4.68	14.8	95.9	31.7	33	50	1	2	1	1	29.93	1	0	0	1	1	0	0	0	0	17	1	0	0	(31.1,32.1]	(93.9,125.3]	[27.8,33.3]
1999-2000	861	1	5	13382.9	4.36	13.6	91.4	31.1	34	72	0	0	1	0	22.64	1	1	0	1	1	1	0	0	0	146	1	0	0	(30.3,31.1]	(91.3,93.9]	(33.7,34.2]
1999-2000	862	2	2	2462.46	5.12	15.6	87.6	30.6	35	53	1	1	1	1	26.48	2	0	1	1	1	0	0	0	0	174	1	0	0	(30.3,31.1]	(86.1,89]	(34.7,44.9]
1999-2000	864	3	1	15634.7	4.62	14.1	89.5	30.4	33.9	38	0	0	2	0	24.39	0	0	0	0	0	0	0	0	0	241	0	0	0	(30.3,31.1]	(89,91.3]	(33.7,34.2]
1999-2000	865	2	3	927.825	4.97	15	91.3	30.3	33.2	73	1	1	0	1	28.22	1	0	0	0	0	0	0	0	0	248	0	0	0	(29.1,30.3]	(89,91.3]	[27.8,33.3]
1999-2000	867	3	1	16477.6	4.4	14.6	99	33.1	33.3	30	0	0	1	0	23.04	0	0	0	1	0	0	1	0	0	241	0	0	0	(32.1,60.8]	(93.9,125.3]	[27.8,33.3]
1999-2000	871	2	9	5673.42	4.38	13.8	92.1	31.4	34	68	0	3	0	1	25.72	0	0	0	1	1	0	0	0	0	114	1	0	0	(31.1,32.1]	(91.3,93.9]	(33.7,34.2]
1999-2000	875	2	2	825.004	4.82	14	84.3	29	34.5	74	0	1	0	2	35.41	0	0	0	0	1	0	0	0	0	23	1	0	0	[14.7,29.1]	[51.1,86.1]	(34.2,34.7]
1999-2000	876	1	13	735.467	4.52	13.9	89.6	30.7	34.2	62	0	1	0	1	28.25	1	0	1	1	0	0	0	0	0	205	1	0	0	(30.3,31.1]	(89,91.3]	(33.7,34.2]
1999-2000	878	1	1	12100.1	4.34	13.7	90.8	31.5	34.7	75	0	0	1	1	26.89	0	0	0	0	1	0	0	0	0	145	1	0	0	(31.1,32.1]	(89,91.3]	(34.2,34.7]
1999-2000	879	2	5	14297.1	5.3	13.6	79.8	25.7	32.2	57	1	3	2	0	24.58	0	1	0	0	0	0	0	0	0	240	0	0	0	[14.7,29.1]	[51.1,86.1]	[27.8,33.3]
1999-2000	880	1	11	18501.8	5.03	15.2	90.2	30.3	33.6	24	0	0	1	1	28.41	1	0	0	0	0	0	0	0	0	229	0	0	0	(29.1,30.3]	(89,91.3]	(33.3,33.7]
1999-2000	881	1	9	19519.3	4.54	15.1	98	33.3	34	42	0	0	1	0	21.59	2	0	0	1	0	0	0	0	0	230	0	0	0	(32.1,60.8]	(93.9,125.3]	(33.7,34.2]
1999-2000	883	1	7	5350.5	3.84	13	96.4	33.9	35.2	52	0	2	1	0	23.07	0	0	0	0	0	0	1	0	0	47	1	0	0	(32.1,60.8]	(93.9,125.3]	(34.7,44.9]
1999-2000	884	2	11	18084	5.06	16.3	93.4	32.3	34.5	25	1	0	2	1	26.32	2	0	0	0	0	0	0	0	0	231	0	0	0	(32.1,60.8]	(91.3,93.9]	(34.2,34.7]
1999-2000	885	2	8	9695.56	4.56	14.1	92.6	31	33.5	72	0	0	1	2	32.32	0	1	0	1	1	0	0	0	0	229	1	0	0	(30.3,31.1]	(91.3,93.9]	(33.3,33.7]
1999-2000	886	2	3	18834.8	4.82	15.5	96.6	32.5	33.7	45	0	0	2	0	24.13	0	0	0	0	0	0	0	0	0	237	0	0	0	(32.1,60.8]	(93.9,125.3]	(33.3,33.7]
1999-2000	887	2	6	2249.91	4.86	15.2	93.5	31.3	33.4	56	1	1	0	2	30.08	1	0	0	0	0	0	1	0	0	23	1	0	1	(31.1,32.1]	(91.3,93.9]	(33.3,33.7]
1999-2000	889	2	9	1415.95	3.63	12.4	98.4	34.1	34.7	80	1	2	0	2	37.4	0	1	1	0	1	0	1	0	1	35	1	1	0	(32.1,60.8]	(93.9,125.3]	(34.2,34.7]
1999-2000	896	2	12	2128.54	5.69	16.1	84.1	28.3	33.7	41	1	1	0	0	22.6	2	0	0	0	0	0	1	0	0	235	0	0	0	[14.7,29.1]	[51.1,86.1]	(33.3,33.7]
1999-2000	897	1	3	2451.93	5.04	15.4	89.3	30.6	34.2	54	0	1	0	2	33.68	0	0	0	0	1	0	0	0	0	236	0	0	0	(30.3,31.1]	(89,91.3]	(33.7,34.2]
1999-2000	898	1	2	1772.94	4.59	13.3	87.2	28.9	33.2	27	0	0	2	1	27.09	0	0	0	1	1	0	0	0	0	231	0	0	0	[14.7,29.1]	(86.1,89]	[27.8,33.3]
1999-2000	905	2	12	5619.57	4.85	13.4	79.9	27.5	34.6	31	0	2	2	2	43.41	0	0	0	0	0	0	1	0	0	242	0	0	0	[14.7,29.1]	[51.1,86.1]	(34.2,34.7]
1999-2000	906	2	1	16689.1	5.28	16.8	90.7	31.7	35.1	28	1	0	2	1	27.33	0	0	0	0	0	0	0	0	0	236	0	0	0	(31.1,32.1]	(89,91.3]	(34.7,44.9]
1999-2000	907	2	5	7077.68	4.62	14.3	92	30.9	33.6	77	1	0	1	1	28.92	0	0	0	0	0	0	0	0	0	170	1	0	0	(30.3,31.1]	(91.3,93.9]	(33.3,33.7]
1999-2000	908	2	1	10854.1	4.75	15.2	92.9	32.4	34.8	68	0	0	1	0	24.29	0	0	0	0	0	0	0	0	0	150	1	0	1	(32.1,60.8]	(91.3,93.9]	(34.7,44.9]
1999-2000	909	3	1	16262.1	4.89	14.7	89.2	30	33.7	40	1	0	1	0	22.72	2	0	0	0	0	0	0	0	0	241	0	0	0	(29.1,30.3]	(89,91.3]	(33.3,33.7]
1999-2000	914	2	7	4293.44	4.97	15	92.3	30.3	32.8	41	1	2	1	2	45.19	0	0	0	0	0	0	0	0	0	230	0	0	0	(29.1,30.3]	(91.3,93.9]	[27.8,33.3]
1999-2000	917	1	4	2113.68	4.32	13.1	91.6	30.3	33.2	82	0	1	2	0	17.01	1	0	0	1	0	0	0	0	0	58	1	1	0	(29.1,30.3]	(91.3,93.9]	[27.8,33.3]
1999-2000	920	2	7	10604.4	4.01	10.2	77.4	25.5	32.9	56	0	3	1	2	30.61	0	0	0	1	1	0	0	0	1	231	0	0	0	[14.7,29.1]	[51.1,86.1]	[27.8,33.3]
1999-2000	921	1	7	12906.4	5.54	16.3	89	29.5	33.2	26	1	0	2	0	24.06	0	0	0	0	0	0	0	0	0	243	0	0	0	(29.1,30.3]	(86.1,89]	[27.8,33.3]
1999-2000	924	1	4	3956.23	4.95	13.4	82.3	27	32.8	42	0	1	2	2	37.86	1	0	1	0	0	0	0	0	0	247	0	0	0	[14.7,29.1]	[51.1,86.1]	[27.8,33.3]
1999-2000	925	2	7	7757.84	5.39	16.2	88.4	30	34	73	1	0	2	2	30.68	0	1	1	1	1	0	0	1	0	60	1	0	0	(29.1,30.3]	(86.1,89]	(33.7,34.2]
1999-2000	928	2	11	6840.38	3.86	11.1	90.7	28.8	31.7	52	0	2	1	1	28.83	1	0	0	0	0	0	0	0	1	231	0	0	0	[14.7,29.1]	(89,91.3]	[27.8,33.3]
1999-2000	929	2	11	7575.45	5.06	15.9	93.4	31.4	33.7	71	1	0	1	1	29.26	2	0	0	0	1	0	0	0	0	229	1	1	0	(31.1,32.1]	(91.3,93.9]	(33.3,33.7]
1999-2000	933	2	7	15765.7	4.72	15	93.9	31.9	34	30	0	0	2	0	20.55	0	0	0	0	0	0	1	0	0	230	0	0	0	(31.1,32.1]	(91.3,93.9]	(33.7,34.2]
1999-2000	936	1	13	6078.3	5.17	14.8	87.1	28.7	33	29	1	2	2	1	26.54	0	0	0	1	0	0	1	0	0	234	0	0	0	[14.7,29.1]	(86.1,89]	[27.8,33.3]
1999-2000	941	2	8	13811.3	4.2	13.7	93.9	32.5	34.6	21	0	0	0	1	26.9	0	1	0	0	0	0	1	0	0	245	0	0	0	(32.1,60.8]	(91.3,93.9]	(34.2,34.7]
1999-2000	943	1	11	4954.51	5.32	15.6	90.4	29.5	32.6	78	1	0	2	1	25.61	1	1	1	1	1	0	0	0	0	121	1	0	0	(29.1,30.3]	(89,91.3]	[27.8,33.3]
1999-2000	944	1	3	1908.23	4.51	13.1	86.6	29.2	33.8	54	0	1	1	0	22.89	0	0	0	0	1	0	0	0	0	238	0	0	0	(29.1,30.3]	(86.1,89]	(33.7,34.2]
1999-2000	949	1	12	12481.8	4.41	13.8	91.6	31.2	34	67	0	0	2	0	23.61	1	0	0	0	1	0	0	0	0	239	0	0	0	(31.1,32.1]	(91.3,93.9]	(33.7,34.2]
1999-2000	950	1	5	22510.2	4.76	15.2	94.6	32.1	34	38	1	0	2	1	29.75	0	0	0	0	0	0	1	0	0	234	0	0	0	(31.1,32.1]	(93.9,125.3]	(33.7,34.2]
1999-2000	954	2	7	13774.6	4.55	15	93.7	32.8	35	55	1	3	2	1	29.75	1	0	0	0	0	0	0	0	0	245	0	0	0	(32.1,60.8]	(91.3,93.9]	(34.7,44.9]
1999-2000	956	3	1	11550.8	4.36	13.1	88.5	30.2	34.2	56	0	3	1	2	33.59	1	0	0	0	1	0	1	0	0	241	0	0	0	(29.1,30.3]	(86.1,89]	(33.7,34.2]
1999-2000	958	1	9	17565.6	5.32	15.7	88.4	29.5	33.4	42	1	0	2	1	25.58	0	0	0	0	1	0	0	0	0	230	0	0	0	(29.1,30.3]	(86.1,89]	(33.3,33.7]
1999-2000	959	2	12	15552.7	5.13	15.8	90	30.9	34.3	28	1	0	1	1	29.87	2	0	0	0	0	0	0	0	0	243	0	0	0	(30.3,31.1]	(89,91.3]	(34.2,34.7]
1999-2000	960	1	4	649.138	4.61	14.7	95.3	31.8	33.3	63	0	1	0	1	29.54	1	0	0	0	0	0	0	0	0	139	1	0	0	(31.1,32.1]	(93.9,125.3]	[27.8,33.3]
1999-2000	961	1	1	15767.4	4.6	14.7	93.4	31.9	34.2	51	1	0	2	2	35.11	0	0	0	0	0	0	0	0	0	232	0	0	0	(31.1,32.1]	(91.3,93.9]	(33.7,34.2]
1999-2000	962	1	7	13179.5	5.14	15.9	92	31	33.7	51	0	0	1	2	31.33	0	0	0	0	1	0	0	0	0	244	0	0	0	(30.3,31.1]	(91.3,93.9]	(33.3,33.7]
1999-2000	963	2	2	446.578	4.11	12.3	86.1	30	34.8	80	1	1	1	0	23.31	0	1	1	1	1	0	0	0	1	16	1	0	0	(29.1,30.3]	[51.1,86.1]	(34.7,44.9]
1999-2000	964	1	2	14607.3	4.2	12.8	90.9	30.3	33.4	62	0	3	0	1	25.73	0	0	1	0	0	0	0	0	0	231	0	0	0	(29.1,30.3]	(89,91.3]	(33.3,33.7]
1999-2000	965	1	3	643.612	4.08	13.8	97.8	33.6	34.3	77	1	1	0	1	26.06	2	0	0	0	0	0	0	0	0	238	0	0	0	(32.1,60.8]	(93.9,125.3]	(34.2,34.7]
1999-2000	968	2	11	2223.7	4.96	13.2	83	26.6	32.1	72	1	2	1	0	23.92	1	0	1	0	1	0	1	0	0	55	1	0	0	[14.7,29.1]	[51.1,86.1]	[27.8,33.3]
1999-2000	969	1	11	1785.42	4.61	13.4	86.6	29	33.5	30	0	3	1	1	25.85	1	0	0	0	0	0	0	0	0	228	0	0	0	[14.7,29.1]	(86.1,89]	(33.3,33.7]
1999-2000	971	2	9	5935.33	4.6	12.2	78.9	26.5	33.7	26	0	2	1	2	38.45	0	0	1	1	1	0	0	0	0	238	0	0	0	[14.7,29.1]	[51.1,86.1]	(33.3,33.7]
1999-2000	972	2	4	1591.1	4.72	14.8	92.1	31.3	34	79	1	2	0	0	19.9	0	0	1	1	1	0	0	0	0	123	1	0	0	(31.1,32.1]	(91.3,93.9]	(33.7,34.2]
1999-2000	974	2	5	7252.53	4.95	13.9	85.4	28.1	33	37	0	2	1	1	25.48	2	0	0	0	0	0	0	0	0	240	0	0	0	[14.7,29.1]	[51.1,86.1]	[27.8,33.3]
1999-2000	976	2	4	3843.49	6.04	15.9	80.1	26.3	32.8	41	1	2	2	2	34.74	0	0	0	0	1	0	0	0	0	236	0	0	0	[14.7,29.1]	[51.1,86.1]	[27.8,33.3]
1999-2000	977	2	8	4405.39	4.6	14.7	96.6	32	33.1	40	1	2	2	0	23.92	0	0	0	0	0	0	1	0	0	244	0	0	0	(31.1,32.1]	(93.9,125.3]	[27.8,33.3]
1999-2000	980	2	2	4109.44	4.93	15.8	92.4	32	34.7	26	1	1	0	2	39.51	0	0	0	0	0	0	0	0	0	244	0	0	0	(31.1,32.1]	(91.3,93.9]	(34.2,34.7]
1999-2000	981	2	3	11815.6	4.58	12.9	86.4	28.2	32.7	79	0	0	1	1	27.07	0	1	0	0	1	0	0	0	0	79	1	1	0	[14.7,29.1]	(86.1,89]	[27.8,33.3]
1999-2000	986	2	4	2280.9	4.3	12.7	87.4	29.8	34.1	60	0	2	1	2	32.09	1	1	0	1	1	0	0	0	0	198	1	0	1	(29.1,30.3]	(86.1,89]	(33.7,34.2]
1999-2000	987	2	6	416.339	5.06	15.1	91.1	29.8	32.8	66	1	1	0	1	29.31	2	0	0	0	1	0	0	0	0	54	1	0	1	(29.1,30.3]	(89,91.3]	[27.8,33.3]
1999-2000	988	2	7	15154.4	4.8	14.5	88.3	30.3	34.3	38	0	3	2	2	30.83	1	0	0	0	0	0	0	0	0	245	0	0	0	(29.1,30.3]	(86.1,89]	(34.2,34.7]
1999-2000	990	1	12	815.692	4.36	14.2	92.8	32.6	35.1	60	1	1	1	1	28.42	2	0	0	0	1	0	0	0	0	116	1	1	0	(32.1,60.8]	(91.3,93.9]	(34.7,44.9]
1999-2000	991	1	4	4629.22	4.25	12.3	86.6	29	33.4	32	0	1	2	0	22.52	0	0	0	0	0	0	0	0	0	246	0	0	0	[14.7,29.1]	(86.1,89]	(33.3,33.7]
1999-2000	996	2	10	516.782	3.47	10.4	89.1	30.2	33.9	62	0	1	1	0	21.68	1	1	1	1	1	0	0	0	1	235	0	0	0	(29.1,30.3]	(89,91.3]	(33.7,34.2]
1999-2000	998	2	11	16492.3	4.47	15.1	101.7	34	33.3	59	1	0	2	0	22.6	2	0	0	0	0	0	0	0	0	113	1	0	0	(32.1,60.8]	(93.9,125.3]	[27.8,33.3]
1999-2000	999	2	7	5345.13	5.06	14.5	85.7	28.7	33.4	64	1	3	0	1	28.96	0	1	1	1	1	0	0	0	0	82	1	0	0	[14.7,29.1]	[51.1,86.1]	(33.3,33.7]
1999-2000	1000	2	13	2145.48	5.57	17	90.1	30.4	33.8	53	1	1	2	2	30.34	1	0	0	0	1	0	0	0	0	228	1	0	0	(30.3,31.1]	(89,91.3]	(33.7,34.2]
1999-2000	1001	1	13	5466.32	5.32	16	89.6	30	33.6	53	1	0	0	1	25.64	0	0	0	0	0	0	0	0	0	237	1	0	0	(29.1,30.3]	(89,91.3]	(33.3,33.7]
1999-2000	1002	1	12	2584.97	5.11	15.7	89.5	30.7	34.3	40	1	1	1	1	27.27	2	0	0	0	0	0	1	0	0	238	0	0	0	(30.3,31.1]	(89,91.3]	(34.2,34.7]
1999-2000	1003	1	8	6812.44	3.32	10.8	97.7	32.6	33.3	78	1	0	2	1	27.4	0	1	0	1	1	0	0	1	1	43	1	0	1	(32.1,60.8]	(93.9,125.3]	[27.8,33.3]
1999-2000	1009	1	8	19706.2	4.47	13.6	89.2	30.4	34.1	39	0	0	2	2	33.32	0	0	0	0	0	0	0	0	0	242	0	0	0	(30.3,31.1]	(89,91.3]	(33.7,34.2]
1999-2000	1010	1	1	6112.65	4.15	14.4	100.2	34.5	34.5	85	0	0	1	1	27.06	1	0	1	1	1	0	0	0	0	22	1	0	0	(32.1,60.8]	(93.9,125.3]	(34.2,34.7]
1999-2000	1013	1	6	3896.98	4.22	12.7	89.8	30.2	33.7	28	0	1	1	0	24.48	0	0	0	0	0	0	0	0	0	229	0	0	0	(29.1,30.3]	(89,91.3]	(33.3,33.7]
1999-2000	1021	1	11	4390.32	4.48	13.9	89.1	31	34.8	85	1	0	0	0	21.89	1	0	0	1	1	0	0	0	0	41	1	0	0	(30.3,31.1]	(89,91.3]	(34.7,44.9]
1999-2000	1022	2	2	4818.6	4.8	16.3	98.5	33.9	34.4	33	1	1	0	0	21.14	0	0	0	0	0	0	0	0	0	245	0	0	0	(32.1,60.8]	(93.9,125.3]	(34.2,34.7]
1999-2000	1026	2	11	12278.5	4.38	14.4	97.1	32.8	33.8	62	0	0	1	2	34.5	1	0	1	0	1	0	0	0	0	230	0	0	0	(32.1,60.8]	(93.9,125.3]	(33.7,34.2]
1999-2000	1028	2	6	2260.15	5.09	16.3	95.6	32.2	33.7	46	1	1	0	0	23.62	2	0	0	0	0	0	0	0	0	232	0	0	0	(32.1,60.8]	(93.9,125.3]	(33.3,33.7]
1999-2000	1029	2	10	13484.2	5	17.2	96.1	34.4	35.8	68	1	0	2	2	30.49	0	0	0	0	1	0	0	0	0	242	1	0	0	(32.1,60.8]	(93.9,125.3]	(34.7,44.9]
1999-2000	1030	1	7	3066.37	4.05	12	90.1	29.6	32.8	69	0	2	1	2	38.51	1	0	1	0	1	0	0	0	0	152	1	1	0	(29.1,30.3]	(89,91.3]	[27.8,33.3]
1999-2000	1031	1	7	2293.52	4.77	13	82.8	27.3	33	65	1	2	0	0	24.11	2	0	1	1	1	0	1	0	0	125	1	1	0	[14.7,29.1]	[51.1,86.1]	[27.8,33.3]
1999-2000	1032	3	1	9289.23	4.88	15.2	90.3	31.1	34.5	51	1	0	1	1	25.22	1	0	0	0	0	0	0	0	0	240	0	0	0	(30.3,31.1]	(89,91.3]	(34.2,34.7]
1999-2000	1033	1	7	4356.86	4	11.5	85.5	28.7	33.5	45	0	2	1	0	23.23	2	0	0	1	0	0	1	0	1	244	0	0	0	[14.7,29.1]	[51.1,86.1]	(33.3,33.7]
1999-2000	1035	1	12	2223.56	4.21	13.8	96.1	32.7	34	52	0	1	2	0	24.08	0	0	0	0	1	0	0	0	0	238	0	0	0	(32.1,60.8]	(93.9,125.3]	(33.7,34.2]
1999-2000	1038	1	8	2089.47	4.45	13.8	91.7	30.9	33.7	70	1	2	0	1	25.57	1	0	0	0	0	0	1	0	0	114	1	0	1	(30.3,31.1]	(91.3,93.9]	(33.3,33.7]
1999-2000	1041	1	3	2579.05	4.92	15.9	92.7	32.1	34.7	41	0	1	1	2	35.93	2	0	0	0	0	0	0	0	0	238	0	0	0	(31.1,32.1]	(91.3,93.9]	(34.2,34.7]
1999-2000	1043	2	1	9503.11	4.49	13.6	89.3	30.3	33.9	62	0	0	1	1	25.91	0	0	0	0	0	0	0	0	0	236	0	0	0	(29.1,30.3]	(89,91.3]	(33.7,34.2]
1999-2000	1044	1	9	7027.51	5.49	12.4	68.7	22.5	32.8	57	0	2	1	0	23.79	2	0	0	0	0	0	1	0	0	230	0	0	0	[14.7,29.1]	[51.1,86.1]	[27.8,33.3]
1999-2000	1045	1	1	9794.93	4.81	15.2	90.5	31.6	34.9	61	0	0	1	1	28.31	0	0	0	1	0	0	0	0	0	232	0	0	0	(31.1,32.1]	(89,91.3]	(34.7,44.9]
1999-2000	1046	2	10	6391.32	4.73	13.9	89.6	29.5	32.9	50	1	2	1	0	21.17	1	0	0	0	1	0	1	0	0	235	0	0	0	(29.1,30.3]	(89,91.3]	[27.8,33.3]
1999-2000	1047	1	9	7444.82	3.63	11.7	94.6	32.2	34	33	0	2	2	0	20.45	0	0	0	0	0	0	0	0	1	229	0	0	0	(32.1,60.8]	(93.9,125.3]	(33.7,34.2]
1999-2000	1050	1	5	4173.72	4.86	14.5	89.1	29.7	33.3	36	0	1	0	0	22.86	0	0	0	0	0	0	0	0	0	235	0	0	0	(29.1,30.3]	(89,91.3]	[27.8,33.3]
1999-2000	1054	1	13	1838.08	4.22	13.5	92.5	32.1	34.7	42	0	1	0	1	26.33	1	0	0	0	0	0	0	0	0	235	0	0	0	(31.1,32.1]	(91.3,93.9]	(34.2,34.7]
1999-2000	1056	1	5	7353.13	4.86	14.3	86	29.5	34.2	35	1	2	1	1	26.44	1	0	0	0	0	0	0	0	0	235	0	0	0	(29.1,30.3]	[51.1,86.1]	(33.7,34.2]
1999-2000	1058	1	3	600.615	5.05	17.1	98.9	33.8	34.2	61	1	1	0	1	26.34	2	0	0	0	0	0	0	0	0	236	0	0	0	(32.1,60.8]	(93.9,125.3]	(33.7,34.2]
1999-2000	1063	2	6	326.467	4.81	13.5	84.6	28.1	33.2	24	0	1	0	2	32.71	0	0	0	0	0	0	0	0	0	233	0	0	0	[14.7,29.1]	[51.1,86.1]	[27.8,33.3]
1999-2000	1065	2	13	3562.53	4.99	15	92.1	30	32.5	73	1	3	0	2	31.18	1	0	1	0	0	0	0	0	0	201	1	0	0	(29.1,30.3]	(91.3,93.9]	[27.8,33.3]
1999-2000	1068	1	3	5112.05	5.5	16.3	88.2	29.6	33.7	33	1	1	1	2	31.17	2	0	0	0	0	0	0	0	0	237	0	0	0	(29.1,30.3]	(86.1,89]	(33.3,33.7]
1999-2000	1071	1	11	4487.86	5.05	15.6	93	31	33.3	34	1	2	1	1	26.49	0	0	0	0	0	0	0	0	0	130	1	0	0	(30.3,31.1]	(91.3,93.9]	[27.8,33.3]
1999-2000	1085	2	7	2063.05	4.89	15.4	91.9	31.5	34.2	61	1	2	0	0	24.43	2	1	0	0	0	0	0	0	0	57	1	0	1	(31.1,32.1]	(91.3,93.9]	(33.7,34.2]
1999-2000	1090	1	7	24555.4	3.95	14.3	104.6	36.1	34.5	45	0	0	1	0	15.77	2	0	0	0	0	1	0	0	0	245	0	0	0	(32.1,60.8]	(93.9,125.3]	(34.2,34.7]
1999-2000	1093	2	4	5118.76	4.56	12.3	79.1	26.8	34	42	0	2	1	2	36.01	0	0	0	0	0	0	0	0	0	236	0	0	0	[14.7,29.1]	[51.1,86.1]	(33.7,34.2]
1999-2000	1104	2	5	1914.81	4.49	13.4	86.7	29.8	34.3	44	0	1	2	2	40.89	0	0	0	0	0	0	0	0	0	241	0	0	0	(29.1,30.3]	(86.1,89]	(34.2,34.7]
1999-2000	1106	2	13	3742.63	4.96	15.1	92.4	30.5	32.9	72	1	0	1	0	22.96	1	0	0	0	0	1	1	0	0	102	1	0	0	(30.3,31.1]	(91.3,93.9]	[27.8,33.3]
1999-2000	1110	2	5	5950.04	4.44	13.4	91.6	30.2	32.9	55	0	2	2	1	26.86	1	0	0	1	0	0	0	0	0	240	0	0	0	(29.1,30.3]	(91.3,93.9]	[27.8,33.3]
1999-2000	1112	1	5	10804.9	4.64	12.4	78.9	26.3	33.3	20	0	3	1	1	26.33	0	0	0	0	0	0	0	0	0	234	0	0	0	[14.7,29.1]	[51.1,86.1]	[27.8,33.3]
1999-2000	1116	2	8	4657.85	5.05	15.1	90.6	30	33.1	40	1	2	2	0	23.22	0	0	0	0	1	0	1	0	0	246	0	0	0	(29.1,30.3]	(89,91.3]	[27.8,33.3]
1999-2000	1117	1	9	5682.22	5.77	16.2	86.4	28	32.5	47	1	2	1	0	18.6	2	0	0	0	0	0	0	0	0	244	1	0	0	[14.7,29.1]	(86.1,89]	[27.8,33.3]
1999-2000	1119	2	6	5370.46	4.54	13.7	89.8	30.1	33.5	84	0	0	1	1	25.12	0	0	0	0	1	0	0	0	0	68	1	0	0	(29.1,30.3]	(89,91.3]	(33.3,33.7]
1999-2000	1120	1	3	2369.54	4.89	15.4	92.5	31.7	34.2	55	0	1	0	2	34.29	0	0	0	0	1	0	0	0	0	237	0	0	0	(31.1,32.1]	(91.3,93.9]	(33.7,34.2]
1999-2000	1122	2	9	3971.76	4.47	12.8	81.9	28.7	35	45	0	2	1	2	36.9	2	0	0	0	1	0	0	0	0	239	0	0	0	[14.7,29.1]	[51.1,86.1]	(34.7,44.9]
1999-2000	1125	1	2	19880.4	4.7	13.9	90.1	29.6	32.9	27	0	0	2	0	19.42	0	0	0	0	0	0	0	0	0	232	0	0	0	(29.1,30.3]	(89,91.3]	[27.8,33.3]
1999-2000	1127	2	1	15448.5	4.55	14.1	93.2	31	33.3	28	0	0	2	2	32.55	0	0	0	0	0	0	1	0	0	236	0	0	0	(30.3,31.1]	(91.3,93.9]	[27.8,33.3]
1999-2000	1128	1	13	5298.63	4.7	14.1	89.4	30	33.7	59	0	2	2	2	47.77	0	0	0	0	1	0	0	0	0	235	0	0	0	(29.1,30.3]	(89,91.3]	(33.3,33.7]
1999-2000	1130	1	6	12896.5	4.58	14.6	93.2	31.9	34.2	65	0	0	2	0	20.11	2	1	0	0	1	1	0	0	0	219	1	0	0	(31.1,32.1]	(91.3,93.9]	(33.7,34.2]
1999-2000	1131	1	11	15982.7	4.52	13	85.3	28.7	33.6	28	0	0	2	2	33.17	0	0	0	0	0	0	0	0	0	231	0	0	0	[14.7,29.1]	[51.1,86.1]	(33.3,33.7]
1999-2000	1132	2	11	5851.3	4.74	13.9	91.1	29.4	32.3	44	1	2	1	1	28.08	0	0	0	0	1	0	0	0	0	231	0	0	0	(29.1,30.3]	(89,91.3]	[27.8,33.3]
1999-2000	1137	1	8	9901.85	4.26	13.6	93.1	31.8	34.2	73	0	0	1	1	29	2	0	0	0	1	1	0	0	0	173	1	0	0	(31.1,32.1]	(91.3,93.9]	(33.7,34.2]
1999-2000	1141	2	2	2131.79	4.16	13.9	97.6	33.3	34.2	51	0	1	1	0	19.51	2	0	0	0	0	0	0	0	0	240	0	0	0	(32.1,60.8]	(93.9,125.3]	(33.7,34.2]
1999-2000	1144	1	12	10109.8	4.31	13.7	93.2	31.9	34.2	68	0	0	1	1	26.25	2	1	0	0	1	0	0	0	0	60	1	1	0	(31.1,32.1]	(91.3,93.9]	(33.7,34.2]
1999-2000	1155	1	8	4910.99	5.01	14.6	86.5	29	33.6	40	1	2	1	1	25.23	2	0	0	0	0	0	0	0	0	240	0	0	0	[14.7,29.1]	(86.1,89]	(33.3,33.7]
1999-2000	1158	2	8	4807.49	5.78	15.6	84.6	27.1	32.1	49	1	2	2	2	38.31	0	0	0	0	0	0	1	0	0	247	0	0	0	[14.7,29.1]	[51.1,86.1]	[27.8,33.3]
1999-2000	1161	1	7	12105.4	5.43	14.6	81.6	27	33	57	1	0	1	1	29.76	1	1	1	0	1	0	0	0	0	243	0	0	0	[14.7,29.1]	[51.1,86.1]	[27.8,33.3]
1999-2000	1167	2	5	23336.9	5.39	17.2	92.1	32	34.7	40	1	0	1	0	20.94	2	0	0	0	0	0	1	0	0	124	1	0	1	(31.1,32.1]	(91.3,93.9]	(34.2,34.7]
1999-2000	1170	1	3	776.278	5.1	15.6	88.7	30.6	34.5	65	0	1	0	2	56.34	1	0	1	0	1	0	0	0	0	184	1	0	0	(30.3,31.1]	(86.1,89]	(34.2,34.7]
1999-2000	1171	1	12	576.722	4.97	16.3	92.7	32.8	35.3	62	1	1	2	2	32.41	1	0	1	0	0	0	0	0	0	238	0	0	0	(32.1,60.8]	(91.3,93.9]	(34.7,44.9]
1999-2000	1173	2	5	1959.17	3.96	11.8	90.3	29.8	33	68	1	2	1	2	39.03	1	0	1	1	1	0	0	0	1	122	1	0	0	(29.1,30.3]	(89,91.3]	[27.8,33.3]
1999-2000	1177	2	11	3933.89	5.39	16	91.2	29.5	32.4	82	1	0	1	1	29.89	1	1	1	1	0	0	0	0	0	1	1	0	0	(29.1,30.3]	(89,91.3]	[27.8,33.3]
1999-2000	1182	2	10	19090.7	4.48	14	90.6	31.2	34.5	30	0	0	2	2	47.47	0	0	0	0	0	0	0	0	0	235	0	0	0	(31.1,32.1]	(89,91.3]	(34.2,34.7]
1999-2000	1183	1	1	19201.7	5.15	15.3	88.4	29.7	33.6	32	1	0	1	2	30.27	2	0	0	0	0	0	0	0	0	232	0	0	0	(29.1,30.3]	(86.1,89]	(33.3,33.7]
1999-2000	1189	2	3	2118.53	5.11	16	91.8	31.4	34.2	51	1	1	0	1	27.39	0	0	0	0	0	0	0	0	0	249	0	0	0	(31.1,32.1]	(91.3,93.9]	(33.7,34.2]
1999-2000	1192	1	1	4058.43	4.23	13.9	94.6	32.8	34.7	74	1	0	1	2	30.71	1	1	0	1	0	0	0	0	0	123	1	0	0	(32.1,60.8]	(93.9,125.3]	(34.2,34.7]
1999-2000	1195	2	1	10157.1	5.29	16.4	90.2	30.9	34.3	61	1	0	2	2	37.31	1	0	0	0	0	0	0	0	0	236	0	0	0	(30.3,31.1]	(89,91.3]	(34.2,34.7]
1999-2000	1196	2	4	4963.98	4.89	13.8	84.1	28.2	33.6	52	0	2	2	2	47.33	0	1	0	1	0	0	0	0	0	131	1	0	1	[14.7,29.1]	[51.1,86.1]	(33.3,33.7]
1999-2000	1197	2	3	1743.51	4.7	14.4	90	30.5	33.9	40	0	1	0	2	35.29	0	0	1	0	0	0	1	1	0	123	1	0	1	(30.3,31.1]	(89,91.3]	(33.7,34.2]
1999-2000	1201	2	4	4116.67	4.14	11.8	85.4	28.6	33.4	48	0	2	1	2	30.24	0	0	0	0	0	0	1	0	1	236	0	0	0	[14.7,29.1]	[51.1,86.1]	(33.3,33.7]
1999-2000	1203	1	9	7696.34	5.44	16.5	88.7	30.3	34.2	75	1	0	2	2	31.79	1	1	0	1	1	0	0	0	0	110	1	0	1	(29.1,30.3]	(86.1,89]	(33.7,34.2]
1999-2000	1207	2	1	13997.3	5.19	15.6	89	30	33.7	50	1	0	1	1	25.9	1	0	0	0	1	0	0	0	0	237	0	0	0	(29.1,30.3]	(86.1,89]	(33.3,33.7]
1999-2000	1210	2	7	13365.7	3.41	11.9	100.6	34.9	34.7	56	0	3	2	2	38.97	1	1	0	1	0	0	0	0	1	80	1	0	0	(32.1,60.8]	(93.9,125.3]	(34.2,34.7]
1999-2000	1212	2	1	12550.6	4.81	15	93	31.2	33.6	47	0	0	1	0	21.86	0	0	0	0	0	0	1	0	0	237	0	0	0	(31.1,32.1]	(91.3,93.9]	(33.3,33.7]
1999-2000	1220	2	9	4279.99	4.57	14.1	90.6	30.9	34	42	0	3	0	1	25.57	0	0	0	0	0	0	0	0	0	238	0	0	0	(30.3,31.1]	(89,91.3]	(33.7,34.2]
1999-2000	1221	2	9	14135.8	4.26	13.8	93.9	32.3	34.3	47	0	3	2	2	40.32	2	0	0	0	1	0	0	0	0	239	0	0	0	(32.1,60.8]	(91.3,93.9]	(34.2,34.7]
1999-2000	1226	2	3	10168.5	5.44	16	85.7	29.6	34.6	60	1	0	2	1	26.94	1	0	1	0	0	0	0	0	0	247	0	0	0	(29.1,30.3]	[51.1,86.1]	(34.2,34.7]
1999-2000	1227	1	1	16903.1	4.45	14.6	93.9	32.7	34.8	53	0	0	2	0	24.81	1	0	0	0	1	0	0	1	0	230	0	0	0	(32.1,60.8]	(91.3,93.9]	(34.7,44.9]
1999-2000	1229	1	7	4509.88	4.77	14.8	93.6	31	33.1	85	0	0	1	0	24.65	0	0	1	0	1	0	0	0	0	106	1	0	0	(30.3,31.1]	(91.3,93.9]	[27.8,33.3]
1999-2000	1231	2	1	15530.1	5.52	17.5	91.9	31.8	34.7	28	1	0	2	2	44.77	0	0	0	0	0	0	0	0	0	236	0	0	0	(31.1,32.1]	(91.3,93.9]	(34.2,34.7]
1999-2000	1237	1	8	41532.5	5.16	13.9	81.8	27	33.1	21	0	0	2	0	22.46	0	0	0	1	0	0	0	0	0	240	0	0	0	[14.7,29.1]	[51.1,86.1]	[27.8,33.3]
1999-2000	1242	1	7	5546.77	5.11	15.9	93.6	31.2	33.3	20	1	2	1	1	25.95	0	0	0	0	0	0	1	0	0	246	0	0	0	(31.1,32.1]	(91.3,93.9]	[27.8,33.3]
1999-2000	1243	1	11	2492.02	4.54	14.6	92.7	32.2	34.7	45	0	1	2	2	33.61	2	0	1	0	0	0	0	0	0	210	1	0	0	(32.1,60.8]	(91.3,93.9]	(34.2,34.7]
1999-2000	1244	1	13	380.885	5.2	16.7	93.5	31.6	33.8	66	1	1	1	2	38.04	1	1	0	1	1	0	0	0	0	207	1	0	1	(31.1,32.1]	(91.3,93.9]	(33.7,34.2]
1999-2000	1245	2	13	2044.77	5.05	15.1	90.1	30	33.3	43	1	1	2	2	30.87	0	0	0	1	1	0	0	0	0	139	1	0	1	(29.1,30.3]	(89,91.3]	[27.8,33.3]
1999-2000	1252	1	12	2207.32	5.07	15.2	88.5	30	33.9	42	1	1	1	2	37.83	0	0	0	0	0	0	0	0	0	239	0	0	0	(29.1,30.3]	(86.1,89]	(33.7,34.2]
1999-2000	1253	1	8	17565.6	4.99	15.1	91.9	30.6	33.3	47	1	0	2	0	24.69	0	0	0	0	1	0	0	0	0	239	0	0	0	(30.3,31.1]	(91.3,93.9]	[27.8,33.3]
1999-2000	1255	1	1	12190.7	4.59	14.5	90.3	31.4	34.8	68	0	0	2	1	29.91	1	0	0	0	0	0	0	0	0	119	1	1	0	(31.1,32.1]	(89,91.3]	(34.7,44.9]
1999-2000	1257	1	1	22302.5	4.39	13.6	90.3	31.6	35.1	49	0	0	2	1	27.23	0	0	0	0	0	0	0	0	0	232	0	0	0	(31.1,32.1]	(89,91.3]	(34.7,44.9]
1999-2000	1260	1	2	4678.57	4.39	13.9	94.7	31.6	33.4	80	1	0	2	1	26.06	0	0	0	1	1	0	1	1	0	107	1	1	0	(31.1,32.1]	(93.9,125.3]	(33.3,33.7]
1999-2000	1262	1	7	4749.13	4.69	14.5	91.5	30.7	33.6	85	0	0	1	2	35.04	0	0	0	1	0	0	0	0	0	60	1	1	0	(30.3,31.1]	(91.3,93.9]	(33.3,33.7]
1999-2000	1263	2	9	3365.42	5.39	15.6	86.3	29	33.6	48	1	3	1	2	30.92	2	0	0	1	0	0	0	0	0	244	0	0	0	[14.7,29.1]	(86.1,89]	(33.3,33.7]
1999-2000	1264	2	8	4606.94	4.44	12.4	82.4	27.8	33.7	40	0	2	2	2	31.77	0	0	1	0	0	0	0	0	0	244	0	0	0	[14.7,29.1]	[51.1,86.1]	(33.3,33.7]
1999-2000	1267	1	6	3515.99	4.3	13.7	93.1	31.7	34	22	0	1	1	0	22.53	0	0	0	0	0	0	1	0	0	228	0	0	0	(31.1,32.1]	(91.3,93.9]	(33.7,34.2]
1999-2000	1268	2	3	519.824	4.86	14.1	87.9	28.9	32.8	67	0	1	0	1	25.43	0	0	0	0	1	0	0	1	0	248	0	0	0	[14.7,29.1]	(86.1,89]	[27.8,33.3]
1999-2000	1273	2	3	709.967	4.89	15	88.9	30.7	34.5	73	0	1	0	2	33.85	1	0	0	0	1	0	0	0	0	48	1	0	0	(30.3,31.1]	(86.1,89]	(34.2,34.7]
1999-2000	1274	3	1	17496.6	4.06	13.7	94.6	33.7	35.6	44	0	0	2	0	23.61	0	0	0	0	0	0	0	0	0	240	0	0	0	(32.1,60.8]	(93.9,125.3]	(34.7,44.9]
1999-2000	1276	2	5	3678.01	4.1	13.2	96.4	32.1	33.3	70	0	2	2	1	27.55	1	1	0	1	1	0	0	0	0	242	0	0	0	(31.1,32.1]	(93.9,125.3]	[27.8,33.3]
1999-2000	1279	2	9	2602.93	5.05	16.5	95.6	32.8	34.3	72	1	0	2	1	27.3	2	0	1	1	0	0	0	0	0	28	1	1	0	(32.1,60.8]	(93.9,125.3]	(34.2,34.7]
1999-2000	1281	1	12	4059.89	4.36	13.7	91.3	31.5	34.4	27	0	1	1	0	18.96	0	0	0	0	1	0	1	0	0	236	0	0	0	(31.1,32.1]	(89,91.3]	(34.2,34.7]
1999-2000	1282	2	7	7741.16	4.8	15	93.4	31.3	33.5	45	1	0	2	0	23.23	0	0	0	0	0	0	0	0	0	245	0	0	0	(31.1,32.1]	(91.3,93.9]	(33.3,33.7]
1999-2000	1283	2	12	2063.05	5.2	14.8	87.6	28.3	32.3	67	1	2	1	0	23.86	2	0	0	0	0	0	1	0	0	164	1	1	0	[14.7,29.1]	(86.1,89]	[27.8,33.3]
1999-2000	1284	2	9	12297.1	4.39	12.6	85	28.8	33.9	36	0	0	2	0	23.11	0	0	0	0	0	0	1	1	0	239	0	0	0	[14.7,29.1]	[51.1,86.1]	(33.7,34.2]
1999-2000	1285	1	8	4392.33	3.51	10.9	92.8	31.1	33.4	85	0	0	2	1	25.15	0	0	0	1	1	0	0	0	1	90	1	1	0	(30.3,31.1]	(91.3,93.9]	(33.3,33.7]
1999-2000	1288	1	11	14767.1	5.89	14.9	78.8	25.4	32.2	20	1	3	0	1	28.2	0	1	0	0	1	0	1	0	0	230	0	0	0	[14.7,29.1]	[51.1,86.1]	[27.8,33.3]
1999-2000	1292	1	8	15744.2	4.51	12.7	84.6	28.2	33.4	32	0	0	1	0	23.36	0	0	0	0	0	0	0	0	0	239	0	0	0	[14.7,29.1]	[51.1,86.1]	(33.3,33.7]
1999-2000	1295	2	7	8078.23	4.31	14.4	95.5	33.5	35.1	60	1	0	1	2	34.35	1	0	1	0	1	1	0	0	0	216	1	1	0	(32.1,60.8]	(93.9,125.3]	(34.7,44.9]
1999-2000	1299	2	5	3374.4	4.8	15.4	96.2	32	33.3	85	1	0	1	1	27.41	1	0	0	1	1	0	0	0	0	91	1	0	0	(31.1,32.1]	(93.9,125.3]	[27.8,33.3]
1999-2000	1301	2	8	19142.2	5.43	17.1	92.5	31.5	34.1	43	1	0	2	0	21.47	0	0	0	0	0	0	0	0	0	246	0	0	0	(31.1,32.1]	(91.3,93.9]	(33.7,34.2]
1999-2000	1305	1	4	616.422	4.89	17	105.3	34.8	33.1	64	1	1	0	0	19.76	2	0	0	0	1	0	1	0	0	246	0	0	0	(32.1,60.8]	(93.9,125.3]	[27.8,33.3]
1999-2000	1306	2	11	3741.48	5.35	12.5	73.3	23.3	31.9	62	0	2	1	1	28.49	2	0	0	0	0	0	0	0	0	162	1	0	0	[14.7,29.1]	[51.1,86.1]	[27.8,33.3]
1999-2000	1307	2	6	1894.28	4.61	13.4	85.5	28.9	33.8	42	0	1	1	1	27.52	1	0	0	0	0	0	0	0	0	232	0	0	0	[14.7,29.1]	[51.1,86.1]	(33.7,34.2]
1999-2000	1315	2	12	13615.4	5.36	16	87.4	29.9	34.2	54	1	0	2	1	29	1	0	1	1	0	0	0	0	0	132	1	1	0	(29.1,30.3]	(86.1,89]	(33.7,34.2]
1999-2000	1316	1	3	830.228	4.44	13.9	92.5	31.3	33.8	65	0	1	0	2	32.81	0	0	1	1	1	0	0	1	0	154	1	0	0	(31.1,32.1]	(91.3,93.9]	(33.7,34.2]
1999-2000	1322	2	7	15800.6	5.14	15	87.2	29.3	33.6	33	1	3	1	1	29.45	2	0	0	0	0	0	0	0	0	244	0	0	0	(29.1,30.3]	(86.1,89]	(33.3,33.7]
1999-2000	1325	1	13	3854.3	5.54	15.4	84.7	27.9	32.9	38	1	1	1	2	33.99	0	0	0	0	0	0	1	0	0	231	0	0	0	[14.7,29.1]	[51.1,86.1]	[27.8,33.3]
1999-2000	1328	2	11	15396.7	4.63	14.9	96.4	32.2	33.3	54	1	0	2	2	30.27	1	0	1	0	0	0	0	0	0	231	0	0	0	(32.1,60.8]	(93.9,125.3]	[27.8,33.3]
1999-2000	1329	2	4	6928.82	4.76	14.8	90.1	31.1	34.5	46	1	0	1	0	22.17	0	0	0	0	0	0	0	0	0	113	1	0	1	(30.3,31.1]	(89,91.3]	(34.2,34.7]
1999-2000	1331	2	12	3342.87	5.07	16.1	93.4	31.8	34	25	1	1	0	2	32.71	2	0	0	0	0	0	0	0	0	241	0	0	0	(31.1,32.1]	(91.3,93.9]	(33.7,34.2]
1999-2000	1332	2	1	12190.7	4.41	13.5	87.6	30.5	34.7	63	0	0	0	1	27.1	2	1	0	1	1	1	0	0	0	135	1	1	0	(30.3,31.1]	(86.1,89]	(34.2,34.7]
1999-2000	1333	1	6	2073.7	5.09	14.8	89.3	29	32.6	50	0	1	1	0	20.44	2	0	0	0	0	0	0	0	0	234	0	0	0	[14.7,29.1]	(89,91.3]	[27.8,33.3]
1999-2000	1339	2	10	3959.58	4.41	14	93.5	31.7	34	66	0	2	1	1	28.51	0	0	0	0	1	0	0	0	0	234	0	0	0	(31.1,32.1]	(91.3,93.9]	(33.7,34.2]
1999-2000	1342	2	3	777.995	4.1	12.2	87.8	29.7	33.8	78	0	1	0	2	48.81	0	0	0	1	1	0	0	0	0	43	1	1	0	(29.1,30.3]	(86.1,89]	(33.7,34.2]
1999-2000	1343	2	1	10773.4	5.3	15.8	88.1	29.8	33.8	72	0	0	1	2	36.46	1	0	0	0	1	0	0	0	0	226	1	0	0	(29.1,30.3]	(86.1,89]	(33.7,34.2]
1999-2000	1351	1	4	578.27	4.95	14.9	91.4	30	32.8	81	0	1	1	0	18.73	0	1	0	1	1	0	0	0	0	69	1	0	0	(29.1,30.3]	(91.3,93.9]	[27.8,33.3]
1999-2000	1352	1	5	11837.5	5.27	16.2	87.7	30.8	35.1	67	1	0	1	0	24.85	0	0	1	0	0	0	0	0	0	189	1	1	0	(30.3,31.1]	(86.1,89]	(34.7,44.9]
1999-2000	1353	2	10	2024.78	3.82	12.9	95.9	33.7	35.1	48	0	1	0	2	31.34	0	0	0	0	0	0	0	0	0	247	0	0	0	(32.1,60.8]	(93.9,125.3]	(34.7,44.9]
1999-2000	1356	2	8	3492.1	5.34	16.5	91.9	31	33.7	35	1	1	0	2	31.94	2	0	0	0	0	0	0	0	0	243	0	0	0	(30.3,31.1]	(91.3,93.9]	(33.3,33.7]
1999-2000	1358	2	4	2665.65	4.28	12.4	85.8	29	33.8	75	0	2	1	2	34.69	0	0	0	1	1	0	0	0	0	236	0	0	0	[14.7,29.1]	[51.1,86.1]	(33.7,34.2]
1999-2000	1362	3	1	8916.45	4.16	12.9	90.5	31.1	34.3	79	0	0	1	1	28.9	0	0	1	0	1	0	0	0	0	110	1	1	0	(30.3,31.1]	(89,91.3]	(34.2,34.7]
1999-2000	1364	2	9	4504.58	5.17	13.8	79.7	26.7	33.6	53	1	2	1	1	28.63	0	0	0	0	1	0	0	0	0	242	0	0	0	[14.7,29.1]	[51.1,86.1]	(33.3,33.7]
1999-2000	1365	1	11	24567.8	5.23	15.9	89.1	30.4	34.1	78	0	0	0	1	26.08	0	0	0	0	0	0	0	0	0	230	0	0	0	(30.3,31.1]	(89,91.3]	(33.7,34.2]
1999-2000	1366	2	8	6242.06	4.64	14.5	92.4	31.2	33.7	35	1	2	1	0	20.81	0	0	0	0	0	0	1	0	0	244	0	0	0	(31.1,32.1]	(91.3,93.9]	(33.3,33.7]
1999-2000	1374	2	4	1769.87	4.7	13.9	88.9	29.5	33.2	75	1	2	0	1	28.28	0	0	1	1	0	0	0	0	0	206	1	1	0	(29.1,30.3]	(86.1,89]	[27.8,33.3]
1999-2000	1378	1	6	4595.93	5.19	16.6	93.8	31.9	34	28	1	1	1	0	22.6	0	0	0	0	0	0	1	0	0	229	0	0	0	(31.1,32.1]	(91.3,93.9]	(33.7,34.2]
1999-2000	1379	1	12	8535.88	4.61	15.4	96.3	33.3	34.7	79	1	0	1	1	25.03	0	0	0	0	1	0	1	1	0	242	0	0	0	(32.1,60.8]	(93.9,125.3]	(34.2,34.7]
1999-2000	1382	1	12	4157.71	4.82	14.9	90.7	30.8	33.9	84	1	0	1	1	25.42	2	0	1	1	1	0	0	1	0	58	1	0	0	(30.3,31.1]	(89,91.3]	(33.7,34.2]
1999-2000	1383	1	5	21910.8	5.46	16.9	87.3	30.9	35.4	36	1	0	2	2	35.53	0	0	0	1	0	0	0	0	0	234	0	0	0	(30.3,31.1]	(86.1,89]	(34.7,44.9]
1999-2000	1384	1	3	682.436	4.3	13.6	94.4	31.6	33.5	71	1	1	0	0	19.83	2	0	0	0	1	1	1	0	0	49	1	0	1	(31.1,32.1]	(93.9,125.3]	(33.3,33.7]
1999-2000	1385	2	2	16069.1	4.64	13.8	88.3	29.7	33.6	24	0	0	1	0	24.57	2	0	0	0	0	0	0	0	0	245	0	0	0	(29.1,30.3]	(86.1,89]	(33.3,33.7]
1999-2000	1386	1	11	12806.2	4.82	14.3	89.6	29.6	33.1	57	1	3	0	1	25.32	0	0	0	0	0	0	1	0	0	229	0	0	0	(29.1,30.3]	(89,91.3]	[27.8,33.3]
1999-2000	1387	2	10	8311.93	4.18	12.5	86.4	30	34.8	25	0	2	1	1	28.65	1	0	0	0	0	0	0	0	0	234	0	0	0	(29.1,30.3]	(86.1,89]	(34.7,44.9]
1999-2000	1388	3	1	16274.4	4.47	13.4	88.2	30.2	34.4	45	1	0	2	1	25.54	0	0	0	0	0	0	0	0	0	240	0	0	0	(29.1,30.3]	(86.1,89]	(34.2,34.7]
1999-2000	1391	2	9	4092.34	4.12	13.1	95.3	31.9	33.4	35	0	2	2	1	25.98	0	0	0	0	0	0	1	0	0	239	0	0	0	(31.1,32.1]	(93.9,125.3]	(33.3,33.7]
1999-2000	1393	2	1	10673.6	5.61	16.5	87.1	29.3	33.7	60	1	0	1	0	21.64	1	0	0	0	1	0	0	0	0	236	0	0	0	(29.1,30.3]	(86.1,89]	(33.3,33.7]
1999-2000	1394	1	1	3755.35	3.93	13	95.7	33.1	34.6	85	1	0	1	2	33.43	1	1	0	1	1	0	1	0	0	110	1	0	0	(32.1,60.8]	(93.9,125.3]	(34.2,34.7]
1999-2000	1398	1	12	6260.68	4.26	13.7	93.6	32.1	34.3	80	0	0	2	2	37.28	0	0	1	0	1	0	0	0	0	101	1	0	0	(31.1,32.1]	(91.3,93.9]	(34.2,34.7]
1999-2000	1400	2	3	5011.09	4.71	14.8	95.9	31.5	32.8	85	0	0	2	0	24.62	1	0	0	1	0	0	0	0	0	119	1	1	0	(31.1,32.1]	(93.9,125.3]	[27.8,33.3]
1999-2000	1409	2	4	3507.04	4.34	13.7	92.6	31.5	34.1	37	0	1	1	2	30.18	0	0	0	0	0	0	0	0	0	237	0	0	0	(31.1,32.1]	(91.3,93.9]	(33.7,34.2]
1999-2000	1410	2	1	22314.5	4.8	15.8	96	32.8	34.2	49	1	0	1	1	27.75	0	0	0	0	1	0	0	0	0	236	0	0	0	(32.1,60.8]	(93.9,125.3]	(33.7,34.2]
1999-2000	1411	2	1	10391.5	4.47	13.8	92	31	33.7	77	0	0	1	2	32.44	0	0	0	1	1	0	0	0	0	104	1	1	0	(30.3,31.1]	(91.3,93.9]	(33.3,33.7]
1999-2000	1412	1	11	13204.3	5.32	15.6	89.3	29.3	32.8	43	1	3	1	2	30.08	0	0	0	0	1	0	0	0	0	230	0	0	0	(29.1,30.3]	(89,91.3]	[27.8,33.3]
1999-2000	1416	1	1	18345	5.27	16.2	89.5	30.7	34.2	32	1	0	1	2	34.22	0	0	0	1	0	0	0	0	0	232	0	0	0	(30.3,31.1]	(89,91.3]	(33.7,34.2]
1999-2000	1417	2	11	20405.9	4.18	13.2	97.3	31.5	32.3	38	1	0	1	1	28.28	0	0	0	0	0	0	0	0	0	230	0	0	0	(31.1,32.1]	(93.9,125.3]	[27.8,33.3]
1999-2000	1423	1	13	1705.18	4.57	14	89.6	30.3	33.9	57	0	1	2	1	28.08	0	0	0	0	1	0	0	0	0	235	0	0	0	(29.1,30.3]	(89,91.3]	(33.7,34.2]
1999-2000	1424	1	1	4911.35	4.47	13.9	92.3	31.3	33.8	85	0	0	2	1	25.01	0	0	0	1	1	0	0	0	0	43	1	1	0	(31.1,32.1]	(91.3,93.9]	(33.7,34.2]
1999-2000	1428	2	11	19142.2	5.32	16.5	92.4	31.4	34	40	1	0	2	1	27.8	1	0	0	0	1	0	0	0	0	229	0	0	0	(31.1,32.1]	(91.3,93.9]	(33.7,34.2]
1999-2000	1430	1	12	2584.97	4.8	15.3	91.8	31.9	34.7	54	1	1	0	1	27.51	1	0	0	0	1	0	1	0	0	236	0	0	0	(31.1,32.1]	(91.3,93.9]	(34.2,34.7]
1999-2000	1431	2	8	5962.68	4.1	12.3	89.6	29.9	33.3	59	0	2	2	0	23.14	0	0	0	0	1	0	0	0	0	245	0	0	0	(29.1,30.3]	(89,91.3]	[27.8,33.3]
1999-2000	1433	2	3	4518.24	4.81	14.8	88.9	30.7	34.6	26	1	1	2	2	31.03	0	0	0	0	0	0	0	0	0	247	0	0	0	(30.3,31.1]	(86.1,89]	(34.2,34.7]
1999-2000	1436	1	3	709.967	4.74	14.4	90.2	30.3	33.6	73	0	1	0	2	36.61	0	0	0	1	1	0	0	0	0	181	1	0	0	(29.1,30.3]	(89,91.3]	(33.3,33.7]
1999-2000	1438	3	1	24114.5	4.85	15.1	92.5	31.2	33.7	43	1	0	1	1	27.55	1	0	0	0	0	0	0	0	0	239	0	0	0	(31.1,32.1]	(91.3,93.9]	(33.3,33.7]
1999-2000	1441	1	2	17181.7	4.99	15.4	90.9	30.8	33.8	40	1	0	2	0	24.19	0	0	0	0	0	0	1	0	0	231	0	0	0	(30.3,31.1]	(89,91.3]	(33.7,34.2]
1999-2000	1443	2	2	20920.3	4.52	14.5	95.5	32.2	33.7	44	0	0	2	0	19.89	0	0	0	0	0	0	1	0	0	245	0	0	0	(32.1,60.8]	(93.9,125.3]	(33.3,33.7]
1999-2000	1445	1	12	17456.6	4.34	14.1	93.8	32.4	34.6	56	0	0	1	0	18.62	2	0	0	0	0	0	0	0	0	237	0	0	0	(32.1,60.8]	(91.3,93.9]	(34.2,34.7]
1999-2000	1447	2	8	18934.4	3.66	11.9	95.4	32.3	33.9	39	0	0	1	0	20.96	0	0	0	0	0	0	1	0	1	245	0	0	0	(32.1,60.8]	(93.9,125.3]	(33.7,34.2]
1999-2000	1449	1	12	17456.6	4.69	13.6	84.8	29	34.2	55	0	0	2	2	39.56	0	0	0	0	0	0	0	0	0	238	0	0	0	[14.7,29.1]	[51.1,86.1]	(33.7,34.2]
1999-2000	1453	2	8	12997.4	4.64	15.2	96.8	32.8	33.9	50	1	0	2	1	25.91	1	0	0	0	1	0	0	0	0	244	0	0	0	(32.1,60.8]	(93.9,125.3]	(33.7,34.2]
1999-2000	1455	2	11	7409.22	6.26	13.8	70.6	22	31.2	33	1	2	1	1	26.93	0	0	0	0	0	0	1	0	0	231	0	0	0	[14.7,29.1]	[51.1,86.1]	[27.8,33.3]
1999-2000	1458	2	3	12784.3	4.67	13.6	87.9	29	33	24	0	0	2	2	40.86	0	0	0	0	0	0	0	0	0	249	0	0	0	[14.7,29.1]	(86.1,89]	[27.8,33.3]
1999-2000	1461	2	4	5609.61	4.64	13.9	88.2	30.1	34.2	33	1	2	1	2	42.15	0	0	0	1	0	0	0	0	0	237	0	0	0	(29.1,30.3]	(86.1,89]	(33.7,34.2]
1999-2000	1462	2	2	4832.1	5.44	16.2	86.2	29.6	34.3	27	1	1	1	1	28.36	1	0	0	0	0	0	0	0	0	245	0	0	0	(29.1,30.3]	(86.1,89]	(34.2,34.7]
1999-2000	1464	1	10	696.299	5.14	15.8	89.8	30.6	34.1	61	1	1	0	0	22.99	2	0	0	1	1	0	0	0	0	104	1	0	0	(30.3,31.1]	(89,91.3]	(33.7,34.2]
1999-2000	1465	1	13	626.154	4.16	13.7	93.6	32.8	35.1	64	0	1	0	0	23.81	1	1	0	0	0	0	0	0	0	59	1	1	0	(32.1,60.8]	(91.3,93.9]	(34.7,44.9]
1999-2000	1467	1	3	5747.73	5.36	16.9	89.7	31.5	35	29	1	1	2	1	28.29	2	0	0	0	0	0	0	0	0	237	0	0	0	(31.1,32.1]	(89,91.3]	(34.7,44.9]
1999-2000	1469	1	3	699.102	4.43	14.4	93.5	32.4	34.7	65	0	1	0	2	30.47	2	0	0	0	1	0	0	0	0	238	0	0	0	(32.1,60.8]	(91.3,93.9]	(34.2,34.7]
1999-2000	1470	1	13	5405.92	3.96	12.4	92.3	31.5	34.1	45	0	2	2	0	23.89	1	0	0	0	0	0	0	0	0	232	0	0	0	(31.1,32.1]	(91.3,93.9]	(33.7,34.2]
1999-2000	1472	2	7	4431.38	4.44	13.1	86.8	29.4	33.8	47	1	2	2	0	23.72	2	0	0	0	0	0	1	0	0	246	0	0	0	(29.1,30.3]	(86.1,89]	(33.7,34.2]
1999-2000	1480	2	8	15894.8	5.05	15	89.7	29.7	33.1	33	0	0	1	0	18.4	2	0	0	0	0	0	0	1	0	244	0	0	0	(29.1,30.3]	(89,91.3]	[27.8,33.3]
1999-2000	1481	1	2	25968.7	5.09	16.7	97.9	32.8	33.4	30	1	0	1	0	20.15	2	0	0	0	0	0	0	0	0	232	0	0	0	(32.1,60.8]	(93.9,125.3]	(33.3,33.7]
1999-2000	1482	2	8	17141.6	4.94	15	91.6	30.5	33.3	37	1	0	2	1	26.08	1	0	0	0	0	0	0	0	0	247	0	0	0	(30.3,31.1]	(91.3,93.9]	[27.8,33.3]
1999-2000	1488	2	12	5057.73	3.44	11.1	95.1	32.2	33.9	83	0	0	2	0	21.15	0	1	0	1	1	0	0	0	1	25	1	0	0	(32.1,60.8]	(93.9,125.3]	(33.7,34.2]
1999-2000	1489	1	2	4757.81	4.28	13.2	93.4	30.8	33.1	83	0	2	1	1	25.12	0	0	0	1	1	0	0	0	0	116	1	1	0	(30.3,31.1]	(91.3,93.9]	[27.8,33.3]
1999-2000	1493	2	9	4983.82	4.23	13.9	93.5	32.8	35.1	28	0	3	2	2	39.94	0	0	0	0	0	0	1	0	0	238	0	0	0	(32.1,60.8]	(91.3,93.9]	(34.7,44.9]
1999-2000	1495	1	5	16432.4	5.02	15	86.8	30	34.5	41	1	0	1	1	28.12	1	0	0	0	0	0	0	0	0	233	0	0	0	(29.1,30.3]	(86.1,89]	(34.2,34.7]
1999-2000	1498	1	12	16639.2	4.94	16.2	94	32.7	34.8	59	1	0	2	0	24.7	1	0	0	0	0	0	0	0	0	242	0	0	0	(32.1,60.8]	(93.9,125.3]	(34.7,44.9]
1999-2000	1500	2	5	7068.77	4.36	13.1	88.8	29.8	33.6	29	0	2	2	1	25.46	0	0	0	0	0	0	1	0	0	240	0	0	0	(29.1,30.3]	(86.1,89]	(33.3,33.7]
1999-2000	1502	2	2	2131.79	4.27	13.4	90.4	31.3	34.6	41	0	1	2	1	25.31	1	0	0	0	0	0	0	0	0	246	0	0	0	(31.1,32.1]	(89,91.3]	(34.2,34.7]
1999-2000	1503	2	7	8527.72	4.93	15.2	88.8	30.8	34.7	38	1	3	2	1	28.75	0	0	0	0	0	0	0	0	0	245	0	0	0	(30.3,31.1]	(86.1,89]	(34.2,34.7]
1999-2000	1505	1	9	3396.33	4.68	14.5	91.4	31	33.8	80	1	0	1	1	27.56	1	1	0	0	1	0	0	0	0	127	1	0	1	(30.3,31.1]	(91.3,93.9]	(33.7,34.2]
1999-2000	1506	1	7	1653.76	4.84	13	82.7	26.9	32.5	85	1	2	0	0	22.44	1	0	0	0	0	0	0	0	0	100	1	0	0	[14.7,29.1]	[51.1,86.1]	[27.8,33.3]
1999-2000	1509	1	6	5517.24	5.07	15.6	91.3	30.8	33.7	36	1	1	2	0	23.38	1	0	0	0	0	0	1	0	0	228	0	0	0	(30.3,31.1]	(89,91.3]	(33.3,33.7]
1999-2000	1511	1	5	3102.07	4.86	15.9	95.7	32.7	34.2	66	1	2	0	1	26.37	2	1	0	1	1	0	0	0	0	74	1	0	1	(32.1,60.8]	(93.9,125.3]	(33.7,34.2]
1999-2000	1517	1	6	1084.13	4.79	13.7	86.4	28.5	33	85	0	1	0	1	27.9	0	0	0	1	1	0	0	0	0	229	1	1	0	[14.7,29.1]	(86.1,89]	[27.8,33.3]
1999-2000	1520	2	1	22919.5	4.19	13.5	92.3	32.2	34.9	46	0	0	2	1	26.86	0	0	0	0	1	0	0	0	0	236	0	0	0	(32.1,60.8]	(91.3,93.9]	(34.7,44.9]
1999-2000	1525	2	5	9119.57	4.41	13.6	91.1	30.9	33.9	72	0	0	2	1	28.05	0	0	0	0	1	0	0	0	0	241	0	0	0	(30.3,31.1]	(89,91.3]	(33.7,34.2]
1999-2000	1529	2	1	20402	5.34	16.2	91	30.5	33.6	46	1	0	1	1	29.02	2	0	1	0	0	0	0	0	0	236	0	0	0	(30.3,31.1]	(89,91.3]	(33.3,33.7]
1999-2000	1532	3	1	3271.89	4.96	14.9	90.8	29.8	32.8	85	1	0	0	0	23.63	1	1	1	0	1	1	0	0	0	12	1	0	0	(29.1,30.3]	(89,91.3]	[27.8,33.3]
1999-2000	1534	1	8	9113.41	4.57	14.2	91.4	31.1	34	60	1	0	2	2	31.01	1	1	0	0	1	0	0	0	0	240	0	0	0	(30.3,31.1]	(91.3,93.9]	(33.7,34.2]
1999-2000	1536	1	1	19066.8	5.03	15.4	89	30.4	34.2	33	1	0	2	2	30.88	0	0	0	0	0	0	1	0	0	232	0	0	0	(30.3,31.1]	(86.1,89]	(33.7,34.2]
1999-2000	1538	2	7	15764.8	4.64	14.3	86.7	30.9	35.7	31	0	3	2	1	26.41	0	0	0	0	0	0	0	0	0	246	0	0	0	(30.3,31.1]	(86.1,89]	(34.7,44.9]
1999-2000	1541	1	5	13769.1	4.76	14.1	88.8	29.5	33.3	61	0	0	1	0	24.05	1	0	0	0	0	1	0	0	0	179	1	0	0	(29.1,30.3]	(86.1,89]	[27.8,33.3]
1999-2000	1544	1	12	3609.89	4.26	13.9	94.9	32.4	33.9	30	0	1	1	0	22.46	0	0	0	0	0	0	0	0	0	239	0	0	0	(32.1,60.8]	(93.9,125.3]	(33.7,34.2]
1999-2000	1545	2	10	17205.8	4.74	13.7	84.4	28.8	34.2	23	0	0	1	0	14.42	2	0	0	0	0	0	1	0	0	234	0	0	0	[14.7,29.1]	[51.1,86.1]	(33.7,34.2]
1999-2000	1546	2	2	1966.19	4.56	14.7	93.9	32.1	34.2	57	0	1	1	0	24.9	0	0	0	0	1	0	0	0	0	245	0	0	0	(31.1,32.1]	(91.3,93.9]	(33.7,34.2]
1999-2000	1547	3	1	11893	5.23	16	92.1	30.5	33.2	57	1	0	1	1	26.71	1	1	0	0	0	0	0	0	0	240	0	0	0	(30.3,31.1]	(91.3,93.9]	[27.8,33.3]
1999-2000	1550	3	1	12449.8	4.03	12	88.1	29.8	33.8	24	0	0	2	0	17.43	0	0	0	0	0	0	0	0	0	241	0	0	0	(29.1,30.3]	(86.1,89]	(33.7,34.2]
1999-2000	1551	1	6	22134.5	5.78	18.2	94.6	31.5	33.3	38	1	0	2	0	23.71	2	0	0	0	0	0	0	0	0	228	0	0	0	(31.1,32.1]	(93.9,125.3]	[27.8,33.3]
1999-2000	1552	3	1	8830.28	4.79	14.6	90.1	30.6	34	60	0	0	1	2	36.26	0	1	1	0	1	0	0	0	0	236	0	0	0	(30.3,31.1]	(89,91.3]	(33.7,34.2]
1999-2000	1554	1	10	2282.91	4.52	14.3	93.9	31.7	33.8	48	0	1	0	0	23.82	0	0	0	0	0	0	1	0	0	247	0	0	0	(31.1,32.1]	(91.3,93.9]	(33.7,34.2]
1999-2000	1555	1	3	2608.61	4.14	12.9	92.1	31.3	34	50	0	1	0	2	36.56	0	0	0	0	0	0	0	0	0	237	0	0	0	(31.1,32.1]	(91.3,93.9]	(33.7,34.2]
1999-2000	1558	1	7	3154.32	5.82	15.1	81.9	26	31.6	68	1	2	1	0	24.91	1	0	0	1	1	0	0	0	0	185	1	1	0	[14.7,29.1]	[51.1,86.1]	[27.8,33.3]
1999-2000	1561	1	10	4772.13	4.01	12.8	91.4	31.9	34.9	80	0	0	1	0	22.34	0	0	0	1	1	0	0	0	0	175	1	0	0	(31.1,32.1]	(91.3,93.9]	(34.7,44.9]
1999-2000	1566	1	11	14771.7	4.56	13	86.9	28.1	32.3	71	0	0	2	1	25.39	0	1	0	0	1	0	0	1	0	131	1	1	0	[14.7,29.1]	(86.1,89]	[27.8,33.3]
1999-2000	1571	1	8	9936.19	5.11	14.9	86.5	29.1	33.7	65	1	0	2	1	27.41	1	1	0	1	1	0	0	0	0	48	1	1	0	[14.7,29.1]	(86.1,89]	(33.3,33.7]
1999-2000	1574	1	8	4574.12	4.29	14.1	97.4	33.1	34	80	0	0	2	0	24.21	1	0	0	0	1	0	0	0	0	11	1	1	0	(32.1,60.8]	(93.9,125.3]	(33.7,34.2]
1999-2000	1580	2	13	3794.56	5.51	16.5	88.8	29.9	33.7	26	1	1	1	1	26.37	2	0	0	0	0	0	0	0	0	243	0	0	0	(29.1,30.3]	(86.1,89]	(33.3,33.7]
1999-2000	1583	2	13	1629.09	4.88	15.2	92.1	31.2	33.8	54	0	1	0	1	25.34	0	0	1	0	1	0	0	0	0	243	0	0	0	(31.1,32.1]	(91.3,93.9]	(33.7,34.2]
1999-2000	1585	2	3	377.62	4.11	13.4	95.9	32.7	34.1	24	0	1	1	2	31.3	0	0	0	1	1	0	0	0	0	237	0	0	0	(32.1,60.8]	(93.9,125.3]	(33.7,34.2]
1999-2000	1586	2	6	1975.52	4.83	14	86	28.9	33.7	45	0	1	1	1	29.08	0	0	0	0	0	0	1	0	0	233	0	0	0	[14.7,29.1]	[51.1,86.1]	(33.3,33.7]
1999-2000	1588	1	8	6026.19	5.21	14.8	87.4	28.4	32.5	35	1	2	2	0	20.82	0	0	0	0	0	0	1	0	0	239	0	0	0	[14.7,29.1]	(86.1,89]	[27.8,33.3]
1999-2000	1589	1	13	1567.28	4.73	13.4	85.1	28.2	33.2	52	0	1	1	0	24.8	0	0	0	0	1	0	0	0	0	236	0	0	0	[14.7,29.1]	[51.1,86.1]	[27.8,33.3]
1999-2000	1590	2	10	6391.32	4.9	13.1	80.7	26.8	33.2	54	1	2	2	2	35.31	0	0	1	0	1	0	0	0	0	184	1	1	0	[14.7,29.1]	[51.1,86.1]	[27.8,33.3]
1999-2000	1592	1	8	8591.48	4.92	14.8	91.8	30.1	32.8	63	0	0	2	1	25.69	0	0	0	0	0	0	0	1	0	241	0	0	0	(29.1,30.3]	(91.3,93.9]	[27.8,33.3]
1999-2000	1593	2	8	1375.62	4.85	14.8	93.6	30.6	32.9	65	1	1	0	1	29.28	0	0	0	0	0	0	0	0	0	243	0	0	0	(30.3,31.1]	(91.3,93.9]	[27.8,33.3]
1999-2000	1598	2	1	4765.03	4.22	13.7	95.7	32.5	34	85	0	0	1	0	21.08	1	0	0	1	1	0	0	0	0	61	1	0	0	(32.1,60.8]	(93.9,125.3]	(33.7,34.2]
1999-2000	1600	2	3	10257.1	4.38	14.8	101.3	33.7	33.3	60	1	0	2	1	29.51	1	0	0	0	0	0	0	1	0	249	0	0	0	(32.1,60.8]	(93.9,125.3]	[27.8,33.3]
1999-2000	1605	1	5	2109.47	5.05	15.9	92.8	31.4	33.8	50	0	1	1	1	29.52	2	0	0	0	0	0	0	0	0	237	1	0	0	(31.1,32.1]	(91.3,93.9]	(33.7,34.2]
1999-2000	1606	2	6	1871.85	4.91	14.9	90.6	30.3	33.5	48	0	1	1	1	29.61	0	0	0	0	1	0	0	0	0	232	0	0	0	(29.1,30.3]	(89,91.3]	(33.3,33.7]
1999-2000	1609	1	3	760.614	4.7	14.9	91.6	31.5	34.4	60	0	1	0	2	32.47	0	1	0	1	0	0	1	0	0	237	0	0	0	(31.1,32.1]	(91.3,93.9]	(34.2,34.7]
1999-2000	1614	3	1	8830.28	4.64	11.2	72.6	24.1	33.2	62	0	0	1	2	35.17	1	0	0	0	1	0	0	1	1	240	0	0	0	[14.7,29.1]	[51.1,86.1]	[27.8,33.3]
1999-2000	1616	2	1	9896.42	4.48	14.1	91	31.4	34.5	62	0	0	2	0	23.94	0	0	0	0	1	0	1	0	0	235	0	0	0	(31.1,32.1]	(89,91.3]	(34.2,34.7]
1999-2000	1617	1	1	21619.7	4.58	14.4	91	31.3	34.4	46	0	0	2	2	34.49	0	0	0	0	0	0	1	0	0	231	0	0	0	(31.1,32.1]	(89,91.3]	(34.2,34.7]
1999-2000	1618	2	9	3348.85	4.28	13.1	90.8	30.7	33.8	45	1	2	1	0	23.84	1	0	0	0	0	0	0	0	0	238	0	0	0	(30.3,31.1]	(89,91.3]	(33.7,34.2]
1999-2000	1619	1	7	17284.1	5.19	15.1	87.3	29.2	33.5	40	1	0	1	2	45.24	0	0	0	0	1	0	0	0	0	157	1	0	0	(29.1,30.3]	(86.1,89]	(33.3,33.7]
1999-2000	1620	2	13	1604.49	4.28	12.1	83.8	28.3	33.7	46	0	1	2	2	34.34	0	0	0	0	0	0	0	0	0	243	0	0	0	[14.7,29.1]	[51.1,86.1]	(33.3,33.7]
1999-2000	1622	2	6	1891.74	4.82	15.7	95.8	32.6	34	40	1	1	0	0	22.84	2	0	0	0	0	0	0	0	0	230	0	0	0	(32.1,60.8]	(93.9,125.3]	(33.7,34.2]
1999-2000	1623	1	12	499.077	4.43	13.7	92.1	31	33.6	81	1	1	0	1	29.98	0	0	1	0	1	0	0	0	0	203	1	1	0	(30.3,31.1]	(91.3,93.9]	(33.3,33.7]
1999-2000	1624	2	11	7175.32	3.89	12.6	97.8	32.5	33.2	47	0	2	1	1	25.71	2	0	0	0	1	0	0	0	0	126	1	0	0	(32.1,60.8]	(93.9,125.3]	[27.8,33.3]
1999-2000	1625	1	3	1143.8	4.55	14.8	95.3	32.5	34.1	85	0	1	0	1	26.27	0	0	0	0	1	0	1	0	0	76	1	1	0	(32.1,60.8]	(93.9,125.3]	(33.7,34.2]
1999-2000	1627	1	1	21326	4.79	14	84.7	29.2	34.5	46	1	0	2	1	27.63	0	1	1	0	0	0	0	0	0	231	0	0	0	(29.1,30.3]	[51.1,86.1]	(34.2,34.7]
1999-2000	1628	2	11	12255.9	4.39	14.4	97.8	32.7	33.5	78	0	0	2	0	24.44	1	1	0	1	1	1	0	1	0	117	1	0	0	(32.1,60.8]	(93.9,125.3]	(33.3,33.7]
1999-2000	1629	2	2	934.871	4.85	13.6	83.5	28	33.5	73	1	1	0	1	25.46	0	0	0	0	0	0	0	0	0	146	1	1	0	[14.7,29.1]	[51.1,86.1]	(33.3,33.7]
1999-2000	1634	1	1	9722.09	4.69	15.1	95.7	32.2	33.6	75	0	0	1	2	36.54	0	0	0	0	1	0	0	0	0	233	0	0	0	(32.1,60.8]	(93.9,125.3]	(33.3,33.7]
1999-2000	1638	1	4	572.375	5.14	16	92.4	31.1	33.6	62	1	1	0	2	30.25	0	0	0	0	1	0	0	0	0	187	1	0	1	(30.3,31.1]	(91.3,93.9]	(33.3,33.7]
1999-2000	1639	1	2	5167.43	5.81	16.4	85.9	28.3	32.9	34	1	1	1	2	36.52	0	0	0	0	1	0	1	0	0	231	0	0	0	[14.7,29.1]	[51.1,86.1]	[27.8,33.3]
1999-2000	1641	1	3	2451.93	4.91	14.7	85.9	29.8	34.8	57	0	1	1	2	50.67	1	0	0	0	0	0	0	0	0	237	0	0	0	(29.1,30.3]	[51.1,86.1]	(34.7,44.9]
1999-2000	1644	2	1	9822.82	4.18	12.3	86.9	29.3	33.7	72	0	0	2	1	27.27	0	0	0	0	1	0	0	1	0	187	1	0	0	(29.1,30.3]	(86.1,89]	(33.3,33.7]
1999-2000	1647	1	8	9235.11	4.63	13.9	88.2	30.1	34.2	61	0	3	2	2	30.48	0	0	0	0	1	0	0	0	0	240	0	0	0	(29.1,30.3]	(86.1,89]	(33.7,34.2]
1999-2000	1650	2	13	626.154	3.78	12.1	95.9	31.9	33.3	68	0	1	0	1	26.12	2	0	0	0	0	0	0	0	0	67	1	0	0	(31.1,32.1]	(93.9,125.3]	[27.8,33.3]
1999-2000	1652	1	7	5551.56	3.97	12.9	94.8	32.3	34.1	57	0	2	1	2	32.63	1	0	0	0	1	0	1	0	0	244	0	0	0	(32.1,60.8]	(93.9,125.3]	(33.7,34.2]
1999-2000	1659	2	12	13696.5	5.18	16.2	91.2	31.2	34.2	51	1	3	2	1	28.3	1	0	0	0	0	0	1	0	0	243	0	0	0	(31.1,32.1]	(89,91.3]	(33.7,34.2]
1999-2000	1661	1	5	3592.62	3.93	13.1	96.1	33.6	34.9	32	0	1	1	2	31	2	0	0	0	0	0	0	0	0	235	0	0	0	(32.1,60.8]	(93.9,125.3]	(34.7,44.9]
1999-2000	1663	2	9	4036	5.14	15.3	88.9	29.7	33.4	59	1	3	1	2	33.86	1	0	1	0	1	0	0	0	0	238	0	0	0	(29.1,30.3]	(86.1,89]	(33.3,33.7]
1999-2000	1666	1	2	7506.83	5.18	15.4	89.2	29.7	33.3	40	1	2	1	2	30.77	2	0	0	0	1	0	0	0	0	232	0	0	0	(29.1,30.3]	(89,91.3]	[27.8,33.3]
1999-2000	1671	1	5	1993.58	3.76	11.8	89.4	30.9	34.6	43	0	1	0	2	32.94	0	1	0	0	0	0	0	0	1	231	0	0	0	(30.3,31.1]	(89,91.3]	(34.2,34.7]
1999-2000	1672	2	1	10013	4.44	13.8	90.9	31.1	34.2	68	0	0	1	2	32.25	2	0	1	1	1	0	0	1	0	219	1	0	1	(30.3,31.1]	(89,91.3]	(33.7,34.2]
1999-2000	1682	2	5	14734.8	4.61	13.8	91.3	30	32.8	52	0	0	0	2	34.45	0	0	1	0	0	0	0	0	0	240	0	0	0	(29.1,30.3]	(89,91.3]	[27.8,33.3]
1999-2000	1684	1	3	781.767	5.17	16.9	97.4	32.7	33.6	66	1	1	0	0	24.01	2	0	0	0	1	0	0	0	0	166	1	0	1	(32.1,60.8]	(93.9,125.3]	(33.3,33.7]
1999-2000	1685	1	13	6169.96	4.56	13.5	85.9	29.7	34.5	25	0	2	2	1	25.38	0	0	0	0	1	0	1	0	0	235	0	0	0	(29.1,30.3]	[51.1,86.1]	(34.2,34.7]
1999-2000	1686	1	3	557.039	4.88	15.8	94.9	32.3	34.1	77	1	1	1	2	32.38	0	0	0	1	1	0	0	0	0	28	1	0	1	(32.1,60.8]	(93.9,125.3]	(33.7,34.2]
1999-2000	1690	1	6	2466.58	4.9	15.5	95.3	31.6	33.2	41	1	1	0	0	23.68	2	0	0	0	0	0	0	0	0	229	0	0	0	(31.1,32.1]	(93.9,125.3]	[27.8,33.3]
1999-2000	1691	2	12	6382.2	4.34	14.8	98	34	34.7	60	1	0	1	2	33.98	1	1	0	0	1	0	1	0	0	73	1	0	0	(32.1,60.8]	(93.9,125.3]	(34.2,34.7]
1999-2000	1693	1	4	5760.3	4.99	16.3	95.1	32.5	34.2	25	1	1	2	0	24.37	0	0	0	0	0	0	1	0	0	246	0	0	0	(32.1,60.8]	(93.9,125.3]	(33.7,34.2]
1999-2000	1695	3	1	6956.77	3.78	11.4	90.3	30.2	33.4	78	1	0	1	1	25.04	1	0	0	0	0	0	0	1	1	146	1	0	0	(29.1,30.3]	(89,91.3]	(33.3,33.7]
1999-2000	1696	1	5	18506.2	4.56	13.6	88.4	29.8	33.8	51	0	0	2	1	26.18	1	0	0	0	1	0	0	0	0	234	0	0	0	(29.1,30.3]	(86.1,89]	(33.7,34.2]
1999-2000	1700	1	9	18259.6	4.43	14.9	97.4	33.5	34.3	58	0	0	2	1	26.18	1	0	0	0	1	0	0	0	0	228	0	0	0	(32.1,60.8]	(93.9,125.3]	(34.2,34.7]
1999-2000	1701	1	9	3701.31	4.07	13.5	95.9	33.3	34.7	82	1	0	2	1	28.99	0	0	0	1	1	0	0	0	0	72	1	0	1	(32.1,60.8]	(93.9,125.3]	(34.2,34.7]
1999-2000	1704	1	6	2594.32	4.15	13.5	96	32.5	33.8	35	0	3	2	0	20.68	0	0	0	0	0	0	1	0	0	228	0	0	0	(32.1,60.8]	(93.9,125.3]	(33.7,34.2]
1999-2000	1705	2	11	4358.36	4.68	14	89.8	29.9	33.3	80	1	3	1	1	27.94	0	0	1	1	1	0	0	0	0	10	1	0	0	(29.1,30.3]	(89,91.3]	[27.8,33.3]
1999-2000	1711	2	6	10022.8	5.11	15.5	91	30.4	33.4	69	1	0	2	2	30.79	1	0	0	0	1	0	0	0	0	233	0	0	0	(30.3,31.1]	(89,91.3]	(33.3,33.7]
1999-2000	1712	1	4	2378.13	4.89	15.1	91.9	31	33.7	45	0	1	0	1	26.14	0	0	0	0	0	0	0	0	0	248	0	0	0	(30.3,31.1]	(91.3,93.9]	(33.3,33.7]
1999-2000	1715	2	12	5119.24	4.97	15.6	92.8	31.5	34	55	1	2	0	0	21.04	0	0	0	0	1	0	1	0	0	135	1	0	0	(31.1,32.1]	(91.3,93.9]	(33.7,34.2]
1999-2000	1720	1	2	5045.11	4.73	12.9	84.7	27.3	32.2	36	0	1	1	0	22.88	0	0	0	0	0	0	0	0	0	231	0	0	0	[14.7,29.1]	[51.1,86.1]	[27.8,33.3]
1999-2000	1721	2	7	15767.4	4.88	15	90.7	30.7	33.8	59	1	0	1	1	29.61	0	0	0	0	0	0	0	0	0	229	0	0	0	(30.3,31.1]	(89,91.3]	(33.7,34.2]
1999-2000	1723	3	1	8277.97	4.52	14.6	97.3	32.3	33.5	68	1	0	2	1	25.28	1	0	0	0	1	0	0	0	0	240	0	0	0	(32.1,60.8]	(93.9,125.3]	(33.3,33.7]
1999-2000	1727	1	12	9317.88	5.93	16.5	87.8	27.9	31.7	71	1	0	2	0	23.96	1	0	0	0	0	0	0	0	0	160	1	0	0	[14.7,29.1]	(86.1,89]	[27.8,33.3]
1999-2000	1728	1	11	5004.19	5.47	15.5	84.9	28.6	33.6	77	1	0	0	1	28.76	1	0	0	1	1	0	0	1	0	176	1	0	0	[14.7,29.1]	[51.1,86.1]	(33.3,33.7]
1999-2000	1729	2	8	2966.18	4.33	13.4	92.9	31	33.4	64	0	2	1	2	37.81	0	0	1	1	1	0	0	0	0	95	1	1	0	(30.3,31.1]	(91.3,93.9]	(33.3,33.7]
1999-2000	1730	1	13	461.945	4.55	14.9	96	32.8	34.1	60	1	1	0	1	25.49	0	0	0	0	0	0	0	0	0	124	1	0	0	(32.1,60.8]	(93.9,125.3]	(33.7,34.2]
1999-2000	1732	1	9	16207.8	4.94	14.3	86.7	29	33.5	37	1	0	2	1	27.24	0	0	0	0	0	0	0	0	0	229	0	0	0	[14.7,29.1]	(86.1,89]	(33.3,33.7]
1999-2000	1736	1	11	2304.11	4.61	14.1	93.5	30.5	32.7	48	0	1	2	1	27.18	2	0	0	0	1	0	0	0	0	72	1	0	0	(30.3,31.1]	(91.3,93.9]	[27.8,33.3]
1999-2000	1737	2	13	501.725	4.61	14.8	96.4	32	33.2	64	0	1	1	1	29.4	0	0	0	0	1	0	0	0	0	242	0	0	0	(31.1,32.1]	(93.9,125.3]	[27.8,33.3]
1999-2000	1741	1	9	14651	4.84	15.6	92.8	32.3	34.8	53	1	0	1	2	34.76	0	0	0	0	0	0	0	0	0	228	0	0	0	(32.1,60.8]	(91.3,93.9]	(34.7,44.9]
1999-2000	1743	3	1	12294	4.39	13.9	94	31.5	33.6	75	0	0	1	0	23.35	0	0	0	0	1	0	0	1	0	167	1	0	1	(31.1,32.1]	(93.9,125.3]	(33.3,33.7]
1999-2000	1748	1	1	6031.59	5.64	16	86.1	28.4	33	20	1	3	2	0	24.6	0	0	0	0	0	0	1	0	0	232	0	0	0	[14.7,29.1]	[51.1,86.1]	[27.8,33.3]
1999-2000	1750	2	1	5628.33	4.61	14.2	91.4	30.9	33.8	81	0	0	0	1	28.02	0	0	0	1	1	0	0	0	0	178	1	0	0	(30.3,31.1]	(91.3,93.9]	(33.7,34.2]
1999-2000	1751	2	7	4285.35	5.27	15.7	89.4	29.8	33.3	44	1	2	2	0	24.93	2	0	0	0	0	0	1	0	0	246	0	0	0	(29.1,30.3]	(89,91.3]	[27.8,33.3]
1999-2000	1752	2	4	4820.99	3.88	10.2	81.9	26.5	32.3	34	0	2	2	2	31.63	0	0	0	0	0	0	0	0	1	236	0	0	0	[14.7,29.1]	[51.1,86.1]	[27.8,33.3]
1999-2000	1754	1	8	3701.31	4.89	16	95.2	32.5	34.2	82	1	0	1	1	26.63	0	0	0	1	0	0	0	0	0	89	1	1	0	(32.1,60.8]	(93.9,125.3]	(33.7,34.2]
1999-2000	1760	1	12	1808.5	4.7	13.6	84.6	28.8	34.2	47	0	1	0	2	46.25	0	0	0	0	1	0	0	0	0	238	0	0	0	[14.7,29.1]	[51.1,86.1]	(33.7,34.2]
1999-2000	1764	1	5	4628.18	5.3	16.2	91.9	30.6	33.3	33	1	1	1	2	34.17	2	0	0	0	0	0	0	0	0	233	0	0	0	(30.3,31.1]	(91.3,93.9]	[27.8,33.3]
1999-2000	1765	1	2	7413.76	5.23	11.7	70.3	22.4	31.9	52	1	2	0	0	20.88	2	0	0	0	0	0	0	0	1	217	1	1	0	[14.7,29.1]	[51.1,86.1]	[27.8,33.3]
1999-2000	1766	1	7	12983.3	5.31	16.6	94	31.3	33.3	25	1	0	1	2	32.85	2	0	0	0	0	0	0	0	0	226	1	0	0	(31.1,32.1]	(93.9,125.3]	[27.8,33.3]
1999-2000	1768	2	8	17649.9	4.93	16.3	99.4	32.8	33.1	34	1	0	1	0	19.02	2	0	0	0	0	0	1	0	0	245	0	0	0	(32.1,60.8]	(93.9,125.3]	[27.8,33.3]
1999-2000	1774	2	4	14285.1	4.49	13.5	89.1	30	33.8	70	0	0	1	2	31.44	0	0	0	0	1	0	0	0	0	235	0	0	0	(29.1,30.3]	(89,91.3]	(33.7,34.2]
1999-2000	1777	1	1	3647.5	3.32	11.9	104.6	35.7	34.1	85	1	0	1	1	26.1	1	1	0	1	1	0	0	0	1	26	1	1	0	(32.1,60.8]	(93.9,125.3]	(33.7,34.2]
1999-2000	1778	2	6	1796.48	5.01	12.7	76	25.5	33.6	49	0	1	0	2	37.96	0	0	0	1	0	0	0	0	0	233	0	0	0	[14.7,29.1]	[51.1,86.1]	(33.3,33.7]
1999-2000	1779	1	6	2449.39	5.47	15.9	87.8	29	33	52	1	1	0	2	30.19	0	0	0	0	0	0	1	0	0	229	0	0	0	[14.7,29.1]	(86.1,89]	[27.8,33.3]
1999-2000	1782	1	3	622.671	4.28	12.8	88.9	30	33.7	62	0	1	1	1	26.51	0	1	0	0	1	0	0	0	0	31	1	1	0	(29.1,30.3]	(86.1,89]	(33.3,33.7]
1999-2000	1785	1	4	5114.36	5.31	16.5	92.2	31.2	33.8	40	1	1	2	1	28.97	2	0	0	0	0	0	0	0	0	231	0	0	0	(31.1,32.1]	(91.3,93.9]	(33.7,34.2]
1999-2000	1786	2	4	5170.79	4.61	14.6	92.8	31.6	34.1	26	1	2	2	2	43.68	0	0	0	0	0	0	0	0	0	237	0	0	0	(31.1,32.1]	(91.3,93.9]	(33.7,34.2]
1999-2000	1788	1	11	5648.63	4.96	15.1	89	30.4	34.1	23	1	1	2	0	23.06	0	0	0	0	0	0	1	0	0	230	0	0	0	(30.3,31.1]	(86.1,89]	(33.7,34.2]
1999-2000	1791	1	7	4096.5	3.76	13.9	108.1	37	34.2	49	1	2	2	0	24.81	1	0	0	0	1	1	0	1	0	6	1	0	1	(32.1,60.8]	(93.9,125.3]	(33.7,34.2]
1999-2000	1792	1	1	5487.68	5.79	17	85.3	29.4	34.4	50	1	0	1	2	46.75	1	0	1	1	1	0	0	0	0	232	0	0	0	(29.1,30.3]	[51.1,86.1]	(34.2,34.7]
1999-2000	1793	2	10	3959.58	4.64	14.3	91.4	30.7	33.6	63	0	2	1	1	26.41	1	0	0	0	1	0	0	0	0	177	1	1	0	(30.3,31.1]	(91.3,93.9]	(33.3,33.7]
1999-2000	1794	3	1	15126.5	5.42	15.8	87.8	29.1	33.2	30	1	0	2	1	25.17	0	0	0	0	0	0	0	0	0	240	0	0	0	[14.7,29.1]	(86.1,89]	[27.8,33.3]
1999-2000	1798	1	2	20047.3	4.94	15.8	96.1	31.9	33.2	51	1	3	2	1	28.52	1	0	0	0	0	0	0	0	0	234	0	0	0	(31.1,32.1]	(93.9,125.3]	[27.8,33.3]
1999-2000	1799	1	4	667.084	4.46	14.1	92.1	31.5	34.2	66	0	1	1	1	26.18	0	0	0	0	1	0	0	0	0	247	0	0	0	(31.1,32.1]	(91.3,93.9]	(33.7,34.2]
1999-2000	1800	1	13	2772.72	4.03	12.9	95.1	32	33.6	29	0	1	1	0	23.98	0	0	0	0	0	0	0	0	0	235	0	0	0	(31.1,32.1]	(93.9,125.3]	(33.3,33.7]
1999-2000	1802	1	6	5197.73	5.61	17.1	91.9	30.5	33.2	31	1	1	1	1	29.14	0	0	0	0	0	0	0	0	0	229	0	0	0	(30.3,31.1]	(91.3,93.9]	[27.8,33.3]
1999-2000	1805	2	10	12819.3	4.48	15.1	96.2	33.8	35.2	71	0	0	1	0	22.16	2	0	0	1	1	0	0	0	0	135	1	0	0	(32.1,60.8]	(93.9,125.3]	(34.7,44.9]
1999-2000	1809	1	10	14721.9	4.91	15.6	93.6	31.7	33.9	51	1	0	2	1	28.43	0	0	0	0	1	0	0	0	0	229	0	0	0	(31.1,32.1]	(91.3,93.9]	(33.7,34.2]
1999-2000	1814	2	6	18431.2	5.39	16.3	87.3	30.1	34.4	37	1	0	2	0	21.5	0	0	0	0	0	0	0	0	0	232	0	0	0	(29.1,30.3]	(86.1,89]	(34.2,34.7]
1999-2000	1815	1	9	6510.77	4.09	9.6	73.4	23.6	32.1	42	0	2	2	2	57.08	0	0	0	0	1	1	0	0	1	245	1	0	0	[14.7,29.1]	[51.1,86.1]	[27.8,33.3]
1999-2000	1817	1	10	19554	5.36	15.1	86.2	28.3	32.8	72	0	0	1	1	29.8	1	0	1	0	1	0	0	0	0	234	1	0	0	[14.7,29.1]	(86.1,89]	[27.8,33.3]
1999-2000	1821	1	11	27258.3	4.43	13.9	92.1	31.3	33.9	40	0	0	2	0	17.04	0	0	0	0	0	0	1	0	0	228	0	0	0	(31.1,32.1]	(91.3,93.9]	(33.7,34.2]
1999-2000	1822	2	4	6219.26	5.73	14.1	76.9	24.7	32.1	78	1	3	0	0	24.3	1	0	0	0	0	0	1	0	0	117	1	0	1	[14.7,29.1]	[51.1,86.1]	[27.8,33.3]
1999-2000	1824	1	12	1006.45	4.69	15.4	92.9	32.7	35.2	68	1	1	0	1	29.65	1	0	0	1	1	0	0	0	0	239	0	0	0	(32.1,60.8]	(91.3,93.9]	(34.7,44.9]
1999-2000	1825	1	4	1067.1	5.13	16.2	91.9	31.6	34.3	75	1	1	0	1	27.86	1	0	0	0	1	0	0	0	0	156	1	0	1	(31.1,32.1]	(91.3,93.9]	(34.2,34.7]
1999-2000	1830	1	8	3099.15	4.32	13.4	91.8	31	33.8	84	1	0	2	0	24.71	1	1	0	1	0	0	0	1	0	240	0	0	0	(30.3,31.1]	(91.3,93.9]	(33.7,34.2]
1999-2000	1837	2	12	18676.1	3.9	13.5	101.9	34.5	33.8	47	0	0	2	0	19.12	1	0	0	0	0	0	1	0	0	241	0	0	0	(32.1,60.8]	(93.9,125.3]	(33.7,34.2]
1999-2000	1839	2	13	352.114	5.02	16.3	94.4	32.5	34.4	70	1	1	0	0	24.7	0	0	0	0	0	0	0	0	0	214	1	0	1	(32.1,60.8]	(93.9,125.3]	(34.2,34.7]
1999-2000	1846	1	6	12041.3	5.01	15.4	91.3	30.8	33.8	62	1	0	2	1	28.11	0	0	0	0	1	0	0	1	0	228	0	0	0	(30.3,31.1]	(89,91.3]	(33.7,34.2]
1999-2000	1848	2	2	3809.98	4.99	13.9	83.1	27.8	33.5	27	0	1	1	0	23.06	2	0	0	0	0	0	1	0	0	245	0	0	0	[14.7,29.1]	[51.1,86.1]	(33.3,33.7]
1999-2000	1849	2	7	13647.2	5.82	16.7	83.2	28.6	34.3	27	1	3	1	1	28.28	0	0	0	0	0	0	0	0	0	245	0	0	0	[14.7,29.1]	[51.1,86.1]	(34.2,34.7]
1999-2000	1850	2	10	7213.44	4.62	11.2	73.8	24.2	32.8	44	0	2	2	1	27.75	0	0	0	0	1	0	0	0	1	234	0	0	0	[14.7,29.1]	[51.1,86.1]	[27.8,33.3]
1999-2000	1851	2	9	1272.93	4.72	15.1	95.1	32	33.6	66	1	3	0	0	24.44	1	0	1	0	1	0	0	0	0	239	0	0	0	(31.1,32.1]	(93.9,125.3]	(33.3,33.7]
1999-2000	1853	1	5	2244.26	3.97	13.4	98.2	33.8	34.4	45	0	1	0	2	31.56	0	0	0	1	1	0	0	0	0	234	0	0	0	(32.1,60.8]	(93.9,125.3]	(34.2,34.7]
1999-2000	1854	1	11	19348.2	5.63	18	92.5	31.9	34.4	28	1	0	1	1	27.21	2	0	0	0	0	0	0	0	0	229	0	0	0	(31.1,32.1]	(91.3,93.9]	(34.2,34.7]
1999-2000	1855	2	12	1919.8	4.25	13.1	92.7	30.8	33.2	69	1	2	1	1	25.52	0	0	0	1	1	0	1	0	0	45	1	1	0	(30.3,31.1]	(91.3,93.9]	[27.8,33.3]
1999-2000	1858	2	7	4448.73	4.8	14.1	89.3	29.4	32.9	45	1	2	1	0	23.61	0	0	0	0	1	0	0	0	0	230	0	0	0	(29.1,30.3]	(89,91.3]	[27.8,33.3]
1999-2000	1859	2	13	12076.5	4.57	13.3	86.8	29.1	33.6	21	0	3	1	0	19.72	0	0	0	0	0	0	0	0	0	242	0	0	0	[14.7,29.1]	(86.1,89]	(33.3,33.7]
1999-2000	1861	1	13	451.741	4	12.9	92.3	32.2	34.8	67	0	1	0	2	34.8	0	0	1	1	0	0	0	0	0	235	0	0	0	(32.1,60.8]	(91.3,93.9]	(34.7,44.9]
1999-2000	1865	1	7	4757.81	3.4	10	89.9	29.5	32.8	66	0	2	1	0	23.83	1	0	0	0	0	0	0	0	1	246	0	0	0	(29.1,30.3]	(89,91.3]	[27.8,33.3]
1999-2000	1866	3	1	10425.2	3.93	12.7	95.3	32.3	33.9	51	0	0	2	1	27.11	2	0	0	0	0	0	0	0	0	240	0	0	0	(32.1,60.8]	(93.9,125.3]	(33.7,34.2]
1999-2000	1868	1	10	19671.6	4.45	13.7	90.1	30.8	34.2	41	0	0	2	0	23.44	0	0	0	0	0	0	0	0	0	246	0	0	0	(30.3,31.1]	(89,91.3]	(33.7,34.2]
1999-2000	1869	1	11	22960.7	5.32	14.3	80.7	26.8	33.2	39	0	0	2	1	27.53	0	0	1	0	1	0	0	0	0	207	1	1	0	[14.7,29.1]	[51.1,86.1]	[27.8,33.3]
1999-2000	1873	2	7	5159.36	4.21	13.7	92.4	32.4	35	55	0	3	0	0	23.46	0	0	1	1	0	0	0	0	0	245	0	0	0	(32.1,60.8]	(91.3,93.9]	(34.7,44.9]
1999-2000	1875	2	11	2156.14	4.74	15.2	91.1	32	35.3	49	1	1	1	1	26.93	1	1	0	0	1	0	0	0	0	230	0	0	0	(31.1,32.1]	(89,91.3]	(34.7,44.9]
1999-2000	1876	3	1	15882.8	3.82	12.3	94.1	32.1	34.2	41	0	0	2	0	21.04	1	0	0	1	0	0	1	0	0	240	0	0	0	(31.1,32.1]	(93.9,125.3]	(33.7,34.2]
1999-2000	1877	2	4	5372.54	5.46	16	88.7	29.3	33.1	31	1	2	2	0	21.1	0	0	0	0	0	0	1	0	0	239	0	0	0	(29.1,30.3]	(86.1,89]	[27.8,33.3]
1999-2000	1882	1	7	19322.3	5.34	16.6	90.8	31.1	34.2	34	1	0	1	0	19.72	2	0	0	0	0	0	0	0	0	245	0	0	0	(30.3,31.1]	(89,91.3]	(33.7,34.2]
1999-2000	1884	2	6	2950.88	4.45	13.1	85.6	29.4	34.4	38	0	1	1	2	32.38	1	0	0	0	0	0	1	0	0	231	0	0	0	(29.1,30.3]	[51.1,86.1]	(34.2,34.7]
1999-2000	1885	1	1	3597.34	3.84	11.9	91.4	31	33.8	80	1	0	1	0	21.65	1	0	0	1	1	0	0	1	1	6	1	0	1	(30.3,31.1]	(91.3,93.9]	(33.7,34.2]
1999-2000	1887	2	1	18457.1	5.12	15.9	88	31.1	35.3	32	1	0	2	1	27.86	2	0	0	0	0	0	0	0	0	235	0	0	0	(30.3,31.1]	(86.1,89]	(34.7,44.9]
1999-2000	1891	2	10	6229.22	5.64	16.8	89.8	29.8	33.3	51	1	2	1	1	29.04	2	0	0	0	1	0	0	1	0	79	1	0	0	(29.1,30.3]	(89,91.3]	[27.8,33.3]
1999-2000	1892	2	12	10129.8	4.47	15	97.6	33.5	34.3	75	0	0	2	1	28.85	1	0	0	1	1	0	0	1	0	89	1	0	1	(32.1,60.8]	(93.9,125.3]	(34.2,34.7]
1999-2000	1897	1	4	517.318	5.26	16	89.1	30.5	34.2	70	1	1	1	2	31.62	1	1	0	0	1	0	0	0	0	80	1	0	0	(30.3,31.1]	(89,91.3]	(33.7,34.2]
1999-2000	1898	2	1	3492.01	3.85	12.6	96.1	32.8	34.2	81	1	0	2	0	22.25	0	1	0	0	1	0	1	0	1	139	1	0	0	(32.1,60.8]	(93.9,125.3]	(33.7,34.2]
1999-2000	1899	1	7	10284.2	5.27	15.9	91.3	30.2	33.1	75	1	0	2	2	34.94	1	0	0	0	1	0	0	0	0	182	1	1	0	(29.1,30.3]	(89,91.3]	[27.8,33.3]
1999-2000	1901	1	7	1973.61	5.46	15	86	27.5	32	73	1	2	0	2	34.09	1	0	0	1	1	0	0	0	0	151	1	0	0	[14.7,29.1]	[51.1,86.1]	[27.8,33.3]
1999-2000	1902	1	11	18786.2	5.32	16.2	87.3	30.4	34.8	28	1	3	1	2	40.67	0	0	0	1	1	0	0	0	0	244	0	0	0	(30.3,31.1]	(86.1,89]	(34.7,44.9]
1999-2000	1903	3	1	3253.97	3.89	12.5	94.9	32	33.7	85	1	0	1	1	25.66	1	0	0	1	1	0	0	0	1	54	1	0	1	(31.1,32.1]	(93.9,125.3]	(33.3,33.7]
1999-2000	1905	1	8	6812.44	4.43	13.9	94.7	31.4	33.3	72	1	0	2	0	20.08	1	1	0	1	1	0	0	0	0	128	1	0	0	(31.1,32.1]	(93.9,125.3]	[27.8,33.3]
1999-2000	1906	2	3	9993.84	4.55	13.5	90.1	29.7	32.9	60	0	0	0	1	25.55	0	0	1	1	1	0	0	1	0	172	1	1	0	(29.1,30.3]	(89,91.3]	[27.8,33.3]
1999-2000	1909	2	9	4277.5	5.71	15.2	78.7	26.7	33.9	24	1	3	1	2	31.6	0	0	0	0	0	0	0	0	0	239	0	0	0	[14.7,29.1]	[51.1,86.1]	(33.7,34.2]
1999-2000	1912	1	10	1891.04	5.06	14.3	85.6	28.2	32.9	57	0	1	0	0	24.84	0	0	0	0	1	1	1	0	0	221	1	0	0	[14.7,29.1]	[51.1,86.1]	[27.8,33.3]
1999-2000	1913	1	11	7935.72	4.85	13.6	85.5	28	32.7	60	1	0	1	0	20.88	1	0	0	1	0	1	1	0	0	111	1	0	0	[14.7,29.1]	[51.1,86.1]	[27.8,33.3]
1999-2000	1914	2	6	19623.9	4.36	13.9	92.1	31.9	34.6	34	0	0	1	2	39.31	0	0	0	0	1	0	1	0	0	243	0	0	0	(31.1,32.1]	(91.3,93.9]	(34.2,34.7]
1999-2000	1916	1	10	9549.12	5.15	14.6	84.6	28.3	33.4	65	0	0	2	2	30.55	0	0	0	0	0	0	0	1	0	248	0	0	0	[14.7,29.1]	[51.1,86.1]	(33.3,33.7]
1999-2000	1917	2	7	1824.45	5.43	16.4	89.9	30.3	33.7	41	1	1	0	1	27.05	0	0	0	0	1	0	0	0	0	245	0	0	0	(29.1,30.3]	(89,91.3]	(33.3,33.7]
1999-2000	1918	1	3	2408.33	4.3	13.6	93.4	31.7	33.9	54	0	1	0	1	26.48	2	1	0	0	1	0	0	0	0	87	1	0	0	(31.1,32.1]	(91.3,93.9]	(33.7,34.2]
1999-2000	1919	2	7	8774.37	4.56	15.1	98.5	33.2	33.6	79	0	0	2	0	24.83	0	0	0	0	0	0	0	0	0	20	1	0	0	(32.1,60.8]	(93.9,125.3]	(33.3,33.7]
1999-2000	1920	1	11	7718.29	4.33	13.1	91.3	30.1	32.9	68	1	0	2	0	24.87	1	1	0	0	0	0	0	0	0	169	1	0	0	(29.1,30.3]	(89,91.3]	[27.8,33.3]
1999-2000	1921	1	5	12424.6	4.91	15.6	97.3	31.8	32.7	66	1	0	1	1	25.29	1	0	0	0	1	0	0	0	0	235	0	0	0	(31.1,32.1]	(93.9,125.3]	[27.8,33.3]
1999-2000	1929	2	7	5985.71	4.86	14.2	85.6	29.2	34.2	54	0	3	1	0	23.35	0	0	1	0	0	0	0	0	0	245	0	0	0	(29.1,30.3]	[51.1,86.1]	(33.7,34.2]
1999-2000	1931	2	12	11584.2	4.73	13.9	86.9	29.4	33.9	65	0	3	2	0	23.92	0	1	0	1	1	0	0	0	0	226	1	1	0	(29.1,30.3]	(86.1,89]	(33.7,34.2]
1999-2000	1933	2	6	15235.1	5.24	15.9	89.4	30.4	33.9	58	1	0	2	1	29.07	2	0	0	0	1	0	0	0	0	101	1	0	0	(30.3,31.1]	(89,91.3]	(33.7,34.2]
1999-2000	1938	2	5	16361.5	5.06	15.7	92.4	31.1	33.6	29	1	0	1	2	32.18	2	0	0	0	0	0	1	0	0	241	0	0	0	(30.3,31.1]	(91.3,93.9]	(33.3,33.7]
1999-2000	1939	1	1	22013.5	5.21	16	89.4	30.6	34.2	48	0	0	1	2	39.07	0	0	1	0	1	0	0	0	0	232	0	0	0	(30.3,31.1]	(89,91.3]	(33.7,34.2]
1999-2000	1941	1	11	20463	5.45	16.3	90.6	30	33.1	26	1	0	1	0	19.48	2	0	0	0	0	0	1	0	0	229	0	0	0	(29.1,30.3]	(89,91.3]	[27.8,33.3]
1999-2000	1942	2	4	5358.53	4.11	12.4	89.7	30	33.6	45	0	2	1	1	29.65	1	0	0	0	1	0	1	0	0	236	0	0	0	(29.1,30.3]	(89,91.3]	(33.3,33.7]
1999-2000	1945	1	13	4669.66	4.28	14.1	98.3	32.9	33.5	82	0	3	2	0	21.47	0	0	0	0	0	0	0	0	0	171	1	0	0	(32.1,60.8]	(93.9,125.3]	(33.3,33.7]
1999-2000	1947	1	3	5362.46	5.39	17.3	95.5	32.3	33.8	39	1	1	0	2	30.16	1	0	0	0	0	0	0	0	0	237	0	0	0	(32.1,60.8]	(93.9,125.3]	(33.7,34.2]
1999-2000	1948	2	3	624.048	4.3	13.4	92.2	31.2	33.8	63	0	1	1	1	29.31	0	0	0	1	0	0	0	0	0	248	0	0	0	(31.1,32.1]	(91.3,93.9]	(33.7,34.2]
1999-2000	1949	2	3	2065.12	5.51	17.1	89.9	31.1	34.6	45	1	1	0	1	29.47	1	0	0	0	0	0	0	0	0	247	0	0	0	(30.3,31.1]	(89,91.3]	(34.2,34.7]
1999-2000	1950	1	1	22013.5	4.78	14.4	87.6	30	34.3	48	0	0	2	2	53.77	2	0	0	1	1	0	0	0	0	108	1	1	0	(29.1,30.3]	(86.1,89]	(34.2,34.7]
1999-2000	1951	2	5	15109	4.89	15	94.1	30.6	32.5	20	1	0	2	0	24.09	0	0	0	0	0	0	1	0	0	241	0	0	0	(30.3,31.1]	(93.9,125.3]	[27.8,33.3]
1999-2000	1952	2	6	906.63	4.23	14	96.8	33.1	34.2	70	1	1	0	0	23.44	0	0	0	0	0	0	0	0	0	195	1	0	0	(32.1,60.8]	(93.9,125.3]	(33.7,34.2]
1999-2000	1956	2	9	2418.32	5.03	13.5	79.4	26.8	33.8	79	0	2	1	0	24.49	0	0	1	1	1	0	0	0	0	15	1	0	0	[14.7,29.1]	[51.1,86.1]	(33.7,34.2]
1999-2000	1958	2	6	3970.87	4.38	13.1	88.1	29.9	33.8	20	0	1	2	1	26.57	0	0	0	0	0	0	1	0	0	230	1	0	0	(29.1,30.3]	(86.1,89]	(33.7,34.2]
1999-2000	1960	1	6	21695.3	5.07	15.1	90.5	29.8	33	43	0	0	1	2	32.9	2	0	0	0	0	0	0	0	0	229	0	0	0	(29.1,30.3]	(89,91.3]	[27.8,33.3]
1999-2000	1963	2	1	10069.3	4.84	16.3	100.6	33.7	33.5	62	1	0	1	1	26.21	2	0	0	0	1	0	0	0	0	82	1	0	1	(32.1,60.8]	(93.9,125.3]	(33.3,33.7]
1999-2000	1964	2	5	21169.4	4.66	14.5	88.5	31.1	35.2	32	0	0	2	1	29.06	1	0	0	0	0	0	1	0	0	240	0	0	0	(30.3,31.1]	(86.1,89]	(34.7,44.9]
1999-2000	1966	1	11	20463	5.87	15.5	81	26.3	32.5	23	1	0	2	2	30.7	0	0	0	0	0	0	0	0	0	230	0	0	0	[14.7,29.1]	[51.1,86.1]	[27.8,33.3]
1999-2000	1967	1	4	2489.19	4.39	13.4	92.9	30.6	32.9	51	0	1	2	2	32.02	1	0	0	0	0	0	0	0	0	232	0	0	0	(30.3,31.1]	(91.3,93.9]	[27.8,33.3]
1999-2000	1973	1	3	5195.82	4.41	14.3	93.1	32.3	34.7	24	0	1	1	1	27.93	0	0	0	0	0	0	1	0	0	239	0	0	0	(32.1,60.8]	(91.3,93.9]	(34.2,34.7]
1999-2000	1974	2	10	14924	4.27	13.1	89.2	30.5	34.2	22	0	3	2	0	22.57	0	0	0	0	0	0	1	0	0	234	0	0	0	(30.3,31.1]	(89,91.3]	(33.7,34.2]
1999-2000	1978	1	13	397.285	5.09	16.5	99	32.3	32.7	67	1	1	1	1	26.73	2	0	0	0	1	0	0	0	0	234	1	0	0	(32.1,60.8]	(93.9,125.3]	[27.8,33.3]
1999-2000	1980	2	11	6840.38	3.3	10.9	101.4	33	32.6	47	0	2	1	2	32.42	0	0	1	0	1	0	0	0	1	204	1	0	0	(32.1,60.8]	(93.9,125.3]	[27.8,33.3]
1999-2000	1981	2	2	4021	4.53	14.1	91.6	31.1	33.9	21	0	1	0	0	21.77	0	0	0	0	0	0	1	0	0	245	0	0	0	(30.3,31.1]	(91.3,93.9]	(33.7,34.2]
1999-2000	1987	1	7	2370.73	3.86	12.2	92.4	31.6	34.2	66	0	2	2	1	27.15	1	0	0	0	0	0	0	0	0	245	0	0	0	(31.1,32.1]	(91.3,93.9]	(33.7,34.2]
1999-2000	1988	2	12	1691.87	5.01	14.5	84.9	29	34.2	49	0	1	0	1	28.01	1	0	0	0	1	0	0	0	0	242	0	0	0	[14.7,29.1]	[51.1,86.1]	(33.7,34.2]
1999-2000	1990	1	7	13877.7	4.43	14.1	92.7	31.8	34.3	68	1	0	2	1	27.38	1	0	1	0	1	0	0	1	0	246	0	0	0	(31.1,32.1]	(91.3,93.9]	(34.2,34.7]
1999-2000	1992	1	10	1143.8	4.05	15.1	102.7	37.3	36.3	64	0	1	0	0	23.4	2	1	0	0	1	0	0	0	0	119	1	1	0	(32.1,60.8]	(93.9,125.3]	(34.7,44.9]
1999-2000	1995	1	8	14380.6	4.95	15.1	89.9	30.6	33.9	55	1	0	2	2	33.28	1	0	0	0	1	0	0	0	0	240	0	0	0	(30.3,31.1]	(89,91.3]	(33.7,34.2]
1999-2000	1998	1	2	20161.7	4.14	14.1	101.6	34.1	33.6	24	0	3	2	0	19.45	0	0	0	0	0	0	1	0	0	245	0	0	0	(32.1,60.8]	(93.9,125.3]	(33.3,33.7]
1999-2000	1999	2	13	5646.67	5.03	15.4	94.1	30.6	32.5	68	1	0	0	1	28.03	2	0	1	0	0	0	0	0	0	146	1	1	0	(30.3,31.1]	(93.9,125.3]	[27.8,33.3]
1999-2000	2000	2	12	14281.6	4.47	13.9	90.1	31.1	34.5	23	0	3	2	0	20.63	0	0	0	0	0	0	0	0	0	243	0	0	0	(30.3,31.1]	(89,91.3]	(34.2,34.7]
1999-2000	2002	2	5	14297.1	4.3	13.5	93.7	31.3	33.5	57	1	0	2	1	28.08	1	0	0	0	1	0	0	0	0	177	1	0	0	(31.1,32.1]	(91.3,93.9]	(33.3,33.7]
1999-2000	2003	1	12	21169.4	4.84	14.2	91.1	29.3	32.3	34	0	0	2	0	23.2	1	0	1	0	0	0	1	0	0	241	0	0	0	(29.1,30.3]	(89,91.3]	[27.8,33.3]
1999-2000	2006	2	3	468.036	4.24	13.1	92.1	31	33.7	69	0	1	1	1	28.06	0	0	1	0	1	0	0	0	0	115	1	0	0	(30.3,31.1]	(91.3,93.9]	(33.3,33.7]
1999-2000	2007	1	7	17066.8	5.22	14.9	84.4	28.4	33.6	46	0	0	1	2	30.05	2	0	0	0	1	0	0	0	0	184	1	0	0	[14.7,29.1]	[51.1,86.1]	(33.3,33.7]
1999-2000	2008	1	2	7189.59	4.37	14.5	100.5	33.2	33	55	1	2	0	0	19.98	1	1	0	0	1	0	1	0	0	67	1	0	0	(32.1,60.8]	(93.9,125.3]	[27.8,33.3]
1999-2000	2010	2	13	3118.35	4.26	12.5	87.3	29.3	33.5	37	0	1	1	0	24.89	2	0	0	0	0	0	0	0	0	243	0	0	0	(29.1,30.3]	(86.1,89]	(33.3,33.7]
1999-2000	2013	2	6	17946.3	4.72	14.1	87.5	29.8	34	32	0	0	1	1	28.53	0	0	0	0	0	0	1	0	0	233	0	0	0	(29.1,30.3]	(86.1,89]	(33.7,34.2]
1999-2000	2014	2	11	18505.7	4.89	14.3	86.4	29.1	33.8	51	0	0	2	1	29.98	0	0	0	0	0	0	1	0	0	230	0	0	0	[14.7,29.1]	(86.1,89]	(33.7,34.2]
1999-2000	2015	1	10	917.989	4.89	15.1	92.4	31.1	33.6	61	0	1	0	0	23.59	0	0	0	0	1	0	0	0	0	247	0	0	0	(30.3,31.1]	(91.3,93.9]	(33.3,33.7]
1999-2000	2018	1	6	17394.5	5.19	16	92.1	30.8	33.3	59	1	0	2	1	27.77	0	0	0	0	1	0	0	0	0	236	0	0	0	(30.3,31.1]	(91.3,93.9]	[27.8,33.3]
1999-2000	2019	2	9	1908.76	4.05	11.8	88.9	29.1	32.8	63	0	2	1	0	21.35	1	0	0	0	0	0	1	0	1	238	0	0	0	[14.7,29.1]	(86.1,89]	[27.8,33.3]
1999-2000	2020	2	12	1887.39	3.95	10.6	81	26.7	33	53	0	1	1	0	21.27	0	0	0	0	0	0	1	1	1	243	0	0	0	[14.7,29.1]	[51.1,86.1]	[27.8,33.3]
1999-2000	2022	2	11	15919.5	5.06	15.3	91.3	30.2	33.1	58	1	0	1	0	20.94	1	1	0	0	0	0	0	0	0	231	0	0	0	(29.1,30.3]	(89,91.3]	[27.8,33.3]
1999-2000	2023	2	13	5405.92	4.65	13.4	85.4	28.8	33.6	45	0	3	2	2	45.31	0	0	0	0	1	0	0	0	0	243	0	0	0	[14.7,29.1]	[51.1,86.1]	(33.3,33.7]
1999-2000	2025	1	11	2397.53	4.22	13.1	92.5	31.1	33.6	51	0	1	1	2	33.29	2	0	0	0	1	0	0	0	0	230	0	0	0	(30.3,31.1]	(91.3,93.9]	(33.3,33.7]
1999-2000	2029	2	12	8908.63	4.86	15.6	94.9	32	34.1	41	1	0	1	1	29.28	2	1	0	0	1	0	0	0	0	243	0	0	0	(31.1,32.1]	(93.9,125.3]	(33.7,34.2]
1999-2000	2031	1	13	14119.7	4.16	13.1	93.1	31.3	33.7	54	0	3	1	1	27.84	0	0	0	0	0	0	0	0	0	235	0	0	0	(31.1,32.1]	(91.3,93.9]	(33.3,33.7]
1999-2000	2037	1	7	4490.54	4.65	16.1	103.9	34.5	33.3	53	1	2	1	0	20.3	2	0	0	0	1	0	1	0	0	144	1	1	0	(32.1,60.8]	(93.9,125.3]	[27.8,33.3]
1999-2000	2039	1	6	3167.69	4.53	13.8	89.7	30.4	33.8	84	1	0	1	0	22.69	1	1	0	1	1	0	1	0	0	138	1	1	0	(30.3,31.1]	(89,91.3]	(33.7,34.2]
1999-2000	2041	1	7	17323.9	4.34	13.7	89.8	31.5	35.1	41	0	0	1	1	26.96	1	0	0	0	0	0	0	0	0	244	0	0	0	(31.1,32.1]	(89,91.3]	(34.7,44.9]
1999-2000	2045	1	4	2898.38	4.68	15	93.6	32	34.2	51	1	1	1	2	37.22	0	0	0	0	1	0	1	0	0	247	0	0	0	(31.1,32.1]	(91.3,93.9]	(33.7,34.2]
1999-2000	2053	2	5	1973.61	4.03	12.7	94.3	31.5	33.3	74	1	2	1	0	21.4	1	1	0	0	1	1	0	0	1	108	1	1	0	(31.1,32.1]	(93.9,125.3]	[27.8,33.3]
1999-2000	2054	1	9	8172.14	4.2	12	83.7	28.5	34	29	0	2	2	2	33.75	0	0	0	0	0	0	0	0	0	230	0	0	0	[14.7,29.1]	[51.1,86.1]	(33.7,34.2]
1999-2000	2055	1	6	18682.6	4.28	13.2	89.8	30.8	34.4	23	0	0	2	0	17.75	0	0	0	0	0	0	1	0	0	226	0	0	0	(30.3,31.1]	(89,91.3]	(34.2,34.7]
1999-2000	2057	2	11	3933.89	4.3	13.3	96.3	31	32.2	83	1	0	1	0	23.82	1	0	0	1	1	0	1	0	0	154	1	0	0	(30.3,31.1]	(93.9,125.3]	[27.8,33.3]
1999-2000	2058	1	9	6517.27	4.66	12.4	79.3	26.5	33.5	50	0	2	1	2	42.5	1	0	0	0	1	0	0	0	0	207	1	0	1	[14.7,29.1]	[51.1,86.1]	(33.3,33.7]
1999-2000	2061	2	8	6597.47	4.62	14.3	93.8	30.8	32.8	73	1	3	1	1	26.14	1	0	0	0	1	0	1	0	0	246	0	0	0	(30.3,31.1]	(91.3,93.9]	[27.8,33.3]
1999-2000	2064	1	11	22622.7	4.45	15.4	100.2	34.6	34.5	38	1	0	1	0	21.97	2	0	0	0	0	0	1	0	0	228	0	0	0	(32.1,60.8]	(93.9,125.3]	(34.2,34.7]
1999-2000	2066	2	2	4109.44	5.02	16.8	95.7	33.4	35	33	1	1	1	0	19.98	2	0	0	0	0	0	1	0	0	246	0	0	0	(32.1,60.8]	(93.9,125.3]	(34.7,44.9]
1999-2000	2068	2	1	9471.4	4.51	14.1	91.6	31.5	34.3	68	0	0	1	1	26.61	0	0	0	0	1	0	0	0	0	214	1	0	1	(31.1,32.1]	(91.3,93.9]	(34.2,34.7]
1999-2000	2071	1	13	12587.6	5.25	15.6	88.8	29.6	33.3	52	1	0	2	2	36.13	1	0	0	0	1	0	0	0	0	234	0	0	0	(29.1,30.3]	(86.1,89]	[27.8,33.3]
1999-2000	2073	3	1	3942.02	4.51	13.9	91.1	30.8	33.8	85	0	0	1	0	19.04	0	1	0	1	1	0	0	0	0	141	1	0	0	(30.3,31.1]	(89,91.3]	(33.7,34.2]
1999-2000	2074	2	9	4432.22	4.94	16.5	98.8	33.4	33.8	39	1	2	2	0	21.46	2	0	0	0	1	0	0	0	0	238	0	0	0	(32.1,60.8]	(93.9,125.3]	(33.7,34.2]
1999-2000	2075	1	3	1615.16	4.2	13.1	92.6	31.3	33.8	76	0	1	0	2	35.98	0	0	0	1	1	0	1	0	0	106	1	1	0	(31.1,32.1]	(91.3,93.9]	(33.7,34.2]
1999-2000	2076	1	8	18838.6	4.64	14.6	93.1	31.5	33.8	49	1	0	2	0	23.86	2	0	0	0	0	0	0	0	0	239	0	0	0	(31.1,32.1]	(91.3,93.9]	(33.7,34.2]
1999-2000	2078	3	1	3345.41	4.79	14.9	89.3	31.2	34.9	45	1	3	0	0	20.63	0	0	0	0	1	0	0	0	0	240	0	0	0	(31.1,32.1]	(89,91.3]	(34.7,44.9]
1999-2000	2084	1	11	2151.49	5.49	15.5	88.2	28.3	31.9	76	1	2	1	1	27.92	0	0	0	0	1	0	0	0	0	49	1	0	0	[14.7,29.1]	(86.1,89]	[27.8,33.3]
1999-2000	2085	2	1	11700.4	3.93	12.4	93	31.6	34.1	74	0	0	0	2	32.12	1	1	1	1	0	0	1	0	0	16	1	0	1	(31.1,32.1]	(91.3,93.9]	(33.7,34.2]
1999-2000	2088	2	9	3926.12	2.9	10.5	106.9	36.2	33.9	47	0	2	1	1	25.31	0	0	0	0	1	0	0	0	1	238	0	0	0	(32.1,60.8]	(93.9,125.3]	(33.7,34.2]
1999-2000	2091	1	1	22919.5	3.43	12.3	98.2	35.8	36.4	42	0	0	2	1	29.71	0	0	0	0	0	0	1	0	0	231	0	0	0	(32.1,60.8]	(93.9,125.3]	(34.7,44.9]
1999-2000	2092	1	10	3524.09	4.32	13.1	90.3	30.5	33.8	23	0	1	2	1	27.18	1	0	0	0	0	0	0	0	0	244	0	0	0	(30.3,31.1]	(89,91.3]	(33.7,34.2]
1999-2000	2094	1	6	4501.53	5.09	15.4	92.2	30.4	32.9	61	0	3	1	2	33.42	1	0	1	1	1	0	0	0	0	148	1	0	1	(30.3,31.1]	(91.3,93.9]	[27.8,33.3]
1999-2000	2097	1	6	13048.4	4.61	13.9	89.3	30.2	33.8	64	0	0	2	1	29.07	0	0	0	0	0	0	0	0	0	227	0	0	0	(29.1,30.3]	(89,91.3]	(33.7,34.2]
1999-2000	2101	1	11	5682.39	5.09	15	89.1	29.6	33.2	37	1	2	1	2	34.72	1	0	0	1	0	0	0	0	0	229	0	0	0	(29.1,30.3]	(89,91.3]	[27.8,33.3]
1999-2000	2102	2	5	4606.98	4.95	14.4	88.5	29.1	32.9	85	0	0	2	1	27.55	2	0	0	0	1	0	0	0	0	46	1	1	0	[14.7,29.1]	(86.1,89]	[27.8,33.3]
1999-2000	2103	2	9	1317.63	4.83	15.2	92.7	31.7	34.2	62	1	2	1	2	31.68	0	0	0	0	1	0	1	0	0	238	0	0	0	(31.1,32.1]	(91.3,93.9]	(33.7,34.2]
1999-2000	2106	2	7	22013.5	4.45	14.5	93.4	32.5	34.7	47	0	0	2	0	18.94	2	0	0	0	0	0	0	0	0	247	0	0	0	(32.1,60.8]	(91.3,93.9]	(34.2,34.7]
1999-2000	2107	2	2	22170.7	5.2	15.8	90.1	30.4	33.8	44	1	0	1	0	24.56	0	0	0	0	0	0	0	0	0	234	0	0	0	(30.3,31.1]	(89,91.3]	(33.7,34.2]
1999-2000	2110	1	3	816.449	4.77	15.4	93	32.3	34.7	67	0	1	0	0	24.73	0	0	1	0	0	0	0	0	0	237	0	0	0	(32.1,60.8]	(91.3,93.9]	(34.2,34.7]
1999-2000	2112	2	7	9092.35	5.08	16	93.2	31.7	33.9	37	1	3	2	1	26.17	2	0	0	0	1	0	0	0	0	246	0	0	0	(31.1,32.1]	(91.3,93.9]	(33.7,34.2]
1999-2000	2115	2	3	2257.25	5.3	16	88.5	30.1	34	59	1	1	2	0	23.44	0	0	0	0	0	0	0	0	0	247	0	0	0	(29.1,30.3]	(86.1,89]	(33.7,34.2]
1999-2000	2118	2	2	3899.83	4.93	15.4	92	31.2	34	21	0	1	1	0	24.87	2	0	0	1	0	0	0	0	0	233	0	0	0	(31.1,32.1]	(91.3,93.9]	(33.7,34.2]
1999-2000	2121	1	8	19430.2	4.28	14.1	95.2	32.8	34.4	42	0	0	2	0	19.03	0	0	0	1	0	0	1	1	0	240	0	0	0	(32.1,60.8]	(93.9,125.3]	(34.2,34.7]
1999-2000	2124	2	3	16061.3	4.36	13.1	86.8	30.2	34.8	51	0	3	1	1	28.45	0	0	0	0	1	0	0	0	0	248	0	0	0	(29.1,30.3]	(86.1,89]	(34.7,44.9]
1999-2000	2126	1	9	10391.5	3.99	13.1	94.6	32.7	34.6	72	0	0	2	1	28.75	0	0	0	0	1	0	0	1	0	110	1	1	0	(32.1,60.8]	(93.9,125.3]	(34.2,34.7]
1999-2000	2129	2	8	18546.6	3.88	12.7	97.1	32.8	33.8	44	0	0	2	0	20.59	0	0	0	0	0	0	0	0	0	246	0	0	0	(32.1,60.8]	(93.9,125.3]	(33.7,34.2]
1999-2000	2130	1	8	6255.95	5.28	13.9	82.7	26.5	32	30	1	3	1	2	40.75	0	0	0	0	1	0	0	0	0	241	0	0	0	[14.7,29.1]	[51.1,86.1]	[27.8,33.3]
1999-2000	2132	1	4	13585.8	4.61	14.9	94.3	32.3	34.2	79	0	0	1	2	33.17	0	0	0	1	1	0	0	0	0	156	1	1	0	(32.1,60.8]	(93.9,125.3]	(33.7,34.2]
1999-2000	2133	3	1	19512.8	4.63	13.3	86.6	28.8	33.2	46	0	0	2	1	25.9	1	0	0	0	0	0	0	0	0	239	0	0	0	[14.7,29.1]	(86.1,89]	[27.8,33.3]
1999-2000	2135	2	5	15739.5	4.09	13.3	92.8	32.5	35	30	0	0	1	0	23.75	2	0	0	0	0	0	0	0	0	248	0	0	0	(32.1,60.8]	(91.3,93.9]	(34.7,44.9]
1999-2000	2137	2	3	5910.75	4.71	13.1	85.9	27.8	32.3	81	0	0	1	2	34.18	0	0	0	1	1	0	0	0	0	94	1	1	0	[14.7,29.1]	[51.1,86.1]	[27.8,33.3]
1999-2000	2139	1	5	5890.04	4.11	12.6	92.3	30.7	33.3	81	0	0	2	2	31.93	0	0	0	1	1	0	0	0	0	21	1	1	0	(30.3,31.1]	(91.3,93.9]	[27.8,33.3]
1999-2000	2140	2	6	11632.2	3.99	13.3	95.3	33.2	34.8	64	0	0	2	0	20.67	2	1	0	0	0	0	0	0	0	188	1	0	1	(32.1,60.8]	(93.9,125.3]	(34.7,44.9]
1999-2000	2144	2	4	11225	4.01	12.5	89.6	31.3	34.9	63	0	0	2	2	30.32	1	0	0	0	1	0	0	0	0	238	0	0	0	(31.1,32.1]	(89,91.3]	(34.7,44.9]
1999-2000	2145	2	12	6771.82	4.39	13.2	86.9	30.1	34.7	32	0	2	2	1	26.63	2	0	0	0	0	0	1	0	0	237	0	0	0	(29.1,30.3]	(86.1,89]	(34.2,34.7]
1999-2000	2146	2	3	467.796	5.61	16.3	86.9	29.1	33.5	73	1	1	0	0	24.47	0	1	1	0	1	0	0	0	0	153	1	1	0	[14.7,29.1]	(86.1,89]	(33.3,33.7]
1999-2000	2149	1	10	1743.27	4.78	13.8	86.1	28.8	33.5	47	0	1	1	1	25.75	0	0	0	0	0	0	0	0	0	247	0	0	0	[14.7,29.1]	[51.1,86.1]	(33.3,33.7]
1999-2000	2150	1	2	9675.59	5.2	12.3	74.4	23.7	31.8	36	0	2	2	2	30.27	0	0	0	0	0	0	1	0	0	231	0	0	0	[14.7,29.1]	[51.1,86.1]	[27.8,33.3]
1999-2000	2162	2	1	11700.4	5.15	15.6	90.6	30.3	33.4	77	0	0	1	2	30.83	0	0	0	0	1	0	0	0	0	191	1	0	0	(29.1,30.3]	(89,91.3]	(33.3,33.7]
1999-2000	2163	1	1	16107.2	5.03	15.2	87.5	30.3	34.6	29	1	0	1	0	22.57	1	0	0	0	0	0	0	0	0	235	0	0	0	(29.1,30.3]	(86.1,89]	(34.2,34.7]
1999-2000	2168	2	4	2280.9	4.68	11.9	77.2	25.5	33	60	0	2	2	2	46.12	1	0	1	1	0	0	0	0	1	203	1	1	0	[14.7,29.1]	[51.1,86.1]	[27.8,33.3]
1999-2000	2177	2	2	17904.5	4.8	14.1	86.3	29.4	34	23	1	3	2	2	30.04	0	0	0	0	0	0	0	0	0	245	0	0	0	(29.1,30.3]	(86.1,89]	(33.7,34.2]
1999-2000	2179	1	11	13601.3	3.97	12.5	93.8	31.9	34.1	77	0	0	1	1	25.59	0	0	0	1	1	0	0	0	0	122	1	0	0	(31.1,32.1]	(91.3,93.9]	(33.7,34.2]
1999-2000	2181	1	6	2578.81	4.96	16	92.8	32.3	34.7	41	1	1	1	2	30.89	2	0	0	0	0	0	0	0	0	228	0	0	0	(32.1,60.8]	(91.3,93.9]	(34.2,34.7]
1999-2000	2182	2	5	5906.01	4.59	14.5	91.4	31.5	34.4	43	0	2	2	1	27.49	2	0	0	0	1	0	0	0	0	84	1	1	0	(31.1,32.1]	(91.3,93.9]	(34.2,34.7]
1999-2000	2184	2	12	9439.14	4.78	14.8	92.3	30.8	33.4	60	1	0	2	0	23.62	0	0	0	0	0	0	0	0	0	242	0	0	0	(30.3,31.1]	(91.3,93.9]	(33.3,33.7]
1999-2000	2185	2	1	9822.82	4.32	14.1	93.8	32.5	34.6	73	0	0	1	2	35.54	1	0	0	0	0	1	0	0	0	107	1	0	1	(32.1,60.8]	(91.3,93.9]	(34.2,34.7]
1999-2000	2186	1	9	18270.8	3.97	12.4	88.2	31.2	35.2	49	0	0	2	1	28	2	0	0	0	0	0	1	0	0	227	0	0	0	(31.1,32.1]	(86.1,89]	(34.7,44.9]
1999-2000	2188	1	11	26177.2	4.99	15.3	89.7	30.7	34.2	42	1	0	1	1	29.21	1	0	0	0	1	0	0	0	0	229	0	0	0	(30.3,31.1]	(89,91.3]	(33.7,34.2]
1999-2000	2189	3	1	7973.89	4.14	13.2	94.4	31.8	33.8	65	1	0	2	1	26.26	1	0	1	1	1	0	0	0	0	239	0	0	0	(31.1,32.1]	(93.9,125.3]	(33.7,34.2]
1999-2000	2193	1	12	5018.04	5.14	16.5	89.1	32	35.9	29	1	1	1	2	30.54	1	0	0	0	0	0	0	0	0	241	0	0	0	(31.1,32.1]	(89,91.3]	(34.7,44.9]
1999-2000	2194	1	7	5758.25	4.61	15	95.3	32.5	34	36	1	2	1	1	25.89	2	0	0	0	0	0	0	0	0	236	0	0	0	(32.1,60.8]	(93.9,125.3]	(33.7,34.2]
1999-2000	2196	1	4	2682.57	5.14	16.3	94.8	31.9	33.7	41	1	1	0	0	21.76	0	0	0	0	0	0	0	0	0	246	0	0	0	(31.1,32.1]	(93.9,125.3]	(33.3,33.7]
1999-2000	2199	1	13	2667.38	4.35	12.4	85.5	28.6	33.4	64	0	2	2	1	26	0	1	0	0	1	0	0	1	0	235	0	0	0	[14.7,29.1]	[51.1,86.1]	(33.3,33.7]
1999-2000	2200	2	8	4872.54	3.65	11.4	93.1	31.5	33.8	85	0	0	2	1	27.5	1	1	1	1	1	0	0	0	1	65	1	1	0	(31.1,32.1]	(91.3,93.9]	(33.7,34.2]
1999-2000	2203	1	5	7353.13	5.32	15.7	92.7	29.5	31.8	38	1	2	2	1	28.9	2	0	0	0	0	0	1	0	0	235	0	0	0	(29.1,30.3]	(91.3,93.9]	[27.8,33.3]
1999-2000	2207	2	1	7472.63	5.52	17.8	95.3	32.3	33.9	73	1	0	1	1	28.34	1	0	1	0	1	0	0	0	0	190	1	0	1	(32.1,60.8]	(93.9,125.3]	(33.7,34.2]
1999-2000	2210	2	6	714.466	4.3	13.5	90.6	31.3	34.6	64	0	1	1	2	41.43	1	0	0	1	1	0	0	0	0	224	1	0	1	(31.1,32.1]	(89,91.3]	(34.2,34.7]
1999-2000	2212	2	11	2564.38	4.66	15.1	95.7	32.4	33.9	57	1	1	1	0	19.81	0	0	0	0	0	0	0	0	0	230	0	0	0	(32.1,60.8]	(93.9,125.3]	(33.7,34.2]
1999-2000	2213	1	6	2689.91	5.28	15.3	86.8	29	33.4	47	1	1	1	1	29.82	1	0	1	1	0	0	0	0	0	229	0	0	0	[14.7,29.1]	(86.1,89]	(33.3,33.7]
1999-2000	2217	1	9	19898.1	3.82	14.3	108.6	37.4	34.4	31	1	0	2	0	19.11	2	0	0	0	0	0	0	0	0	229	0	0	0	(32.1,60.8]	(93.9,125.3]	(34.2,34.7]
1999-2000	2222	2	2	19791.3	5.43	15.4	83.9	28.3	33.8	43	1	0	2	1	28.33	1	0	0	0	0	0	0	0	0	245	0	0	0	[14.7,29.1]	[51.1,86.1]	(33.7,34.2]
1999-2000	2225	1	6	818.054	4.66	14.2	89.4	30.5	34	62	0	1	1	1	28.32	1	0	1	1	1	0	0	0	0	36	1	0	0	(30.3,31.1]	(89,91.3]	(33.7,34.2]
1999-2000	2226	1	1	10504	4.83	16.6	97.6	34.3	35.2	67	1	0	2	0	23.15	1	0	0	1	0	0	0	0	0	87	1	0	1	(32.1,60.8]	(93.9,125.3]	(34.7,44.9]
1999-2000	2231	2	2	16837.6	4.7	14.8	89.4	31.4	35.2	58	1	0	1	1	26.6	1	0	0	0	0	0	1	1	0	246	0	0	0	(31.1,32.1]	(89,91.3]	(34.7,44.9]
1999-2000	2232	1	9	16059.6	4.55	13.9	89.4	30.6	34.2	25	0	0	2	0	23.11	0	0	0	0	0	0	1	0	0	229	0	0	0	(30.3,31.1]	(89,91.3]	(33.7,34.2]
1999-2000	2236	1	1	17612.1	4.03	12.5	90.1	31.2	34.7	32	0	0	1	0	21.18	0	0	0	0	0	0	1	0	0	239	0	0	0	(31.1,32.1]	(89,91.3]	(34.2,34.7]
1999-2000	2237	2	11	16708	4.47	13.8	92.9	31	33.3	28	0	0	1	2	30.43	2	0	0	0	0	0	0	1	0	229	0	0	0	(30.3,31.1]	(91.3,93.9]	[27.8,33.3]
1999-2000	2238	1	7	5378.25	5.14	13.8	81.2	26.8	33.1	20	1	2	1	0	24.62	0	0	0	0	0	0	1	0	0	244	0	0	0	[14.7,29.1]	[51.1,86.1]	[27.8,33.3]
1999-2000	2239	2	12	24339.1	4.74	14.6	91.9	30.7	33.3	35	0	0	2	0	17.66	2	0	0	0	1	0	0	0	0	242	0	0	0	(30.3,31.1]	(91.3,93.9]	[27.8,33.3]
1999-2000	2242	2	1	19279.8	4.58	13.9	90.3	30.3	33.6	33	0	0	2	2	38.26	0	0	0	0	0	0	0	0	0	229	0	0	0	(29.1,30.3]	(89,91.3]	(33.3,33.7]
1999-2000	2245	1	10	17453.8	4.63	14	88	30.3	34.3	32	0	0	1	2	37.99	2	0	0	0	0	0	0	0	0	204	1	0	1	(29.1,30.3]	(86.1,89]	(34.2,34.7]
1999-2000	2247	2	2	17067.7	4.47	14.1	93.5	31.7	34	54	0	0	1	0	19.22	1	0	0	0	0	1	0	0	0	164	1	0	0	(31.1,32.1]	(91.3,93.9]	(33.7,34.2]
1999-2000	2248	2	6	599.672	4.54	14.3	91.9	31.5	34.2	73	0	1	0	0	16.5	1	0	0	1	1	0	0	0	0	67	1	0	0	(31.1,32.1]	(91.3,93.9]	(33.7,34.2]
1999-2000	2249	1	3	5362.46	5.45	16.3	87.4	29.8	34.1	37	1	1	1	2	31.12	0	0	0	0	0	0	1	0	0	237	0	0	0	(29.1,30.3]	(86.1,89]	(33.7,34.2]
1999-2000	2250	2	7	15183.3	5.44	16.2	89.1	29.8	33.5	36	1	3	2	1	26.01	0	0	0	0	0	0	0	0	0	246	0	0	0	(29.1,30.3]	(89,91.3]	(33.3,33.7]
1999-2000	2255	2	8	22684	3.87	11.4	88.2	29.5	33.3	27	0	0	2	1	29.9	2	0	0	0	1	0	0	0	1	245	0	0	0	(29.1,30.3]	(86.1,89]	[27.8,33.3]
1999-2000	2258	1	1	14638	4.61	13.7	89	29.6	33.3	26	0	0	2	0	24.69	0	0	0	0	0	0	0	0	0	231	0	0	0	(29.1,30.3]	(86.1,89]	[27.8,33.3]
1999-2000	2262	1	13	3725.47	5.67	16.3	87.1	28.8	33	22	1	1	0	0	22.87	0	0	0	0	0	0	1	0	0	235	0	0	0	[14.7,29.1]	(86.1,89]	[27.8,33.3]
1999-2000	2264	2	12	3342.87	5.45	16.8	90.7	30.7	33.9	22	1	1	1	0	19.34	2	0	0	0	0	0	1	0	0	242	0	0	0	(30.3,31.1]	(89,91.3]	(33.7,34.2]
1999-2000	2265	2	12	2658.73	3.97	11.8	88.9	29.5	33.3	85	0	2	1	1	27.73	0	0	0	1	1	0	0	0	1	29	1	1	0	(29.1,30.3]	(86.1,89]	[27.8,33.3]
1999-2000	2273	2	8	3191.16	5.64	17.5	92.1	31.1	33.7	25	1	1	0	1	25.17	2	0	0	0	0	0	0	0	0	244	0	0	0	(30.3,31.1]	(91.3,93.9]	(33.3,33.7]
1999-2000	2275	2	7	3100.44	3.53	12.7	104	36	34.6	79	0	2	2	1	26.84	0	1	1	1	1	0	0	0	0	72	1	0	0	(32.1,60.8]	(93.9,125.3]	(34.2,34.7]
1999-2000	2276	2	1	15575.2	5.59	16.5	87.8	29.7	33.8	29	1	0	1	1	28.31	2	0	0	0	0	0	0	0	0	169	1	1	0	(29.1,30.3]	(86.1,89]	(33.7,34.2]
1999-2000	2277	2	9	3653.08	5.02	10.6	69	21.3	30.8	54	1	0	1	1	29.87	1	0	0	0	0	0	1	0	1	207	1	1	0	[14.7,29.1]	[51.1,86.1]	[27.8,33.3]
1999-2000	2278	1	4	5626.45	5.41	16.5	89.4	30.5	34.2	32	1	1	1	2	37.11	1	0	0	0	0	0	0	0	0	246	0	0	0	(30.3,31.1]	(89,91.3]	(33.7,34.2]
1999-2000	2280	2	7	3971.33	4.32	11.6	81.4	26.9	33	47	0	3	0	2	30.39	0	0	1	0	0	0	0	0	1	245	0	0	0	[14.7,29.1]	[51.1,86.1]	[27.8,33.3]
1999-2000	2291	2	9	12324.3	5.05	16.1	89.3	31.9	35.7	39	1	0	2	0	24.39	2	0	0	0	0	0	1	0	0	240	0	0	0	(31.1,32.1]	(89,91.3]	(34.7,44.9]
1999-2000	2297	2	6	16128.7	4.36	14.9	97.6	34	34.8	53	0	0	2	1	26.23	2	0	0	0	0	0	0	0	0	231	0	0	0	(32.1,60.8]	(93.9,125.3]	(34.7,44.9]
1999-2000	2303	2	1	21620.2	4.48	14.5	96.8	32.3	33.4	45	0	0	2	0	22.09	2	0	0	0	0	0	0	0	0	235	0	0	0	(32.1,60.8]	(93.9,125.3]	(33.3,33.7]
1999-2000	2304	2	2	23237.8	5.56	16	86	28.8	33.5	35	1	0	1	2	60.87	1	0	0	0	1	0	1	0	0	245	0	0	0	[14.7,29.1]	[51.1,86.1]	(33.3,33.7]
1999-2000	2307	1	4	616.422	4.86	15.2	94.1	31.2	33.1	80	1	1	0	1	25.49	1	1	0	0	1	0	0	0	0	107	1	1	0	(31.1,32.1]	(93.9,125.3]	[27.8,33.3]
1999-2000	2312	2	1	9503.11	5.16	14.3	83.1	27.7	33.3	64	0	0	1	2	33.24	0	0	0	0	1	0	0	0	0	248	0	0	0	[14.7,29.1]	[51.1,86.1]	[27.8,33.3]
1999-2000	2317	1	11	18786.2	5.95	17.7	85.7	29.8	34.8	28	1	3	1	2	35.39	2	0	1	1	1	0	0	0	0	230	0	0	0	(29.1,30.3]	[51.1,86.1]	(34.7,44.9]
1999-2000	2318	1	7	4111.97	4.44	12.9	85.1	29	34.1	80	0	0	1	2	32.78	1	0	0	0	1	0	0	0	0	136	1	0	1	[14.7,29.1]	[51.1,86.1]	(33.7,34.2]
1999-2000	2319	2	3	2118.53	5.1	15.6	86.6	30.6	35.3	42	1	1	1	1	25.29	1	0	0	0	0	0	0	0	0	248	0	0	0	(30.3,31.1]	(86.1,89]	(34.7,44.9]
1999-2000	2326	2	1	15698.7	3.59	12.7	102.1	35.3	34.5	56	0	0	1	1	25.84	0	0	0	0	1	0	0	0	0	236	0	0	0	(32.1,60.8]	(93.9,125.3]	(34.2,34.7]
1999-2000	2328	2	9	4521.83	4.95	13.5	81.4	27.3	33.6	20	0	3	2	0	18.52	2	0	0	1	0	0	1	0	0	237	0	0	0	[14.7,29.1]	[51.1,86.1]	(33.3,33.7]
1999-2000	2329	2	4	6229.53	4.8	14.4	86.4	29.9	34.5	31	0	2	1	1	26.07	0	0	0	0	0	0	0	0	0	235	0	0	0	(29.1,30.3]	(86.1,89]	(34.2,34.7]
1999-2000	2331	2	3	10168.5	4.49	14.3	94.1	31.7	33.7	62	1	0	1	0	20.81	2	0	1	1	0	0	0	1	0	137	1	0	0	(31.1,32.1]	(93.9,125.3]	(33.3,33.7]
1999-2000	2332	2	12	6031.59	5.18	14.8	86.9	28.5	32.8	23	1	2	2	2	39.16	0	0	0	0	1	0	1	0	0	242	0	0	0	[14.7,29.1]	(86.1,89]	[27.8,33.3]
1999-2000	2334	1	8	17481.1	5.38	15.9	88	29.5	33.6	36	1	0	2	1	26.53	1	0	0	0	1	0	0	0	0	242	0	0	0	(29.1,30.3]	(86.1,89]	(33.3,33.7]
1999-2000	2335	1	10	1994.28	4.62	13.3	85.7	28.8	33.7	40	0	1	1	0	21.16	0	0	0	0	0	0	1	0	0	246	0	0	0	[14.7,29.1]	[51.1,86.1]	(33.3,33.7]
1999-2000	2336	1	8	10836.7	4.6	13.6	86	29.5	34.3	63	0	0	1	0	23.67	1	0	0	0	1	0	0	0	0	227	1	1	0	(29.1,30.3]	[51.1,86.1]	(34.2,34.7]
1999-2000	2337	1	3	600.615	4.03	12.3	90.4	30.5	33.8	62	1	1	0	1	28.27	0	0	1	1	1	0	0	0	1	166	1	0	1	(30.3,31.1]	(89,91.3]	(33.7,34.2]
1999-2000	2342	2	8	7913.15	3.97	12.7	95.6	32.3	33.7	74	1	0	2	0	23.09	1	1	1	0	0	0	0	0	1	183	1	0	0	(32.1,60.8]	(93.9,125.3]	(33.3,33.7]
1999-2000	2344	1	4	584.168	5.36	16.8	92.7	31.3	33.7	60	1	1	0	1	26.36	1	0	0	0	0	0	0	0	0	246	0	0	0	(31.1,32.1]	(91.3,93.9]	(33.3,33.7]
1999-2000	2345	1	2	20862.4	5.13	15	87.6	29.3	33.4	51	1	0	2	0	21.58	2	0	0	0	0	0	1	0	0	232	0	0	0	(29.1,30.3]	(86.1,89]	(33.3,33.7]
1999-2000	2346	2	12	6660.94	4.78	14.5	88.3	30.3	34.2	66	1	0	0	2	35.94	1	1	1	0	0	0	0	0	0	140	1	1	0	(29.1,30.3]	(86.1,89]	(33.7,34.2]
1999-2000	2347	2	1	15904.8	4.47	13.9	92.1	31.1	33.8	52	0	0	2	1	28.12	0	0	0	0	0	0	0	0	0	236	0	0	0	(30.3,31.1]	(91.3,93.9]	(33.7,34.2]
1999-2000	2349	1	7	5065.99	5.18	14.9	86.2	28.6	33.2	64	1	3	2	1	26.81	2	1	1	0	0	0	0	0	0	167	1	0	0	[14.7,29.1]	(86.1,89]	[27.8,33.3]
1999-2000	2351	2	10	6129.48	4.6	12.9	84.7	28	33	84	0	0	0	2	31.95	0	1	0	1	1	0	0	0	0	96	1	0	0	[14.7,29.1]	[51.1,86.1]	[27.8,33.3]
1999-2000	2353	1	5	18552.4	4.22	13.1	91.4	30.9	33.8	57	0	0	2	0	24.57	0	0	1	0	1	0	0	1	0	149	1	0	0	(30.3,31.1]	(91.3,93.9]	(33.7,34.2]
1999-2000	2357	1	4	10781.5	5.34	15.8	86.4	29.5	34.1	28	1	1	1	1	27.66	0	0	0	0	0	0	0	0	0	247	0	0	0	(29.1,30.3]	(86.1,89]	(33.7,34.2]
1999-2000	2358	1	1	5605.73	5.02	14.4	84.8	28.6	33.8	81	0	0	2	2	34.04	0	1	0	0	1	0	0	0	0	112	1	1	0	[14.7,29.1]	[51.1,86.1]	(33.7,34.2]
1999-2000	2360	2	3	589.731	4.93	14.3	85.9	29	33.8	64	0	1	0	2	30.9	0	0	1	0	1	0	0	0	0	246	0	0	0	[14.7,29.1]	[51.1,86.1]	(33.7,34.2]
1999-2000	2361	1	6	952.684	4.4	13.4	90.7	30.5	33.6	70	0	1	2	1	28.59	0	0	0	0	0	0	0	0	0	106	1	0	1	(30.3,31.1]	(89,91.3]	(33.3,33.7]
1999-2000	2362	1	8	15779.1	4.91	14.9	89.7	30.4	33.8	23	1	3	2	0	22.78	0	0	0	1	0	0	0	0	0	238	0	0	0	(30.3,31.1]	(89,91.3]	(33.7,34.2]
1999-2000	2363	2	12	11584.2	4.64	14.1	87.7	30.5	34.8	63	0	0	1	2	34.08	0	0	0	0	1	0	1	0	0	242	0	0	0	(30.3,31.1]	(86.1,89]	(34.7,44.9]
1999-2000	2364	2	6	6617.69	4.78	14	87.3	29.2	33.5	32	1	2	1	0	22.12	0	0	0	0	0	0	1	0	0	233	0	0	0	(29.1,30.3]	(86.1,89]	(33.3,33.7]
1999-2000	2366	2	5	8252.5	4.06	13.6	99.5	33.6	33.7	74	1	0	1	1	26.7	1	0	0	1	0	0	0	0	0	126	1	1	0	(32.1,60.8]	(93.9,125.3]	(33.3,33.7]
1999-2000	2373	2	6	9260.44	4.79	14	86.4	29.2	33.8	59	0	0	2	2	30.97	0	0	1	1	0	0	0	0	0	174	1	0	0	(29.1,30.3]	(86.1,89]	(33.7,34.2]
1999-2000	2375	2	8	19661.2	3.97	13.5	98.5	34	34.5	44	0	0	2	0	18.1	0	0	0	0	0	0	1	0	0	245	0	0	0	(32.1,60.8]	(93.9,125.3]	(34.2,34.7]
1999-2000	2376	1	4	552.516	5.22	15.4	88.5	29.5	33.3	61	1	1	0	1	25.29	2	0	0	0	0	0	1	0	0	123	1	0	0	(29.1,30.3]	(86.1,89]	[27.8,33.3]
1999-2000	2388	2	5	14199.9	4.41	13.9	90.6	31.6	35	21	0	0	1	2	30.65	2	0	0	0	0	0	0	0	0	242	0	0	0	(31.1,32.1]	(89,91.3]	(34.7,44.9]
1999-2000	2391	2	11	4242.76	4.96	12.9	79.8	25.9	32.5	69	0	2	1	2	32.81	0	1	0	0	1	0	0	0	0	173	1	1	0	[14.7,29.1]	[51.1,86.1]	[27.8,33.3]
1999-2000	2392	2	8	17763.3	4.26	12.4	87.4	29	33.2	50	0	0	1	2	42.59	0	1	0	0	1	0	0	0	0	246	0	0	0	[14.7,29.1]	(86.1,89]	[27.8,33.3]
1999-2000	2395	2	7	7745.09	4.79	14.9	90.9	31.1	34.1	65	0	3	1	1	29.04	1	0	0	0	1	0	0	0	0	245	0	0	0	(30.3,31.1]	(89,91.3]	(33.7,34.2]
1999-2000	2398	1	13	451.509	4.09	13.4	92.2	32.7	35.5	76	1	1	1	2	35.24	1	1	0	0	1	0	0	0	0	213	1	0	0	(32.1,60.8]	(91.3,93.9]	(34.7,44.9]
1999-2000	2399	2	6	13466.1	5.05	15	89.8	29.8	33.1	41	0	3	1	0	24.42	1	0	0	0	0	0	0	0	0	233	0	0	0	(29.1,30.3]	(89,91.3]	[27.8,33.3]
1999-2000	2400	3	1	8970.3	4.69	13.8	86.5	29	33.5	60	0	0	1	1	28.21	0	0	0	0	0	0	0	0	0	240	0	0	0	[14.7,29.1]	(86.1,89]	(33.3,33.7]
1999-2000	2405	2	8	19131.9	4.19	13.9	96	33.2	34.6	47	0	3	2	0	21.73	0	0	0	0	0	0	0	0	0	244	0	0	0	(32.1,60.8]	(93.9,125.3]	(34.2,34.7]
1999-2000	2407	2	4	4738.97	4.45	14.6	95.5	32.5	34.1	37	1	2	2	0	24.83	2	0	0	0	0	0	0	0	0	236	0	0	0	(32.1,60.8]	(93.9,125.3]	(33.7,34.2]
1999-2000	2412	1	4	2373.22	5.01	15.2	89.4	30.5	34	48	0	1	1	1	29.93	2	0	0	1	1	0	0	0	0	246	0	0	0	(30.3,31.1]	(89,91.3]	(33.7,34.2]
1999-2000	2418	2	6	15214.4	4.97	14.9	85.8	30	35	50	0	3	2	1	28.68	0	0	1	1	1	0	0	0	0	184	1	0	0	(29.1,30.3]	[51.1,86.1]	(34.7,44.9]
1999-2000	2423	1	8	6812.44	5.14	15.6	90.8	30.4	33.5	70	1	0	1	0	24.7	0	0	0	0	0	0	0	1	0	239	0	0	0	(30.3,31.1]	(89,91.3]	(33.3,33.7]
1999-2000	2426	1	12	683.486	3.61	11.3	93.4	31.1	33.3	82	0	1	0	1	25.83	0	1	0	1	1	0	0	0	1	85	1	1	0	(30.3,31.1]	(91.3,93.9]	[27.8,33.3]
1999-2000	2427	2	10	18055.7	5.03	15.9	90.1	31.7	35.2	53	1	0	2	1	28.23	0	0	0	0	0	0	0	0	0	234	0	0	0	(31.1,32.1]	(89,91.3]	(34.7,44.9]
1999-2000	2429	2	7	4431.38	4.16	13.7	97.5	32.9	33.8	58	1	2	2	0	18.33	2	0	0	1	1	0	1	0	0	245	0	0	0	(32.1,60.8]	(93.9,125.3]	(33.7,34.2]
1999-2000	2432	1	4	1179.97	4.82	14.6	88	30.3	34.4	60	0	1	1	2	31.74	1	0	0	0	1	0	0	0	0	246	0	0	0	(29.1,30.3]	(86.1,89]	(34.2,34.7]
1999-2000	2434	2	2	4037.92	5.61	17.5	88.9	31.2	35	21	1	1	0	0	19.57	0	0	0	0	0	0	0	0	0	245	0	0	0	(31.1,32.1]	(86.1,89]	(34.7,44.9]
1999-2000	2439	1	6	2192.56	4.11	13.1	94.3	31.8	33.8	42	0	1	1	2	34.88	0	0	0	0	1	0	0	0	0	228	0	0	0	(31.1,32.1]	(93.9,125.3]	(33.7,34.2]
1999-2000	2440	2	11	23119.7	5.21	15	89	28.7	32.3	45	1	0	2	0	24.87	0	0	0	0	0	0	0	0	0	229	0	0	0	[14.7,29.1]	(86.1,89]	[27.8,33.3]
1999-2000	2441	3	1	11958.1	4.91	15	93.7	30.6	32.7	52	1	0	2	0	21.46	1	0	0	0	0	0	0	0	0	240	0	0	0	(30.3,31.1]	(91.3,93.9]	[27.8,33.3]
1999-2000	2443	2	8	16684.9	4.53	14.2	92.6	31.3	33.8	36	0	0	2	0	22.59	0	0	0	0	0	0	0	0	0	245	0	0	0	(31.1,32.1]	(91.3,93.9]	(33.7,34.2]
1999-2000	2445	2	6	2001.08	5.07	15.2	88.7	30.2	34	43	1	1	0	0	24.85	2	0	0	0	0	0	1	0	0	232	0	0	0	(29.1,30.3]	(86.1,89]	(33.7,34.2]
1999-2000	2447	2	10	24467.3	5.71	16.5	83.6	28.9	34.6	44	1	3	1	1	26.91	2	0	0	0	0	0	0	0	0	234	0	0	0	[14.7,29.1]	[51.1,86.1]	(34.2,34.7]
1999-2000	2449	2	2	3466.43	4.49	13.8	90.2	30.7	34	24	0	1	2	2	30.74	1	0	0	0	0	0	1	0	0	246	0	0	0	(30.3,31.1]	(89,91.3]	(33.7,34.2]
1999-2000	2450	2	9	3238.69	5.44	15.9	85.8	29.1	34	49	1	2	1	1	28.37	0	0	0	0	0	0	0	0	0	237	0	0	0	[14.7,29.1]	[51.1,86.1]	(33.7,34.2]
1999-2000	2451	1	13	1677.34	4.78	14.8	94.7	30.9	32.7	59	0	1	0	2	35.38	1	0	0	0	1	0	1	0	0	235	0	0	0	(30.3,31.1]	(93.9,125.3]	[27.8,33.3]
1999-2000	2455	2	9	10174.7	5.2	16.2	91.6	31.1	33.9	22	1	3	1	0	24.09	2	0	0	0	0	0	0	0	0	238	0	0	0	(30.3,31.1]	(91.3,93.9]	(33.7,34.2]
1999-2000	2456	2	13	1690.95	4.49	13.5	87.2	30	34.5	40	0	1	2	2	30.73	0	0	0	0	0	0	0	0	0	238	0	0	0	(29.1,30.3]	(86.1,89]	(34.2,34.7]
1999-2000	2457	2	12	4157.93	5.04	15.2	88.2	30.3	34.4	26	1	1	2	0	24.53	0	0	0	0	0	0	0	0	0	242	0	0	0	(29.1,30.3]	(86.1,89]	(34.2,34.7]
1999-2000	2458	1	6	1134.47	4.89	15	91.1	30.7	33.7	62	0	1	1	1	29.55	1	0	0	0	0	0	0	0	0	226	0	0	0	(30.3,31.1]	(89,91.3]	(33.3,33.7]
1999-2000	2471	2	11	7469.11	3.99	11.3	89.1	28.2	31.6	51	0	2	1	0	24.94	0	0	0	0	1	0	0	0	1	231	0	0	0	[14.7,29.1]	(89,91.3]	[27.8,33.3]
1999-2000	2472	2	8	23593	5.11	15.6	93	30.7	33	21	1	3	1	1	29.99	2	0	0	0	0	0	0	0	0	245	0	0	0	(30.3,31.1]	(91.3,93.9]	[27.8,33.3]
1999-2000	2473	2	1	24570.3	4.48	13.8	91.1	30.7	33.7	82	0	0	1	1	29.02	0	1	0	1	1	0	0	0	0	74	1	1	0	(30.3,31.1]	(89,91.3]	(33.3,33.7]
1999-2000	2476	2	4	7055.21	4.98	14.1	86	28.3	32.8	41	1	3	0	1	25.81	0	0	1	0	0	0	0	0	0	238	0	0	0	[14.7,29.1]	[51.1,86.1]	[27.8,33.3]
1999-2000	2477	2	5	6070.51	4.34	13.3	89.5	30.5	34	49	0	2	2	2	34.33	1	0	1	1	1	0	0	0	0	240	0	0	0	(30.3,31.1]	(89,91.3]	(33.7,34.2]
1999-2000	2478	2	11	26176	4.05	12.9	94.7	31.7	33.5	48	0	0	0	0	23.67	2	0	0	0	0	0	0	1	0	230	0	0	0	(31.1,32.1]	(93.9,125.3]	(33.3,33.7]
1999-2000	2479	2	5	11381.6	4.69	15	94.6	32.2	34	47	0	3	2	1	27.42	2	0	0	0	1	0	0	0	0	242	0	0	0	(32.1,60.8]	(93.9,125.3]	(33.7,34.2]
1999-2000	2480	2	6	8797.74	3.56	12.1	99.1	34	34.3	79	1	0	1	1	28.58	0	1	1	1	1	0	0	0	1	60	1	0	0	(32.1,60.8]	(93.9,125.3]	(34.2,34.7]
1999-2000	2483	2	9	3380.73	4.72	15.6	96.2	32.9	34.2	50	0	2	1	2	33.27	2	0	0	0	1	0	1	0	0	210	1	0	1	(32.1,60.8]	(93.9,125.3]	(33.7,34.2]
1999-2000	2484	2	6	17382.4	4.4	13.4	87.3	30.3	34.8	28	0	3	1	0	22.91	0	0	0	0	0	0	0	0	0	232	0	0	0	(29.1,30.3]	(86.1,89]	(34.7,44.9]
1999-2000	2485	2	11	26655.6	4.48	12.9	89.9	28.8	32	46	1	0	2	1	27.81	0	0	0	1	0	0	0	0	1	231	0	0	0	[14.7,29.1]	(89,91.3]	[27.8,33.3]
1999-2000	2488	2	10	1308.19	5.26	13.8	79.6	26.2	32.8	81	1	1	0	0	24.41	1	0	0	0	1	0	1	0	0	94	1	0	0	[14.7,29.1]	[51.1,86.1]	[27.8,33.3]
1999-2000	2491	2	6	3939.4	4.37	13.6	92.8	31	33.4	82	1	0	1	1	26.52	2	0	0	0	0	0	1	1	0	27	1	1	0	(30.3,31.1]	(91.3,93.9]	(33.3,33.7]
1999-2000	2492	2	5	4514.35	4.77	14.9	95.2	31.3	32.8	42	1	2	1	1	28.08	1	0	0	0	1	0	0	0	0	112	1	0	0	(31.1,32.1]	(93.9,125.3]	[27.8,33.3]
1999-2000	2494	1	7	5232.48	4.81	15.6	97.3	32.3	33.2	20	1	2	1	0	23.38	2	0	0	0	0	0	1	0	0	244	0	0	0	(32.1,60.8]	(93.9,125.3]	[27.8,33.3]
1999-2000	2495	2	2	4251.25	5.13	15	86.3	29.3	34	24	1	1	1	1	26.73	1	0	0	0	0	0	0	0	0	245	0	0	0	(29.1,30.3]	(86.1,89]	(33.7,34.2]
1999-2000	2500	1	11	10221.1	4.24	11.9	82	28.1	34.2	50	0	0	1	2	62.47	0	0	1	0	1	0	1	1	1	247	0	0	0	[14.7,29.1]	[51.1,86.1]	(33.7,34.2]
1999-2000	2504	2	3	3646.52	4.59	13.1	84.4	28.6	33.8	36	0	1	0	1	26.4	0	0	0	0	0	0	0	0	0	248	0	0	0	[14.7,29.1]	[51.1,86.1]	(33.7,34.2]
1999-2000	2505	1	3	596.165	4.65	15	94.9	32.3	34	74	1	1	0	0	21.57	1	0	0	0	0	0	0	0	0	4	1	1	0	(32.1,60.8]	(93.9,125.3]	(33.7,34.2]
1999-2000	2508	2	8	6431.98	5.43	12.8	73.8	23.5	31.8	33	0	2	2	2	33.9	0	0	0	0	0	0	0	0	0	245	0	0	0	[14.7,29.1]	[51.1,86.1]	[27.8,33.3]
1999-2000	2517	2	10	1565.09	4.44	13.5	91.7	30.5	33.3	69	0	1	0	0	20.38	0	0	1	1	1	0	1	0	0	54	1	0	0	(30.3,31.1]	(91.3,93.9]	[27.8,33.3]
1999-2000	2520	1	4	4047.58	4.57	14	90.2	30.6	33.9	37	0	1	1	1	27.77	0	0	0	0	0	0	0	0	0	246	0	0	0	(30.3,31.1]	(89,91.3]	(33.7,34.2]
1999-2000	2524	2	10	7891.6	4.49	12.7	83.1	28.4	34.2	54	0	2	1	2	44.85	0	0	0	0	1	0	0	0	0	234	0	0	0	[14.7,29.1]	[51.1,86.1]	(33.7,34.2]
1999-2000	2527	1	2	10663.3	3.94	11.4	86.9	28.9	33.3	29	0	3	2	2	32.92	0	0	0	0	0	0	0	0	1	232	0	0	0	[14.7,29.1]	(86.1,89]	[27.8,33.3]
1999-2000	2528	1	3	5408.58	4.92	16.2	97.5	32.8	33.7	82	1	0	1	2	34.81	0	0	0	1	1	0	0	1	0	49	1	0	0	(32.1,60.8]	(93.9,125.3]	(33.3,33.7]
1999-2000	2529	2	12	5055.77	5.47	15.4	85.1	28.1	33	52	1	2	2	0	19.91	2	0	0	0	0	0	0	0	0	242	0	0	0	[14.7,29.1]	[51.1,86.1]	[27.8,33.3]
1999-2000	2531	1	7	3328.69	3.63	12.3	101.6	33.8	33.3	84	1	0	1	2	30.77	1	0	0	0	0	0	1	1	1	66	1	1	0	(32.1,60.8]	(93.9,125.3]	[27.8,33.3]
1999-2000	2536	1	6	3896.98	4.69	13.9	87.8	29.4	33.5	20	0	1	1	1	27.03	0	0	0	0	0	0	0	0	0	229	0	0	0	(29.1,30.3]	(86.1,89]	(33.3,33.7]
1999-2000	2544	1	13	338.676	4.64	13.7	89.1	29.5	33.1	37	0	1	1	1	25.64	0	0	0	0	0	0	0	0	0	234	0	0	0	(29.1,30.3]	(89,91.3]	[27.8,33.3]
1999-2000	2548	1	9	10379.9	4.01	12.6	92.6	31.5	34	77	0	0	1	2	45.59	1	1	0	1	0	1	0	1	0	123	1	1	0	(31.1,32.1]	(91.3,93.9]	(33.7,34.2]
1999-2000	2550	1	13	4452.2	4.93	15.2	91.7	31	33.8	28	1	1	2	0	24.96	0	0	0	0	0	0	0	0	0	244	0	0	0	(30.3,31.1]	(91.3,93.9]	(33.7,34.2]
1999-2000	2551	2	8	2966.18	5.55	14.3	81	25.8	31.8	72	0	2	0	1	28.74	0	0	0	0	0	0	0	0	0	246	0	0	0	[14.7,29.1]	[51.1,86.1]	[27.8,33.3]
1999-2000	2552	1	8	23977.9	4.71	14.1	89.9	30	33.3	35	0	3	2	2	41.6	1	0	0	1	1	0	0	0	0	246	0	0	0	(29.1,30.3]	(89,91.3]	[27.8,33.3]
1999-2000	2553	2	12	20052.3	5.18	16.5	92.7	32.3	34.9	40	1	0	1	0	24.6	0	0	0	0	0	0	0	0	0	242	0	0	0	(32.1,60.8]	(91.3,93.9]	(34.7,44.9]
1999-2000	2556	2	10	16286.7	4.01	12.1	88.7	30.3	34.2	52	0	3	0	2	38.94	0	0	0	1	1	0	0	0	0	234	0	0	0	(29.1,30.3]	(86.1,89]	(33.7,34.2]
1999-2000	2557	1	1	4556.34	5.02	15.3	89.1	30.6	34.2	78	1	0	1	0	22.8	1	1	1	1	0	0	0	0	0	2	1	0	0	(30.3,31.1]	(89,91.3]	(33.7,34.2]
1999-2000	2560	1	5	17100	4.72	15.1	91.9	32	34.9	54	1	0	2	1	25.62	1	1	0	0	1	0	0	0	0	233	0	0	0	(31.1,32.1]	(91.3,93.9]	(34.7,44.9]
1999-2000	2569	2	13	446.95	4.3	13.1	89.1	30.6	34.3	65	0	1	1	2	31.61	1	0	0	0	1	0	0	0	0	234	0	0	0	(30.3,31.1]	(89,91.3]	(34.2,34.7]
1999-2000	2574	2	9	4983.82	4.55	14.3	91.6	31.4	34.2	31	0	3	2	2	40.05	2	0	0	0	1	0	0	0	0	237	0	0	0	(31.1,32.1]	(91.3,93.9]	(33.7,34.2]
1999-2000	2575	1	7	4508.13	5.3	15.1	86.9	28.7	33	43	1	2	0	1	29.93	0	0	0	0	0	0	0	0	0	244	0	0	0	[14.7,29.1]	(86.1,89]	[27.8,33.3]
1999-2000	2579	3	1	24114.5	4.84	14.7	89.3	30.3	33.8	47	1	0	1	1	28.83	0	0	0	0	0	0	0	0	0	238	0	0	0	(29.1,30.3]	(89,91.3]	(33.7,34.2]
1999-2000	2583	2	11	12064.6	4.61	12.9	89.8	28.2	31.3	70	0	0	0	2	32.01	0	0	1	0	1	0	0	0	0	41	1	0	1	[14.7,29.1]	(89,91.3]	[27.8,33.3]
1999-2000	2586	2	10	7634.19	5.69	17.8	92.2	31.3	34	21	1	2	1	0	17.11	0	0	0	0	0	0	1	0	0	235	0	0	0	(31.1,32.1]	(91.3,93.9]	(33.7,34.2]
1999-2000	2591	2	13	3353.23	4.4	13.3	88.8	30.2	34	29	0	1	0	1	26.76	0	0	0	0	0	0	0	0	0	244	0	0	0	(29.1,30.3]	(86.1,89]	(33.7,34.2]
1999-2000	2596	1	3	622.352	4.82	15	91.4	31	33.8	73	1	1	0	2	34.09	2	1	0	0	1	0	0	0	0	111	1	1	0	(30.3,31.1]	(91.3,93.9]	(33.7,34.2]
1999-2000	2597	2	5	7592.25	4.27	12.8	88.7	30	33.8	37	0	2	2	0	22.68	1	0	0	0	0	0	1	0	0	242	0	0	0	(29.1,30.3]	(86.1,89]	(33.7,34.2]
1999-2000	2599	2	3	589.731	4.63	13.9	91	30.2	33.2	85	0	1	0	0	24	1	0	0	0	1	0	0	0	0	41	1	1	0	(29.1,30.3]	(89,91.3]	[27.8,33.3]
1999-2000	2601	1	7	4371.81	5.11	14.9	88.2	29.2	33	55	1	2	1	0	20.08	2	0	0	0	0	0	1	0	0	245	0	0	0	(29.1,30.3]	(86.1,89]	[27.8,33.3]
1999-2000	2605	1	13	3275.34	3.87	11.9	93	30.9	33.2	64	0	2	1	0	18.63	0	0	0	0	1	0	1	1	1	233	0	0	0	(30.3,31.1]	(91.3,93.9]	[27.8,33.3]
1999-2000	2608	2	13	21682.3	4.59	14.2	91.8	31	33.8	47	0	0	1	0	21.75	1	0	0	0	0	0	1	0	0	243	0	0	0	(30.3,31.1]	(91.3,93.9]	(33.7,34.2]
1999-2000	2609	2	11	9919.52	4.48	12.9	83.2	28.6	34.4	74	0	0	1	1	27.19	0	0	0	0	1	0	1	1	0	187	1	0	0	[14.7,29.1]	[51.1,86.1]	(34.2,34.7]
1999-2000	2612	2	4	12491.4	4.53	14.3	92.2	31.5	34.2	28	1	0	2	0	22.06	0	0	0	0	0	0	1	0	0	238	0	0	0	(31.1,32.1]	(91.3,93.9]	(33.7,34.2]
1999-2000	2613	3	1	14220.8	4.32	12.9	91.9	29.8	32.5	32	0	0	2	0	20.05	0	0	0	0	0	0	1	0	0	238	0	0	0	(29.1,30.3]	(91.3,93.9]	[27.8,33.3]
1999-2000	2615	2	1	7296.07	5.47	17	88.4	31.1	35.3	72	1	0	1	1	28.09	0	0	1	1	1	0	0	0	0	214	1	0	0	(30.3,31.1]	(86.1,89]	(34.7,44.9]
1999-2000	2617	2	13	8549.17	4.04	12.9	92.8	32	34.5	66	0	3	0	0	21.51	0	0	1	0	0	0	0	0	0	242	0	0	0	(31.1,32.1]	(91.3,93.9]	(34.2,34.7]
1999-2000	2620	2	1	7150.77	5.13	16.6	95.9	32.4	33.8	73	1	0	1	1	25.49	1	0	1	1	1	0	0	1	0	34	1	0	1	(32.1,60.8]	(93.9,125.3]	(33.7,34.2]
1999-2000	2621	2	5	18119.1	5.25	15.3	89.3	29.2	32.7	32	1	0	2	2	31.97	1	0	0	0	1	0	0	0	0	241	0	0	0	(29.1,30.3]	(89,91.3]	[27.8,33.3]
1999-2000	2625	1	7	13544.2	4.36	13.4	90.6	30.9	34.1	56	0	0	2	0	21.03	1	0	0	0	1	0	0	0	0	240	0	0	0	(30.3,31.1]	(89,91.3]	(33.7,34.2]
1999-2000	2630	1	5	2544.24	3.67	13	104.7	35.5	33.9	49	1	1	1	0	20.84	2	0	1	0	0	0	1	1	0	7	1	0	1	(32.1,60.8]	(93.9,125.3]	(33.7,34.2]
1999-2000	2633	2	7	1870.83	5.31	16.2	90.1	30.4	33.7	46	1	1	0	0	24.06	1	0	0	0	1	0	1	0	0	230	0	0	0	(30.3,31.1]	(89,91.3]	(33.3,33.7]
1999-2000	2634	1	3	622.671	4.47	14.4	97.1	32.1	33.1	74	0	1	0	0	12.04	0	0	0	0	0	0	1	0	0	54	1	0	0	(31.1,32.1]	(93.9,125.3]	[27.8,33.3]
1999-2000	2636	1	6	2581.68	5.48	17.8	94.3	32.5	34.6	47	1	1	0	2	31.33	0	0	0	1	1	0	0	0	0	76	1	0	0	(32.1,60.8]	(93.9,125.3]	(34.2,34.7]
1999-2000	2643	1	7	3141.83	3.33	10.6	93.9	31.7	33.8	62	0	2	1	1	27	2	0	1	1	1	0	0	0	1	91	1	0	0	(31.1,32.1]	(91.3,93.9]	(33.7,34.2]
1999-2000	2644	2	2	14670.1	5.18	15.2	86.2	29.5	34.2	26	0	0	2	2	36.09	0	0	0	0	0	0	0	0	0	233	0	0	0	(29.1,30.3]	(86.1,89]	(33.7,34.2]
1999-2000	2645	2	7	8234.05	5.43	17	92	31.2	33.9	65	1	3	2	1	25.11	1	0	0	1	1	0	0	0	0	230	0	0	0	(31.1,32.1]	(91.3,93.9]	(33.7,34.2]
1999-2000	2650	2	9	3887.53	4.56	12.8	82.3	28.2	34.2	42	0	2	1	2	37.68	0	0	1	0	1	0	0	0	0	239	0	0	0	[14.7,29.1]	[51.1,86.1]	(33.7,34.2]
1999-2000	2653	1	2	21414.7	3.67	10.9	89.9	29.5	32.8	56	0	0	2	2	39.67	1	0	0	0	1	0	0	0	1	231	0	0	0	(29.1,30.3]	(89,91.3]	[27.8,33.3]
1999-2000	2654	2	12	6637.43	4.11	12.2	88	29.6	33.8	32	0	2	2	1	25.21	0	0	0	0	0	0	1	0	0	241	0	0	0	(29.1,30.3]	(86.1,89]	(33.7,34.2]
1999-2000	2655	1	3	29168.9	5.18	16	88.6	30.8	34.8	47	1	0	1	0	23.9	1	0	0	0	0	0	0	0	0	237	0	0	0	(30.3,31.1]	(86.1,89]	(34.7,44.9]
1999-2000	2658	1	1	17814.3	4.99	14.9	85.7	29.9	34.8	51	0	0	2	1	29.3	0	0	0	0	1	0	0	0	0	232	0	0	0	(29.1,30.3]	[51.1,86.1]	(34.7,44.9]
1999-2000	2660	2	6	20460.3	5.36	15.8	87.4	29.5	33.8	42	1	0	2	2	32.58	0	0	0	1	1	0	0	0	0	233	0	0	0	(29.1,30.3]	(86.1,89]	(33.7,34.2]
1999-2000	2661	1	1	19982.4	4.71	15.5	93.6	32.8	35.1	33	1	0	1	2	44.41	2	0	1	0	1	0	0	0	0	231	0	0	0	(32.1,60.8]	(91.3,93.9]	(34.7,44.9]
1999-2000	2662	2	11	20738.4	4.55	13.9	96.6	30.6	31.7	35	1	0	1	0	23.8	1	0	0	0	0	0	0	0	0	230	0	0	0	(30.3,31.1]	(93.9,125.3]	[27.8,33.3]
1999-2000	2663	1	11	23065.4	5.04	15.9	93.4	31.5	33.8	32	1	0	1	2	32.97	0	0	0	0	1	0	0	0	0	229	0	0	0	(31.1,32.1]	(91.3,93.9]	(33.7,34.2]
1999-2000	2669	1	1	8987.73	5.8	17	83.6	29.4	35.2	40	1	3	0	2	33.22	1	0	0	0	1	1	0	0	0	249	0	0	0	(29.1,30.3]	[51.1,86.1]	(34.7,44.9]
1999-2000	2671	2	6	4221.64	4.98	13.5	83.1	27	32.6	39	1	1	1	2	47.06	0	0	0	0	0	0	0	0	0	244	0	0	0	[14.7,29.1]	[51.1,86.1]	[27.8,33.3]
1999-2000	2672	2	11	7208.58	6.05	14.9	74.2	24.6	33.2	29	1	2	1	2	35.9	0	0	0	0	0	0	1	0	0	231	0	0	0	[14.7,29.1]	[51.1,86.1]	[27.8,33.3]
1999-2000	2673	1	9	9471.4	4.24	14.1	96.7	33.3	34.4	67	0	0	1	2	32.68	0	0	0	0	1	0	0	0	0	230	0	0	0	(32.1,60.8]	(93.9,125.3]	(34.2,34.7]
1999-2000	2678	2	9	2418.32	4.15	13.1	93.9	31.5	33.7	78	0	2	1	1	26.91	0	1	1	0	1	0	0	0	0	136	1	0	0	(31.1,32.1]	(91.3,93.9]	(33.3,33.7]
1999-2000	2679	1	3	2369.54	4.36	14	96.1	32.2	33.4	43	0	1	1	0	22.21	0	0	0	0	0	0	0	1	0	236	0	0	0	(32.1,60.8]	(93.9,125.3]	(33.3,33.7]
1999-2000	2680	2	6	18321.9	4.38	14.3	94.1	32.7	34.8	37	1	3	2	0	22.85	2	0	0	0	0	0	0	0	0	231	0	0	0	(32.1,60.8]	(93.9,125.3]	(34.7,44.9]
1999-2000	2682	1	11	20278.7	4.17	13.5	97.3	32.3	33.2	52	0	0	1	2	48.43	0	1	1	1	1	0	0	0	0	229	0	0	0	(32.1,60.8]	(93.9,125.3]	[27.8,33.3]
1999-2000	2684	2	5	2995.3	3.81	12.4	95	32.5	34.2	70	0	2	1	0	21.86	2	0	1	0	0	0	0	0	0	221	1	0	0	(32.1,60.8]	(93.9,125.3]	(33.7,34.2]
1999-2000	2685	2	2	22236.2	5.35	16.1	88.7	30.2	34	37	1	0	2	0	24.32	2	0	0	0	0	0	0	0	0	245	0	0	0	(29.1,30.3]	(86.1,89]	(33.7,34.2]
1999-2000	2692	2	11	6926.8	5.03	11	71.3	21.7	30.4	40	0	2	1	1	26.06	2	0	0	0	0	0	0	0	1	231	0	0	0	[14.7,29.1]	[51.1,86.1]	[27.8,33.3]
1999-2000	2694	1	6	12521.5	4.89	15.8	94.1	32.3	34.2	67	1	0	1	2	31.33	1	0	0	0	0	0	1	0	0	105	1	0	0	(32.1,60.8]	(93.9,125.3]	(33.7,34.2]
1999-2000	2696	2	5	2995.3	4.53	13.7	90.9	30.3	33.3	84	0	2	2	1	26.15	1	1	0	1	1	0	0	1	0	58	1	1	0	(29.1,30.3]	(89,91.3]	[27.8,33.3]
1999-2000	2697	1	11	24339.1	4.72	13.7	86.9	29.2	33.6	39	0	0	2	2	30.49	2	0	0	0	0	0	0	1	0	244	0	0	0	(29.1,30.3]	(86.1,89]	(33.3,33.7]
1999-2000	2699	1	11	17228.7	4.24	13.2	95.4	31.1	32.6	45	0	0	1	0	24.96	1	0	0	0	0	0	0	0	0	230	0	0	0	(30.3,31.1]	(93.9,125.3]	[27.8,33.3]
1999-2000	2700	3	1	12438.8	4.89	14.8	88.1	30.2	34.3	75	0	0	1	0	23.63	1	0	0	1	1	0	0	0	0	51	1	0	0	(29.1,30.3]	(86.1,89]	(34.2,34.7]
1999-2000	2701	2	12	2442.24	4.84	14	88.8	29	32.7	69	1	2	2	2	36.74	1	0	1	1	1	0	0	1	0	189	1	0	0	[14.7,29.1]	(86.1,89]	[27.8,33.3]
1999-2000	2702	1	12	11518.5	4.86	15.6	93.7	32	34.2	61	1	0	2	1	27.69	0	0	0	0	1	0	0	1	0	189	1	0	1	(31.1,32.1]	(91.3,93.9]	(33.7,34.2]
1999-2000	2705	1	12	4811.68	5.18	15.3	86.1	29.5	34.3	30	1	1	1	2	30.25	1	0	0	0	0	0	0	0	0	240	0	0	0	(29.1,30.3]	[51.1,86.1]	(34.2,34.7]
1999-2000	2709	2	10	1167.69	5.59	16.5	87	29.5	34	60	1	1	2	1	29.93	1	0	0	0	1	0	0	0	0	234	0	0	0	(29.1,30.3]	(86.1,89]	(33.7,34.2]
1999-2000	2711	1	4	1062.42	4.43	13.5	90.7	30.3	33.4	72	0	1	2	2	31.19	0	1	1	0	1	0	0	0	0	220	1	0	0	(29.1,30.3]	(89,91.3]	(33.3,33.7]
1999-2000	2712	1	5	2656.56	4.82	15.3	93.4	31.7	34	49	1	1	0	0	19.54	2	0	0	0	0	0	1	0	0	234	0	0	0	(31.1,32.1]	(91.3,93.9]	(33.7,34.2]
1999-2000	2713	3	1	7736.48	4.26	14	95.8	32.8	34.2	68	0	0	2	0	23.97	1	0	0	1	0	0	0	0	0	239	0	0	0	(32.1,60.8]	(93.9,125.3]	(33.7,34.2]
1999-2000	2716	1	11	20463	5.32	17	92.9	31.9	34.3	20	1	0	2	0	24.6	0	0	0	0	0	0	0	0	0	229	0	0	0	(31.1,32.1]	(91.3,93.9]	(34.2,34.7]
1999-2000	2721	2	1	11700.4	4.67	14.8	90.2	31.5	35	77	0	0	1	2	35.06	1	0	0	1	1	0	0	1	0	236	0	0	0	(31.1,32.1]	(89,91.3]	(34.7,44.9]
1999-2000	2723	1	6	1111.69	5.15	16.3	93.8	31.6	33.7	66	1	1	1	1	25.74	2	0	1	0	1	0	0	1	0	64	1	0	1	(31.1,32.1]	(91.3,93.9]	(33.3,33.7]
1999-2000	2725	3	1	17980.7	3.88	12.5	95.7	32.3	33.7	49	0	0	2	0	20.44	0	0	0	0	0	0	0	0	0	241	0	0	0	(32.1,60.8]	(93.9,125.3]	(33.3,33.7]
1999-2000	2729	2	1	19026.1	5.43	15	83.9	27.8	33.1	35	0	0	1	2	50.22	1	0	0	0	1	0	0	0	0	236	0	0	0	[14.7,29.1]	[51.1,86.1]	[27.8,33.3]
1999-2000	2730	1	7	4564.72	4.39	13.1	90.1	29.9	33.3	42	1	2	1	0	22.59	2	0	0	0	0	0	0	0	0	243	0	0	0	(29.1,30.3]	(89,91.3]	[27.8,33.3]
1999-2000	2732	2	13	514.046	4.03	12.9	96.4	32	33.3	73	1	1	0	0	22.62	0	0	1	1	1	0	0	0	1	32	1	1	0	(31.1,32.1]	(93.9,125.3]	[27.8,33.3]
1999-2000	2733	2	10	22305.8	5.21	15.9	91.3	30.5	33.4	30	1	3	2	0	22.33	0	0	0	0	0	0	0	0	0	234	0	0	0	(30.3,31.1]	(89,91.3]	(33.3,33.7]
1999-2000	2734	1	11	22960.7	4.51	14.7	97.9	32.5	33.2	37	0	0	1	0	24.57	2	0	0	0	0	0	0	0	0	229	0	0	0	(32.1,60.8]	(93.9,125.3]	[27.8,33.3]
1999-2000	2738	2	10	22113.1	5.09	15	89.1	29.4	32.9	20	1	3	2	1	26.16	0	0	0	0	0	0	1	0	0	235	0	0	0	(29.1,30.3]	(89,91.3]	[27.8,33.3]
1999-2000	2753	2	10	9407.31	5.51	13.3	78.3	24.5	31.2	31	1	2	2	0	21.91	0	0	0	0	0	0	0	1	0	235	0	0	0	[14.7,29.1]	[51.1,86.1]	[27.8,33.3]
1999-2000	2754	2	7	8000.69	5.4	15.6	86.2	28.8	33.5	65	1	3	0	1	25.35	1	0	0	0	0	0	0	0	0	120	1	0	1	[14.7,29.1]	(86.1,89]	(33.3,33.7]
1999-2000	2757	2	1	7472.63	4.89	15.2	91.8	31.1	33.9	78	1	0	1	1	27.34	1	0	0	0	1	0	0	0	0	157	1	0	0	(30.3,31.1]	(91.3,93.9]	(33.7,34.2]
1999-2000	2759	2	12	17917	4.66	13.8	89.8	29.6	33	33	0	0	2	0	23.16	2	0	0	0	0	0	0	0	0	241	0	0	0	(29.1,30.3]	(89,91.3]	[27.8,33.3]
1999-2000	2761	2	10	12819.3	4.22	13.3	91.6	31.7	34.5	77	0	3	0	1	29.37	0	0	0	0	0	0	0	0	0	201	1	1	0	(31.1,32.1]	(91.3,93.9]	(34.2,34.7]
1999-2000	2762	1	2	8273.08	5.19	13.9	83.1	26.8	32.3	51	0	2	2	2	43.05	0	1	1	1	1	0	0	0	0	83	1	0	0	[14.7,29.1]	[51.1,86.1]	[27.8,33.3]
1999-2000	2766	1	12	4128.64	4.29	13.3	91.6	30.8	33.7	32	0	1	2	1	27.45	0	0	0	0	0	0	0	0	0	242	0	0	0	(30.3,31.1]	(91.3,93.9]	(33.3,33.7]
1999-2000	2769	1	12	581.326	4.47	13.2	87.9	29.5	33.7	76	1	1	0	1	25.77	1	1	0	0	1	0	0	0	0	77	1	0	0	(29.1,30.3]	(86.1,89]	(33.3,33.7]
1999-2000	2771	1	8	21809.1	4.87	15.2	93.2	31.3	33.6	24	1	0	2	0	19.47	2	0	0	0	0	0	0	0	0	243	0	0	0	(31.1,32.1]	(91.3,93.9]	(33.3,33.7]
1999-2000	2777	1	5	18506.2	4.54	13.8	91.1	30.2	33.2	52	0	0	2	1	26.43	0	0	0	0	1	0	0	0	0	235	0	0	0	(29.1,30.3]	(89,91.3]	[27.8,33.3]
1999-2000	2782	2	12	5523.96	5.41	15.5	86.4	28.7	33.2	28	1	2	1	2	35.72	0	0	1	1	0	0	0	0	0	241	0	0	0	[14.7,29.1]	(86.1,89]	[27.8,33.3]
1999-2000	2784	1	2	4974.29	4.53	12	79	26.5	33.4	22	0	1	1	2	30.58	0	0	0	0	0	0	1	0	0	231	0	0	0	[14.7,29.1]	[51.1,86.1]	(33.3,33.7]
1999-2000	2788	2	8	3191.16	5.45	16.4	90.7	30.1	33.2	34	1	1	0	1	26.9	2	1	0	0	1	0	1	0	0	245	0	0	0	(29.1,30.3]	(89,91.3]	[27.8,33.3]
1999-2000	2790	2	7	4505.7	4.01	12.4	90.5	31	34.2	50	0	2	2	2	33.82	0	0	0	1	0	0	0	0	0	242	0	0	0	(30.3,31.1]	(89,91.3]	(33.7,34.2]
1999-2000	2791	1	2	4575.09	4.43	12.3	85.1	27.6	32.4	67	0	2	1	2	44.6	0	0	1	0	1	0	0	0	0	170	1	1	0	[14.7,29.1]	[51.1,86.1]	[27.8,33.3]
1999-2000	2794	2	8	6242.06	5.43	16.5	92.7	30.5	32.8	30	1	2	2	1	25.5	0	0	0	0	0	0	1	0	0	244	0	0	0	(30.3,31.1]	(91.3,93.9]	[27.8,33.3]
1999-2000	2798	2	13	564.386	3.89	13.2	96.2	34	35.3	64	1	1	1	0	23.91	0	1	0	0	1	0	0	0	0	112	1	0	1	(32.1,60.8]	(93.9,125.3]	(34.7,44.9]
1999-2000	2799	2	1	15904.8	4.65	15.7	96.6	33.8	35	54	0	0	1	2	32.23	2	0	0	0	1	0	0	0	0	162	1	0	0	(32.1,60.8]	(93.9,125.3]	(34.7,44.9]
1999-2000	2803	3	1	21090.2	4.7	14	87.5	29.8	34	36	0	0	2	2	38.89	1	0	0	0	1	0	0	0	0	240	0	0	0	(29.1,30.3]	(86.1,89]	(33.7,34.2]
1999-2000	2807	2	9	7034.79	5.03	15.4	86.3	30.5	35.3	32	1	0	2	0	22.7	2	0	0	0	0	0	0	0	0	238	0	0	0	(30.3,31.1]	(86.1,89]	(34.7,44.9]
1999-2000	2809	1	2	7506.83	4.52	14.4	98.1	31.8	32.5	42	1	2	2	2	31.07	0	0	0	0	0	0	0	0	0	231	0	0	0	(31.1,32.1]	(93.9,125.3]	[27.8,33.3]
1999-2000	2810	2	6	19317.9	4.44	14	92.7	31.3	33.8	45	0	0	2	1	29.21	0	0	0	0	0	0	0	0	0	233	0	0	0	(31.1,32.1]	(91.3,93.9]	(33.7,34.2]
1999-2000	2814	2	6	3481.13	4.63	11.6	76.8	25.2	32.8	23	0	1	2	2	36.71	0	0	0	0	0	0	1	0	1	244	0	0	0	[14.7,29.1]	[51.1,86.1]	[27.8,33.3]
1999-2000	2815	2	6	18512.6	4.18	13.8	96.6	32.9	34	33	0	0	1	0	18.3	1	0	0	0	0	0	1	0	0	233	0	0	0	(32.1,60.8]	(93.9,125.3]	(33.7,34.2]
1999-2000	2816	1	4	1004.34	5.2	15.9	89.2	30.4	34.1	63	1	1	0	0	23.38	0	0	1	0	1	0	0	0	0	215	1	0	0	(30.3,31.1]	(89,91.3]	(33.7,34.2]
1999-2000	2817	1	1	15069	4.71	15.5	96.4	32.9	34.1	59	1	0	1	1	25.14	2	0	0	0	0	0	0	0	0	233	0	0	0	(32.1,60.8]	(93.9,125.3]	(33.7,34.2]
1999-2000	2819	2	1	10778.4	4.63	13.9	87.9	30.3	34.5	68	0	0	1	2	32.24	0	0	0	0	1	0	0	0	0	236	0	0	0	(29.1,30.3]	(86.1,89]	(34.2,34.7]
1999-2000	2820	2	7	17056.4	5.3	15.8	86.9	29.8	34.3	48	1	3	1	2	31.11	0	0	1	0	1	0	0	0	0	247	0	0	0	(29.1,30.3]	(86.1,89]	(34.2,34.7]
1999-2000	2821	2	2	2241.91	5.49	17.3	92.8	31.5	34	46	1	1	1	1	26.83	1	0	0	0	0	0	0	0	0	230	0	0	0	(31.1,32.1]	(91.3,93.9]	(33.7,34.2]
1999-2000	2822	2	2	2575.26	4.86	16.3	95.5	33.5	35.1	56	1	1	0	1	29.7	1	0	0	0	0	0	0	0	0	245	0	0	0	(32.1,60.8]	(93.9,125.3]	(34.7,44.9]
1999-2000	2825	1	11	20625.4	4.72	13.2	82.9	28	33.8	70	0	0	1	2	30.55	0	0	0	1	1	0	0	1	0	244	0	0	0	[14.7,29.1]	[51.1,86.1]	(33.7,34.2]
1999-2000	2827	1	10	18851.5	4.18	13.6	96.9	32.5	33.6	37	0	0	2	1	26.02	0	0	0	0	0	0	1	0	0	247	0	0	0	(32.1,60.8]	(93.9,125.3]	(33.3,33.7]
1999-2000	2830	2	7	2524.94	2.92	9.6	97.1	33	34	66	0	2	1	1	25.19	0	0	1	1	1	0	1	0	1	189	1	0	0	(32.1,60.8]	(93.9,125.3]	(33.7,34.2]
1999-2000	2834	2	3	16220.5	4.65	15.4	96.1	33.1	34.5	52	0	0	2	2	37.63	2	0	0	0	0	0	0	0	0	247	0	0	0	(32.1,60.8]	(93.9,125.3]	(34.2,34.7]
1999-2000	2841	2	1	18567.5	5.13	15.6	88.2	30.5	34.6	33	1	0	1	2	36.51	0	0	1	0	0	0	0	0	0	236	0	0	0	(30.3,31.1]	(86.1,89]	(34.2,34.7]
1999-2000	2843	2	11	21435.3	4.63	14.3	93.6	31	33.1	30	0	0	2	0	24.35	0	0	0	0	0	0	0	0	0	231	0	0	0	(30.3,31.1]	(91.3,93.9]	[27.8,33.3]
1999-2000	2844	1	7	2881.28	3.93	12.9	95.6	32.8	34.4	63	0	2	2	2	31.28	1	0	0	0	1	0	0	0	0	191	1	0	0	(32.1,60.8]	(93.9,125.3]	(34.2,34.7]
1999-2000	2850	1	7	5560.48	3.99	12	89.8	29.9	33.3	56	0	2	1	2	36.81	0	0	1	0	1	0	1	0	0	245	0	0	0	(29.1,30.3]	(89,91.3]	[27.8,33.3]
1999-2000	2855	2	12	10046.4	4.4	13.8	90.1	31.2	34.6	66	0	0	2	0	23.75	0	1	0	1	0	0	0	0	0	243	0	0	0	(31.1,32.1]	(89,91.3]	(34.2,34.7]
1999-2000	2857	2	7	12168.1	4.95	15.8	91.3	32	34.9	26	1	3	1	0	24.41	2	0	0	0	0	0	0	0	0	231	0	0	0	(31.1,32.1]	(89,91.3]	(34.7,44.9]
1999-2000	2859	3	1	11495.8	4.57	13.6	88.9	29.7	33.4	28	0	0	2	2	34.02	2	0	0	0	0	0	0	0	0	240	0	0	0	(29.1,30.3]	(86.1,89]	(33.3,33.7]
1999-2000	2860	3	1	17540.3	3.74	12.7	95.6	34.1	35.8	48	0	0	1	1	26.14	2	0	0	0	0	0	0	0	0	23	1	0	1	(32.1,60.8]	(93.9,125.3]	(34.7,44.9]
1999-2000	2862	1	10	9264.85	4.84	13.8	86.2	28.5	33	50	0	0	1	2	38.39	1	0	0	0	0	0	0	0	0	248	0	0	0	[14.7,29.1]	(86.1,89]	[27.8,33.3]
1999-2000	2864	1	3	486.556	4.86	14.7	91.4	30.3	33.2	71	0	1	0	1	29.24	0	0	1	0	1	0	0	0	0	237	0	0	0	(29.1,30.3]	(91.3,93.9]	[27.8,33.3]
1999-2000	2880	2	9	1519.12	5.01	14.9	88.9	29.7	33.4	64	1	2	1	1	28.7	2	0	0	0	0	0	0	0	0	54	1	0	0	(29.1,30.3]	(86.1,89]	(33.3,33.7]
1999-2000	2884	2	3	1012.42	5.35	15.4	86.3	28.7	33.3	72	1	1	0	1	29.74	1	0	0	0	1	0	1	0	0	156	1	0	1	[14.7,29.1]	(86.1,89]	[27.8,33.3]
1999-2000	2890	2	3	19469.6	4.8	13.7	86.8	28.6	33	35	0	0	2	1	29.44	0	0	0	0	0	0	0	0	0	236	0	0	0	[14.7,29.1]	(86.1,89]	[27.8,33.3]
1999-2000	2892	1	5	21755.7	4.43	13.9	93.1	31.5	33.8	34	0	0	2	1	28.57	2	0	0	0	0	0	0	0	0	233	0	0	0	(31.1,32.1]	(91.3,93.9]	(33.7,34.2]
1999-2000	2893	1	5	18862.1	4.94	15.8	91.9	31.9	34.7	27	1	0	2	0	22.64	1	0	0	0	0	0	0	0	0	233	0	0	0	(31.1,32.1]	(91.3,93.9]	(34.2,34.7]
1999-2000	2895	1	13	451.741	3.59	10.6	89	29.5	33.1	76	0	1	1	0	24.57	0	1	1	1	1	0	0	0	1	29	1	1	0	(29.1,30.3]	(86.1,89]	[27.8,33.3]
1999-2000	2897	2	10	9353.25	4.48	15.3	97.3	34.2	35.1	77	1	3	0	1	29.62	0	1	1	0	0	0	0	1	0	109	1	0	0	(32.1,60.8]	(93.9,125.3]	(34.7,44.9]
1999-2000	2898	1	2	30671	4.6	14	91.6	30.5	33.3	32	0	3	2	1	29.36	2	0	0	0	0	0	0	0	0	235	0	0	0	(30.3,31.1]	(91.3,93.9]	[27.8,33.3]
1999-2000	2899	2	1	15665.3	4.42	13.4	88.5	30.3	34.2	56	0	0	1	2	40.71	1	0	1	0	0	0	0	1	0	236	0	0	0	(29.1,30.3]	(86.1,89]	(33.7,34.2]
1999-2000	2904	2	12	15062.7	4.94	14.4	87.9	29	33.1	28	1	0	2	0	22.86	0	0	0	0	0	0	1	0	0	231	0	0	0	[14.7,29.1]	(86.1,89]	[27.8,33.3]
1999-2000	2906	2	12	2658.73	5.14	14.4	85.9	28.1	32.7	66	0	2	1	1	28.77	0	0	0	0	0	0	1	0	0	242	0	0	0	[14.7,29.1]	[51.1,86.1]	[27.8,33.3]
1999-2000	2912	1	12	9326.06	4.78	15.6	97.6	32.7	33.5	71	1	3	1	0	20.1	1	0	0	0	1	1	0	1	0	209	1	0	0	(32.1,60.8]	(93.9,125.3]	(33.3,33.7]
1999-2000	2915	2	3	625.414	5.48	16.7	89.3	30.5	34.2	65	1	1	0	1	25.88	0	0	1	0	1	0	0	0	0	231	1	0	0	(30.3,31.1]	(89,91.3]	(33.7,34.2]
1999-2000	2917	2	11	17512.8	4.47	13.9	94.4	31	32.8	51	0	0	2	0	24.36	1	0	0	0	1	0	0	0	0	230	0	0	0	(30.3,31.1]	(93.9,125.3]	[27.8,33.3]
1999-2000	2921	2	9	9429.06	3.88	12	91.1	30.9	33.8	24	0	3	2	0	20.17	0	0	0	0	0	0	1	0	0	239	0	0	0	(30.3,31.1]	(89,91.3]	(33.7,34.2]
1999-2000	2923	2	4	4137.23	4.41	12.7	82.9	28.8	34.8	32	0	1	2	1	29.73	0	0	0	0	0	0	1	0	0	237	0	0	0	[14.7,29.1]	[51.1,86.1]	(34.7,44.9]
1999-2000	2924	2	1	15698.7	4.14	13.1	91.3	31.5	34.6	57	0	0	1	0	23.32	2	0	0	0	0	0	0	0	0	235	0	0	0	(31.1,32.1]	(89,91.3]	(34.2,34.7]
1999-2000	2925	2	1	3396.33	4.8	15.4	96.9	32.3	33.3	81	1	0	1	1	28.75	1	0	0	1	1	1	1	1	0	91	1	0	0	(32.1,60.8]	(93.9,125.3]	[27.8,33.3]
1999-2000	2927	1	11	14771.7	4.52	13.6	94.3	30.1	31.9	77	0	0	0	0	20.63	1	1	0	0	1	1	0	0	0	46	1	0	0	(29.1,30.3]	(93.9,125.3]	[27.8,33.3]
1999-2000	2929	1	5	726.572	4.62	14	91.6	30.3	33	61	0	1	0	1	27.74	2	0	1	0	1	0	0	0	0	171	1	0	0	(29.1,30.3]	(91.3,93.9]	[27.8,33.3]
1999-2000	2932	2	3	818.255	4.79	14.5	93.8	30.4	32.4	70	0	1	0	0	24.61	0	0	0	0	1	0	0	0	0	249	0	0	0	(30.3,31.1]	(91.3,93.9]	[27.8,33.3]
1999-2000	2933	3	1	9993.49	5.75	16.7	87.5	28.9	33	25	1	3	1	2	33	0	0	0	1	1	0	0	0	0	240	0	0	0	[14.7,29.1]	(86.1,89]	[27.8,33.3]
1999-2000	2934	1	12	1851.43	4.35	13.5	90.3	31	34.2	55	0	1	2	1	28.87	0	0	0	0	1	1	0	0	0	26	1	0	1	(30.3,31.1]	(89,91.3]	(33.7,34.2]
1999-2000	2936	1	10	10206.3	4.91	15.9	95.3	32.2	33.8	66	1	0	2	1	27.84	1	0	0	0	1	0	0	0	0	234	0	0	0	(32.1,60.8]	(93.9,125.3]	(33.7,34.2]
1999-2000	2937	2	1	15575.2	5.71	17.5	88.8	30.6	34.5	29	1	0	2	0	22.1	0	0	0	0	0	0	0	0	0	236	0	0	0	(30.3,31.1]	(86.1,89]	(34.2,34.7]
1999-2000	2938	1	4	1067.1	4.83	15.3	93.7	31.5	33.7	80	1	1	0	1	25.55	1	0	0	0	1	0	0	0	0	227	1	1	0	(31.1,32.1]	(91.3,93.9]	(33.3,33.7]
1999-2000	2939	2	5	6928.49	4.6	12.6	82	27.5	33.6	21	0	2	2	0	23.17	0	0	0	0	0	0	0	0	0	240	0	0	0	[14.7,29.1]	[51.1,86.1]	(33.3,33.7]
1999-2000	2940	2	7	10193.3	4.2	11.9	84.4	28.4	33.7	65	0	3	2	2	36.37	0	0	0	0	1	0	1	0	1	208	1	1	0	[14.7,29.1]	[51.1,86.1]	(33.3,33.7]
1999-2000	2941	2	2	7836.76	5.21	14.2	81.2	27.2	33.5	23	0	2	1	2	37.07	0	0	0	0	0	0	0	0	0	245	0	0	0	[14.7,29.1]	[51.1,86.1]	(33.3,33.7]
1999-2000	2942	1	10	10906.6	5.17	14.4	85.6	27.8	32.4	65	0	0	2	2	32.99	0	0	0	0	1	0	0	0	0	165	1	0	0	[14.7,29.1]	[51.1,86.1]	[27.8,33.3]
1999-2000	2946	2	1	19322.3	5.74	17.3	89.1	30	33.7	30	1	0	2	0	19.06	1	0	0	0	0	0	0	0	0	236	0	0	0	(29.1,30.3]	(89,91.3]	(33.3,33.7]
1999-2000	2947	1	12	1057.38	5.2	14.6	85.6	28	32.8	75	1	1	0	1	27.21	1	0	0	0	1	0	0	0	0	141	1	0	0	[14.7,29.1]	[51.1,86.1]	[27.8,33.3]
1999-2000	2948	2	7	1765.33	3.64	12.3	98	33.7	34.4	67	1	2	1	2	30.14	0	1	0	1	1	0	0	0	1	66	1	0	0	(32.1,60.8]	(93.9,125.3]	(34.2,34.7]
1999-2000	2949	2	9	14321.4	5.03	15.1	88	30.2	34.3	40	1	0	1	1	25.62	1	0	0	0	0	0	0	0	0	239	0	0	0	(29.1,30.3]	(86.1,89]	(34.2,34.7]
1999-2000	2951	2	1	15883.1	4.81	15.7	96.4	33	34.2	21	1	0	1	0	20.32	2	0	0	0	0	0	1	0	0	247	0	0	0	(32.1,60.8]	(93.9,125.3]	(33.7,34.2]
1999-2000	2953	2	7	15183.3	5.03	15.9	93.1	31.6	33.9	34	1	3	1	0	23.08	0	0	0	0	0	0	1	0	0	246	0	0	0	(31.1,32.1]	(91.3,93.9]	(33.7,34.2]
1999-2000	2956	2	1	18782.4	4.24	13.4	92.9	31.6	34	31	0	0	1	0	22.1	1	0	0	0	0	0	1	0	0	236	0	0	0	(31.1,32.1]	(91.3,93.9]	(33.7,34.2]
1999-2000	2962	1	4	967.162	4.9	15.8	96.1	32.2	33.4	73	1	1	0	0	22.87	1	1	0	0	0	0	0	0	0	216	1	1	0	(32.1,60.8]	(93.9,125.3]	(33.3,33.7]
1999-2000	2969	2	5	7808.03	4.92	14.8	88.6	30	33.9	24	1	2	2	2	32.41	0	0	0	0	0	0	1	0	0	241	0	0	0	(29.1,30.3]	(86.1,89]	(33.7,34.2]
1999-2000	2973	2	9	3992.57	4.55	14.7	94	32.2	34.2	62	1	3	1	1	25.52	1	0	0	0	0	0	1	0	0	238	0	0	0	(32.1,60.8]	(93.9,125.3]	(33.7,34.2]
1999-2000	2977	2	5	673.05	3.86	12.9	99.4	33.3	33.5	69	0	1	1	1	29.72	0	0	1	1	0	0	0	0	0	45	1	0	0	(32.1,60.8]	(93.9,125.3]	(33.3,33.7]
1999-2000	2978	1	11	9049.01	5.15	15.9	93.9	30.7	32.7	63	1	0	1	2	31.9	1	0	0	0	0	0	0	0	0	230	0	0	0	(30.3,31.1]	(91.3,93.9]	[27.8,33.3]
1999-2000	2980	2	11	20738.4	5.6	16.9	87.4	30.3	34.7	30	1	0	2	1	27.34	0	0	0	0	0	0	0	0	0	231	0	0	0	(29.1,30.3]	(86.1,89]	(34.2,34.7]
1999-2000	2984	1	11	3456.44	5.72	13.8	72.7	24	33.1	58	1	2	2	0	22.79	0	0	0	0	0	0	1	0	0	217	1	1	0	[14.7,29.1]	[51.1,86.1]	[27.8,33.3]
1999-2000	2987	1	1	10460.4	4.8	14.4	89.6	29.9	33.3	69	1	0	0	2	30.97	1	1	0	0	0	0	0	0	0	43	1	0	0	(29.1,30.3]	(89,91.3]	[27.8,33.3]
1999-2000	2990	2	7	1870.83	4.73	14.4	91.9	30.4	33.1	45	1	1	0	0	18.05	2	0	0	0	0	0	1	0	0	140	1	0	0	(30.3,31.1]	(91.3,93.9]	[27.8,33.3]
1999-2000	2991	2	8	3808.28	5.42	15	83.1	27.8	33.5	30	1	1	1	0	21.29	0	0	0	0	0	0	0	0	0	244	0	0	0	[14.7,29.1]	[51.1,86.1]	(33.3,33.7]
1999-2000	2992	1	7	12634.1	4.54	14.4	92.3	31.6	34.2	53	1	3	2	2	31.33	0	0	0	0	0	0	1	0	0	244	0	0	0	(31.1,32.1]	(91.3,93.9]	(33.7,34.2]
1999-2000	2993	1	11	19646.7	5.08	15	88.9	29.7	33.4	41	1	3	2	0	22.87	1	0	0	0	0	0	0	0	0	230	0	0	0	(29.1,30.3]	(86.1,89]	(33.3,33.7]
1999-2000	3000	3	1	14598.2	4.83	15.9	98.5	32.8	33.3	37	1	0	2	0	21.71	0	0	0	0	0	0	1	0	0	240	0	0	0	(32.1,60.8]	(93.9,125.3]	[27.8,33.3]
1999-2000	3006	1	9	16447.5	4.99	15	86.1	29.9	34.7	23	1	0	2	2	30.08	0	0	0	0	0	0	1	0	0	229	0	0	0	(29.1,30.3]	[51.1,86.1]	(34.2,34.7]
1999-2000	3013	2	6	630.082	4.53	13.8	88.9	30.6	34.3	73	0	1	1	1	25.44	1	0	1	0	0	0	0	0	0	208	1	0	0	(30.3,31.1]	(86.1,89]	(34.2,34.7]
1999-2000	3018	2	1	14651	5.46	16.6	89.1	30.4	34.1	53	1	0	2	2	35.23	0	1	0	0	1	0	0	0	0	236	0	0	0	(30.3,31.1]	(89,91.3]	(33.7,34.2]
1999-2000	3020	1	12	5137.42	4.59	15.5	95.5	34	35.6	27	1	1	1	1	27.47	2	0	0	0	0	0	0	0	0	238	0	0	0	(32.1,60.8]	(93.9,125.3]	(34.7,44.9]
1999-2000	3024	1	4	3860.62	4.5	13.3	89.8	29.6	32.9	25	0	1	1	0	23.22	2	0	0	0	0	0	1	0	0	247	0	0	0	(29.1,30.3]	(89,91.3]	[27.8,33.3]
1999-2000	3026	1	11	41532.5	4.53	13.4	86.9	29.4	33.9	28	0	3	2	2	33.78	1	0	0	1	0	0	0	0	0	229	0	0	0	(29.1,30.3]	(86.1,89]	(33.7,34.2]
1999-2000	3029	1	1	10540.7	5.66	17.2	89.4	30.4	34	31	1	0	1	0	23.15	2	0	0	0	1	0	0	0	0	232	0	0	0	(30.3,31.1]	(89,91.3]	(33.7,34.2]
1999-2000	3033	3	1	4118.92	4.54	13.9	92.4	30.5	33.1	84	0	0	1	2	33.59	1	1	0	1	1	0	0	1	0	98	1	0	0	(30.3,31.1]	(91.3,93.9]	[27.8,33.3]
1999-2000	3035	2	13	9329.18	4.68	14	88.9	30	33.7	69	0	0	1	2	30.18	0	0	0	0	1	0	0	0	0	194	1	1	0	(29.1,30.3]	(86.1,89]	(33.3,33.7]
1999-2000	3037	1	5	17795.3	4.17	13.6	96.5	32.5	33.7	56	1	0	2	1	25.26	0	0	0	0	0	0	1	0	0	122	1	0	1	(32.1,60.8]	(93.9,125.3]	(33.3,33.7]
1999-2000	3039	1	4	2448.56	5.03	15.4	91.3	30.6	33.5	56	0	1	0	2	35.42	0	0	0	0	1	0	0	0	0	246	0	0	0	(30.3,31.1]	(89,91.3]	(33.3,33.7]
1999-2000	3040	2	6	14002.6	4.43	13.6	89.1	30.8	34.5	20	0	0	1	2	38.15	2	0	0	0	0	0	0	0	0	233	0	0	0	(30.3,31.1]	(89,91.3]	(34.2,34.7]
1999-2000	3043	2	2	1904.81	4.08	13.1	92.9	32	34.4	53	0	1	1	2	42.51	0	0	0	0	0	0	1	0	0	245	0	0	0	(31.1,32.1]	(91.3,93.9]	(34.2,34.7]
1999-2000	3045	1	7	3373	4.86	14.8	92.8	30.3	32.7	73	0	2	0	2	38.77	2	0	0	0	1	0	0	0	0	64	1	0	1	(29.1,30.3]	(91.3,93.9]	[27.8,33.3]
1999-2000	3048	1	11	13850.1	5.03	15.4	90.2	30.5	33.8	27	1	3	2	0	19.8	2	0	0	0	0	0	0	0	0	228	0	0	0	(30.3,31.1]	(89,91.3]	(33.7,34.2]
1999-2000	3053	1	9	7558.18	4.19	13.1	91	31.3	34.3	31	0	2	2	0	23.85	0	0	0	0	0	0	1	0	0	229	0	0	0	(31.1,32.1]	(89,91.3]	(34.2,34.7]
1999-2000	3054	1	5	13253.6	4.18	14.4	100.7	34.5	34.3	68	0	0	1	1	27.4	2	0	0	0	1	0	0	0	0	232	0	0	0	(32.1,60.8]	(93.9,125.3]	(34.2,34.7]
1999-2000	3055	2	11	7551.57	4.27	12	85.1	28.1	33.1	47	0	2	2	0	24.04	0	0	0	0	0	0	1	0	0	229	0	0	0	[14.7,29.1]	[51.1,86.1]	[27.8,33.3]
1999-2000	3059	1	5	13498.1	4.7	16.3	101.6	34.8	34.2	66	1	0	2	2	41.33	2	0	1	1	1	1	0	0	0	58	1	1	0	(32.1,60.8]	(93.9,125.3]	(33.7,34.2]
1999-2000	3062	2	12	6771.82	4.44	12.1	84.3	27.3	32.3	25	0	2	2	2	45.29	0	0	0	0	0	0	0	0	0	240	0	0	0	[14.7,29.1]	[51.1,86.1]	[27.8,33.3]
1999-2000	3066	1	1	19938.3	4.52	14.1	88.8	31.1	35	38	0	0	2	2	36.7	0	0	0	0	0	0	0	0	0	232	0	0	0	(30.3,31.1]	(86.1,89]	(34.7,44.9]
1999-2000	3074	2	2	5215.42	5.75	16.3	83.9	28.4	33.8	23	1	1	2	2	40.54	0	0	0	0	0	0	1	0	0	246	0	0	0	[14.7,29.1]	[51.1,86.1]	(33.7,34.2]
1999-2000	3075	1	11	6843.44	5.23	15.9	90.4	30.4	33.7	85	0	0	0	2	30.31	0	0	0	1	1	0	0	0	0	106	1	1	0	(30.3,31.1]	(89,91.3]	(33.3,33.7]
1999-2000	3080	1	12	2681.85	5.23	15.3	88.4	29.2	33.1	51	1	1	2	1	27.8	1	0	0	0	0	0	0	0	0	239	0	0	0	(29.1,30.3]	(86.1,89]	[27.8,33.3]
1999-2000	3085	2	6	974.02	5.02	14.8	87.1	29.3	33.8	68	1	1	1	2	35.54	1	1	1	1	1	0	0	0	0	195	1	0	0	(29.1,30.3]	(86.1,89]	(33.7,34.2]
1999-2000	3087	2	8	6358.75	3.82	12	90.6	31.5	34.8	33	0	2	2	2	57.55	0	0	0	0	1	0	1	0	0	244	0	0	0	(31.1,32.1]	(89,91.3]	(34.7,44.9]
1999-2000	3089	2	1	9503.11	4.93	14.8	89.7	30	33.5	67	0	0	1	2	42.35	0	0	1	1	1	0	0	0	0	217	1	0	0	(29.1,30.3]	(89,91.3]	(33.3,33.7]
1999-2000	3093	2	9	2132.6	3.88	11.4	87.2	29.5	33.9	75	0	2	2	0	22.75	0	0	0	0	1	0	0	0	1	227	1	0	0	(29.1,30.3]	(86.1,89]	(33.7,34.2]
1999-2000	3094	1	12	4427.21	5.63	16.3	84.1	29	34.5	25	1	1	1	1	26.35	0	0	0	0	0	0	0	0	0	237	0	0	0	[14.7,29.1]	[51.1,86.1]	(34.2,34.7]
1999-2000	3095	1	4	584.168	5.45	16	86	29.5	34.2	64	1	1	0	2	42.83	0	0	1	1	1	0	0	0	0	120	1	0	0	(29.1,30.3]	[51.1,86.1]	(33.7,34.2]
1999-2000	3097	2	1	14638	4.46	14.1	92.6	31.6	34.1	24	0	0	2	1	26.79	0	0	0	1	0	0	1	0	0	236	0	0	0	(31.1,32.1]	(91.3,93.9]	(33.7,34.2]
1999-2000	3098	2	5	9187.9	4.86	15.1	94.6	31.2	33	68	0	0	2	0	21.61	0	0	0	1	0	0	0	0	0	192	1	0	0	(31.1,32.1]	(93.9,125.3]	[27.8,33.3]
1999-2000	3099	2	8	7213.69	4.86	14.6	85.8	29.8	34.8	33	1	2	1	1	28.94	2	0	0	0	0	0	0	0	0	245	0	0	0	(29.1,30.3]	[51.1,86.1]	(34.7,44.9]
1999-2000	3104	1	5	24258.2	4.72	16.7	100.3	35	34.9	41	1	0	1	0	23.71	2	0	1	0	0	0	0	0	0	69	1	0	0	(32.1,60.8]	(93.9,125.3]	(34.7,44.9]
1999-2000	3106	2	12	14733.3	4.64	14.1	87.6	30.3	34.5	20	0	0	2	0	24.91	0	0	0	0	0	0	0	0	0	243	0	0	0	(29.1,30.3]	(86.1,89]	(34.2,34.7]
1999-2000	3108	2	10	24467.3	5.22	16.3	89	31.3	35.1	49	1	3	2	1	25.96	1	0	0	0	1	0	0	0	0	234	0	0	0	(31.1,32.1]	(86.1,89]	(34.7,44.9]
1999-2000	3112	2	5	7494.95	4.36	13.7	94.2	31.3	33.2	70	0	0	2	0	19.78	0	0	0	1	0	0	0	0	0	246	0	0	0	(31.1,32.1]	(93.9,125.3]	[27.8,33.3]
1999-2000	3116	1	6	2581.68	4.84	15	90.4	30.7	33.9	57	1	1	0	1	27.15	0	0	0	1	1	0	0	0	0	228	0	0	0	(30.3,31.1]	(89,91.3]	(33.7,34.2]
1999-2000	3117	1	7	5758.25	5.17	14.6	85.6	28.2	33	37	1	2	1	2	30.38	1	0	0	0	1	0	0	0	0	244	0	0	0	[14.7,29.1]	[51.1,86.1]	[27.8,33.3]
1999-2000	3118	2	6	883.036	3.98	13.6	99.7	34	34.1	79	1	1	1	1	25.94	0	0	0	1	1	0	0	0	0	230	1	1	0	(32.1,60.8]	(93.9,125.3]	(33.7,34.2]
1999-2000	3120	1	1	22919.5	4.43	13.5	87.8	30.5	34.8	48	0	0	1	0	23.18	0	0	0	0	0	0	0	0	0	231	0	0	0	(30.3,31.1]	(86.1,89]	(34.7,44.9]
1999-2000	3122	1	6	8055.75	5.28	15	86.1	28.3	32.8	78	0	0	1	2	30.6	0	0	0	1	1	0	0	0	0	158	1	0	0	[14.7,29.1]	[51.1,86.1]	[27.8,33.3]
1999-2000	3124	2	4	2982.41	4.57	14.6	92.1	31.8	34.6	76	1	0	0	0	24.9	0	1	0	0	0	0	0	1	0	50	1	1	0	(31.1,32.1]	(91.3,93.9]	(34.2,34.7]
1999-2000	3128	1	11	6786.13	4.24	14.3	98.7	33.7	34.2	70	1	0	2	0	23.36	1	0	0	0	1	0	1	1	0	100	1	0	1	(32.1,60.8]	(93.9,125.3]	(33.7,34.2]
1999-2000	3129	1	4	4462.41	5.71	16.4	86.3	28.8	33.3	20	1	1	1	0	23.83	0	0	0	0	0	0	1	0	0	247	0	0	0	[14.7,29.1]	(86.1,89]	[27.8,33.3]
1999-2000	3130	1	8	7023.27	4.19	14.1	97.1	33.7	34.6	35	0	2	1	2	30.14	2	0	0	0	0	0	0	0	0	241	0	0	0	(32.1,60.8]	(93.9,125.3]	(34.2,34.7]
1999-2000	3132	3	1	4432.22	4.67	13.9	87.1	29.8	34.2	34	1	2	1	0	18.48	2	0	0	0	0	0	1	0	0	240	0	0	0	(29.1,30.3]	(86.1,89]	(33.7,34.2]
1999-2000	3133	2	11	5738.12	4.43	11.8	82.1	26.5	32.3	47	0	2	0	2	41.21	0	0	1	0	1	0	0	0	1	228	1	1	0	[14.7,29.1]	[51.1,86.1]	[27.8,33.3]
1999-2000	3134	2	1	10157.1	4.99	15.2	88.3	30.5	34.5	67	1	0	2	0	23.56	1	1	0	1	1	0	0	0	0	235	0	0	0	(30.3,31.1]	(86.1,89]	(34.2,34.7]
1999-2000	3135	1	6	8678.87	4.82	14.5	89.8	30.2	33.6	75	1	0	0	0	24.57	1	0	0	1	1	0	0	1	0	122	1	1	0	(29.1,30.3]	(89,91.3]	(33.3,33.7]
1999-2000	3140	3	1	15575.7	4.81	14.8	93.4	30.7	32.8	39	1	0	2	2	35.19	0	0	0	0	0	0	1	0	0	241	0	0	0	(30.3,31.1]	(91.3,93.9]	[27.8,33.3]
1999-2000	3141	2	7	8178.97	4.07	12.1	86.9	29.6	34.2	63	1	3	0	1	26.22	0	0	0	1	1	0	0	0	1	120	1	0	1	(29.1,30.3]	(86.1,89]	(33.7,34.2]
1999-2000	3142	1	8	8762.9	4.48	15.6	100.7	34.7	34.5	61	1	0	2	0	22.67	2	1	0	1	1	0	0	0	0	26	1	0	1	(32.1,60.8]	(93.9,125.3]	(34.2,34.7]
1999-2000	3143	1	6	7224.85	4.78	13.1	84.4	27.4	32.4	40	0	2	1	2	37.54	0	0	0	0	1	0	0	0	0	229	0	0	0	[14.7,29.1]	[51.1,86.1]	[27.8,33.3]
1999-2000	3144	1	10	7293.4	4.41	12.1	79.9	27.2	34.1	24	0	2	1	2	31.74	0	0	0	0	0	0	0	0	0	241	0	0	0	[14.7,29.1]	[51.1,86.1]	(33.7,34.2]
1999-2000	3146	2	6	2346.4	5.05	15.8	92.8	31.3	33.7	45	1	1	0	1	26.8	2	0	0	0	0	0	1	1	0	231	0	0	0	(31.1,32.1]	(91.3,93.9]	(33.3,33.7]
1999-2000	3148	2	11	20882.3	4.64	13.1	84.4	28.4	33.6	35	0	0	1	2	37.7	0	0	1	0	1	0	0	0	0	230	0	0	0	[14.7,29.1]	[51.1,86.1]	(33.3,33.7]
1999-2000	3152	1	9	7595.56	3.95	12.3	91.9	31.2	33.9	31	0	2	1	1	29.66	0	0	0	0	0	0	1	0	0	230	0	0	0	(31.1,32.1]	(91.3,93.9]	(33.7,34.2]
1999-2000	3153	1	2	9133.23	4.01	12	89.4	30	33.5	49	0	2	2	1	29.12	1	0	0	0	0	0	0	0	0	232	0	0	0	(29.1,30.3]	(89,91.3]	(33.3,33.7]
1999-2000	3161	2	4	5780.28	4.31	14.1	93.6	32.8	35	39	0	2	1	1	28.1	0	0	0	0	0	0	0	0	0	237	0	0	0	(32.1,60.8]	(91.3,93.9]	(34.7,44.9]
1999-2000	3162	1	6	24136.4	5.53	17.3	91.6	31.5	34.3	46	1	0	1	2	32.49	1	0	0	0	1	0	0	0	0	228	0	0	0	(31.1,32.1]	(91.3,93.9]	(34.2,34.7]
1999-2000	3164	2	11	7489.84	3.43	11.3	103.4	32.8	31.7	31	1	2	1	0	20.72	0	0	0	0	0	0	0	0	1	19	1	0	0	(32.1,60.8]	(93.9,125.3]	[27.8,33.3]
1999-2000	3165	1	5	23562.9	4.23	14.1	97.7	33.2	34	31	0	0	1	0	20.75	2	0	0	0	0	0	0	0	0	235	0	0	0	(32.1,60.8]	(93.9,125.3]	(33.7,34.2]
1999-2000	3166	1	2	5156.08	5.32	15.8	90.8	29.6	32.7	26	1	1	0	0	24.78	0	0	0	0	0	0	1	0	0	231	0	0	0	(29.1,30.3]	(89,91.3]	[27.8,33.3]
1999-2000	3172	2	6	3549.57	5.2	14.9	87.1	28.7	32.9	22	1	1	1	0	22.37	0	0	0	0	0	0	1	0	0	231	0	0	0	[14.7,29.1]	(86.1,89]	[27.8,33.3]
1999-2000	3173	1	1	10216.2	4.76	15.2	94.8	32	33.7	65	1	0	1	2	34.59	0	0	0	0	1	0	0	0	0	231	0	0	0	(31.1,32.1]	(93.9,125.3]	(33.3,33.7]
1999-2000	3174	1	8	6812.44	4.84	15	93.8	31	33	71	1	0	2	1	25.19	2	0	0	0	0	0	0	0	0	242	0	0	0	(30.3,31.1]	(91.3,93.9]	[27.8,33.3]
1999-2000	3180	2	9	11314.4	5.14	15.6	91	30.5	33.5	39	1	3	2	1	25.28	0	0	0	0	0	0	0	0	0	243	0	0	0	(30.3,31.1]	(89,91.3]	(33.3,33.7]
1999-2000	3182	1	3	688.915	4.45	15.3	95.4	34.3	36	69	1	1	0	0	23.51	0	0	1	1	1	0	0	0	0	42	1	0	0	(32.1,60.8]	(93.9,125.3]	(34.7,44.9]
1999-2000	3184	1	3	20684.2	5.27	17.2	91.9	32.7	35.6	55	1	0	1	0	23.64	2	0	0	0	0	0	0	0	0	238	0	0	0	(32.1,60.8]	(91.3,93.9]	(34.7,44.9]
1999-2000	3185	2	8	23987.8	4.38	12.3	85.2	28	33	47	0	0	1	2	35.24	0	0	0	0	1	0	1	0	0	245	0	0	0	[14.7,29.1]	[51.1,86.1]	[27.8,33.3]
1999-2000	3190	2	10	12863.7	4.57	14.4	90.8	31.4	34.6	69	0	0	0	2	36.34	1	0	0	1	0	1	0	0	0	233	1	0	0	(31.1,32.1]	(89,91.3]	(34.2,34.7]
1999-2000	3192	2	12	14927.1	4.82	15.1	92.6	31.8	34.3	50	0	0	1	0	22.13	2	0	0	1	0	0	0	0	0	241	0	0	0	(31.1,32.1]	(91.3,93.9]	(34.2,34.7]
1999-2000	3193	2	1	9471.4	4.41	14.1	92.2	32	34.8	65	0	0	1	1	25.9	0	0	0	0	1	0	0	0	0	235	0	0	0	(31.1,32.1]	(91.3,93.9]	(34.7,44.9]
1999-2000	3194	1	1	21442.8	5.26	17	93	32.2	34.7	48	1	0	0	0	21.43	2	0	0	0	0	0	0	0	0	214	1	0	1	(32.1,60.8]	(91.3,93.9]	(34.2,34.7]
1999-2000	3196	1	7	14846.9	3.79	7.6	66.8	20.2	30.2	32	0	0	0	1	28.26	2	0	0	0	0	0	0	0	1	244	0	0	0	[14.7,29.1]	[51.1,86.1]	[27.8,33.3]
1999-2000	3197	3	1	17980.7	4.66	13.9	88.2	29.9	33.9	46	0	0	2	0	22.6	0	0	0	0	1	0	0	0	0	246	0	0	0	(29.1,30.3]	(86.1,89]	(33.7,34.2]
1999-2000	3199	1	7	1729.86	5.39	15.4	88.4	28.7	32.4	85	1	2	0	1	28.25	0	1	1	1	1	0	1	0	0	117	1	1	0	[14.7,29.1]	(86.1,89]	[27.8,33.3]
1999-2000	3205	2	5	9187.9	4.31	13.5	91.4	31.5	34.4	69	0	0	1	0	24.73	1	0	0	1	1	0	0	0	0	226	1	0	0	(31.1,32.1]	(91.3,93.9]	(34.2,34.7]
1999-2000	3206	1	1	21101.4	4.72	14.1	85.3	29.9	35	46	0	0	1	2	35.14	0	0	0	0	0	0	0	0	0	231	0	0	0	(29.1,30.3]	[51.1,86.1]	(34.7,44.9]
1999-2000	3210	2	11	11751.2	4.16	12.4	91.1	29.8	32.7	64	0	0	2	1	26.36	1	0	0	0	0	0	1	0	0	235	1	1	0	(29.1,30.3]	(89,91.3]	[27.8,33.3]
1999-2000	3212	2	11	10606.7	4.6	13.2	89.8	28.7	32	65	0	0	2	1	26.46	1	0	0	0	0	0	0	0	0	229	0	0	0	[14.7,29.1]	(89,91.3]	[27.8,33.3]
1999-2000	3215	2	4	4964.51	4.75	12.5	77.8	26.3	33.9	55	0	2	1	2	32.37	0	0	0	0	1	0	0	0	0	236	0	0	0	[14.7,29.1]	[51.1,86.1]	(33.7,34.2]
1999-2000	3216	2	10	7904.49	3.98	11.9	89.1	29.9	33.6	41	0	2	2	1	27.85	2	0	0	0	0	0	0	0	1	231	0	0	0	(29.1,30.3]	(89,91.3]	(33.3,33.7]
1999-2000	3219	1	7	6192.21	4.7	15	93.9	31.8	34	70	1	0	2	0	23.39	0	0	0	0	0	0	0	0	0	244	0	0	0	(31.1,32.1]	(91.3,93.9]	(33.7,34.2]
1999-2000	3221	1	4	625.414	4.99	16	90.9	32	35.2	60	1	1	0	1	28.08	0	0	0	0	1	0	0	0	0	223	1	0	0	(31.1,32.1]	(89,91.3]	(34.7,44.9]
1999-2000	3222	3	1	15882.8	4.02	13.8	98.8	34.2	34.6	40	0	0	2	0	24.64	0	0	0	0	0	0	1	0	0	238	0	0	0	(32.1,60.8]	(93.9,125.3]	(34.2,34.7]
1999-2000	3225	1	11	20537.7	5.24	16.6	96.1	31.7	32.9	21	1	0	1	0	24.86	2	0	0	0	0	0	0	0	0	230	0	0	0	(31.1,32.1]	(93.9,125.3]	[27.8,33.3]
1999-2000	3229	1	3	5002.02	4.7	16	97.5	34	34.8	36	0	1	1	2	41.34	2	0	1	1	1	0	1	0	0	239	0	0	0	(32.1,60.8]	(93.9,125.3]	(34.7,44.9]
1999-2000	3230	2	12	9439.14	4.74	16	97.8	33.8	34.5	62	1	0	2	0	22.02	2	0	0	0	0	0	0	0	0	150	1	0	0	(32.1,60.8]	(93.9,125.3]	(34.2,34.7]
1999-2000	3231	2	4	5083.65	4.61	14.7	97.2	31.8	32.8	49	1	2	2	1	29.58	0	0	0	0	1	0	0	0	0	236	0	0	0	(31.1,32.1]	(93.9,125.3]	[27.8,33.3]
1999-2000	3232	2	9	4629.51	3.66	12.5	97.4	34	35	39	0	2	1	1	26.64	2	0	0	0	0	0	0	0	0	239	0	0	0	(32.1,60.8]	(93.9,125.3]	(34.7,44.9]
1999-2000	3233	1	6	6306.93	4.17	13.7	93.8	32.7	34.8	40	0	2	1	2	66.44	0	0	1	0	1	0	0	0	0	229	0	0	0	(32.1,60.8]	(91.3,93.9]	(34.7,44.9]
1999-2000	3234	2	1	10157.1	4.39	13.3	90.5	30.3	33.5	62	1	0	1	2	34.95	1	0	0	0	0	0	0	0	0	64	1	0	1	(29.1,30.3]	(89,91.3]	(33.3,33.7]
1999-2000	3238	2	10	26217.2	5.19	15.6	89.4	30.1	33.7	43	1	0	1	1	25.83	2	0	0	0	0	0	0	0	0	233	0	0	0	(29.1,30.3]	(89,91.3]	(33.3,33.7]
1999-2000	3243	2	6	1586.73	4.72	14.7	91	31.2	34.2	43	0	1	2	1	28.99	2	0	0	0	0	0	0	0	0	233	0	0	0	(31.1,32.1]	(89,91.3]	(33.7,34.2]
1999-2000	3244	1	13	4460.63	3.91	11.8	89.4	30.1	33.7	43	0	2	2	0	22.39	0	0	0	0	0	0	1	0	1	235	0	0	0	(29.1,30.3]	(89,91.3]	(33.3,33.7]
1999-2000	3245	2	12	8105.83	4.55	12.9	88	28.4	32.3	49	0	2	1	2	34.39	0	0	1	1	1	0	0	0	0	225	1	0	0	[14.7,29.1]	(86.1,89]	[27.8,33.3]
1999-2000	3246	2	1	7501.6	4.98	15.4	92.9	30.8	33.2	74	1	0	1	0	22.31	0	0	0	0	0	0	1	0	0	216	1	1	0	(30.3,31.1]	(91.3,93.9]	[27.8,33.3]
1999-2000	3252	1	8	8465.59	5.01	15	88.9	29.8	33.5	63	1	3	0	0	23.06	2	0	0	0	0	0	0	0	0	242	0	0	0	(29.1,30.3]	(86.1,89]	(33.3,33.7]
1999-2000	3254	1	3	625.414	5.97	17.5	87.1	29.2	33.7	72	1	1	0	0	22.57	2	0	0	0	0	0	1	0	0	64	1	0	0	(29.1,30.3]	(86.1,89]	(33.3,33.7]
1999-2000	3262	2	7	5487.22	4.21	13.4	92.1	31.7	34.4	42	0	2	2	0	23.68	0	0	0	0	0	0	1	0	0	246	0	0	0	(31.1,32.1]	(91.3,93.9]	(34.2,34.7]
1999-2000	3263	1	4	9023.32	5.19	16.5	94	31.7	33.7	38	1	1	2	2	31	0	0	0	0	1	0	1	0	0	247	0	0	0	(31.1,32.1]	(93.9,125.3]	(33.3,33.7]
1999-2000	3264	2	12	19428.4	4.09	12.5	93	30.6	32.8	41	0	0	2	0	24.75	0	0	0	0	0	0	1	1	0	242	0	0	0	(30.3,31.1]	(91.3,93.9]	[27.8,33.3]
1999-2000	3265	2	12	2200.42	3.95	13.2	101	33.5	33.1	68	1	2	0	1	29.95	1	1	1	0	1	1	0	0	0	188	1	0	1	(32.1,60.8]	(93.9,125.3]	[27.8,33.3]
1999-2000	3266	1	11	4562.57	4.4	14.9	98.1	33.8	34.5	78	1	0	0	1	27.71	1	0	1	1	0	0	1	0	0	230	0	0	0	(32.1,60.8]	(93.9,125.3]	(34.2,34.7]
1999-2000	3273	1	7	5129.36	5.03	15.3	90.3	30.4	33.7	56	0	2	1	1	28.18	2	0	1	0	1	0	0	0	0	244	0	0	0	(30.3,31.1]	(89,91.3]	(33.3,33.7]
1999-2000	3274	1	11	16372.1	4.94	14.8	88.3	30	33.9	50	0	3	1	2	48.08	0	0	0	0	0	0	0	0	0	229	0	0	0	(29.1,30.3]	(86.1,89]	(33.7,34.2]
1999-2000	3275	1	4	1091.67	4.86	14.2	86.1	29.3	34.1	63	0	1	1	1	28.1	0	0	0	0	0	0	0	0	0	246	0	0	0	(29.1,30.3]	[51.1,86.1]	(33.7,34.2]
1999-2000	3276	1	7	5523.64	4.11	12.5	91.3	30.5	33.3	51	0	2	2	1	26.03	2	0	0	0	0	0	0	0	0	245	0	0	0	(30.3,31.1]	(89,91.3]	[27.8,33.3]
1999-2000	3278	2	8	5925.5	4.61	14.3	92.6	31.1	33.6	73	1	0	1	2	33.33	1	0	0	1	1	1	0	1	0	87	1	0	1	(30.3,31.1]	(91.3,93.9]	(33.3,33.7]
1999-2000	3279	1	7	4350.76	4.14	14.1	99.4	34	34.2	42	1	2	1	1	25.12	2	0	0	0	0	0	1	0	0	240	0	0	0	(32.1,60.8]	(93.9,125.3]	(33.7,34.2]
1999-2000	3281	1	4	564.338	5.34	17.5	97.4	32.8	33.7	65	1	1	0	2	40.33	1	0	0	0	0	0	0	0	0	245	0	0	0	(32.1,60.8]	(93.9,125.3]	(33.3,33.7]
1999-2000	3289	2	4	15168.6	4.32	12.9	89.6	29.9	33.3	34	0	3	1	0	23.32	0	0	0	0	1	0	1	0	0	236	0	0	0	(29.1,30.3]	(89,91.3]	[27.8,33.3]
1999-2000	3291	2	1	5313.18	4.05	12.7	92.7	31.5	34	80	0	0	1	1	26.73	0	0	0	0	1	0	0	0	0	229	0	0	0	(31.1,32.1]	(91.3,93.9]	(33.7,34.2]
1999-2000	3292	1	1	8709.61	4.58	15.6	99.9	34.2	34.2	77	1	0	2	1	27.96	1	1	0	1	1	1	0	1	0	27	1	1	0	(32.1,60.8]	(93.9,125.3]	(33.7,34.2]
1999-2000	3293	2	4	3022.78	5.2	14.9	85	28.5	33.5	60	0	2	1	2	35	0	1	1	1	1	0	0	0	0	236	0	0	0	[14.7,29.1]	[51.1,86.1]	(33.3,33.7]
1999-2000	3294	1	7	5165.18	4.69	15.6	97.9	33.2	33.9	43	0	2	1	2	36.11	2	0	0	1	1	0	0	0	0	246	0	0	0	(32.1,60.8]	(93.9,125.3]	(33.7,34.2]
1999-2000	3296	2	12	3107.2	3.72	12.4	99.3	33.2	33.4	74	0	2	1	1	29.93	1	0	0	0	0	0	0	0	0	174	1	0	1	(32.1,60.8]	(93.9,125.3]	(33.3,33.7]
1999-2000	3298	1	3	3077.18	5.26	17.3	97	32.8	33.8	46	1	1	0	0	21.43	2	0	0	0	0	0	1	0	0	241	1	0	1	(32.1,60.8]	(93.9,125.3]	(33.7,34.2]
1999-2000	3305	1	1	10158.3	3.59	12	98.2	33.6	34.2	76	0	0	1	2	34.22	0	0	0	1	1	0	0	1	0	25	1	0	1	(32.1,60.8]	(93.9,125.3]	(33.7,34.2]
1999-2000	3316	1	7	12734.6	4.35	11.3	80.1	25.8	32.3	22	0	0	2	0	20	0	0	0	0	0	0	0	0	1	243	0	0	0	[14.7,29.1]	[51.1,86.1]	[27.8,33.3]
1999-2000	3317	1	10	14258.9	4.91	15.2	91.9	31.1	33.8	24	0	0	2	1	29.68	2	0	0	0	0	0	0	0	0	248	0	0	0	(30.3,31.1]	(91.3,93.9]	(33.7,34.2]
1999-2000	3318	1	13	5194.16	4.48	10.1	71.1	22.6	31.8	39	0	2	1	0	21.99	2	0	0	0	0	0	1	0	1	235	0	0	0	[14.7,29.1]	[51.1,86.1]	[27.8,33.3]
1999-2000	3323	1	7	5546.77	4.88	14.7	90.1	30	33.3	20	1	2	1	0	20.48	0	0	0	0	0	0	1	0	0	244	0	0	0	(29.1,30.3]	(89,91.3]	[27.8,33.3]
1999-2000	3326	1	1	12133.6	4.56	14.6	90.9	32	35.2	41	0	0	1	0	24.29	1	0	0	0	0	0	0	0	0	231	0	0	0	(31.1,32.1]	(89,91.3]	(34.7,44.9]
1999-2000	3327	1	11	19348.2	5.18	16.5	93	31.8	34.2	21	1	0	2	1	25.32	2	0	0	0	1	0	1	0	0	244	0	0	0	(31.1,32.1]	(91.3,93.9]	(33.7,34.2]
1999-2000	3332	1	5	24136.4	6.07	17.3	82.5	28.5	34.5	46	1	0	2	2	36.65	0	0	0	0	0	0	0	0	0	234	0	0	0	[14.7,29.1]	[51.1,86.1]	(34.2,34.7]
1999-2000	3333	1	1	5694.62	4.55	14.7	94	32.3	34.3	80	0	0	2	2	33.59	0	0	0	0	1	0	0	0	0	91	1	0	0	(32.1,60.8]	(93.9,125.3]	(34.2,34.7]
1999-2000	3336	3	1	12210.7	4.63	13.7	87	29.5	33.8	20	0	0	2	0	21.42	1	0	0	0	0	0	1	0	0	241	0	0	0	(29.1,30.3]	(86.1,89]	(33.7,34.2]
1999-2000	3339	2	12	16141.9	4.65	14.6	89.4	31.3	35	35	0	0	2	0	20.75	1	0	0	0	0	0	0	0	0	241	0	0	0	(31.1,32.1]	(89,91.3]	(34.7,44.9]
1999-2000	3344	3	1	3692.06	5.17	15.7	90.8	30.4	33.4	63	1	3	1	1	25.7	0	0	0	0	0	0	0	0	0	239	0	0	0	(30.3,31.1]	(89,91.3]	(33.3,33.7]
1999-2000	3345	1	13	4682.65	4.67	14.7	93.2	31.4	33.7	81	0	0	2	0	21.58	2	0	0	1	0	0	1	1	0	18	1	0	1	(31.1,32.1]	(91.3,93.9]	(33.3,33.7]
1999-2000	3348	1	6	11214.9	4.61	13.9	88.2	30.2	34.2	73	0	0	2	0	21.13	0	0	0	0	1	0	0	0	0	166	1	0	0	(29.1,30.3]	(86.1,89]	(33.7,34.2]
1999-2000	3350	2	9	1476.65	5.1	15.6	89.3	30.5	34.2	67	1	2	1	1	25.94	1	0	1	1	1	0	1	0	0	204	1	0	0	(30.3,31.1]	(89,91.3]	(33.7,34.2]
1999-2000	3355	2	1	21565.8	4.61	12.3	79.3	26.5	33.5	44	0	0	1	2	39.24	0	0	0	0	1	0	0	0	0	235	0	0	0	[14.7,29.1]	[51.1,86.1]	(33.3,33.7]
1999-2000	3356	2	6	829.742	3.38	12.5	105.7	36.9	35	70	1	1	1	1	26.33	1	0	0	0	0	0	0	1	1	138	1	0	0	(32.1,60.8]	(93.9,125.3]	(34.7,44.9]
1999-2000	3357	1	7	2674.74	3.87	12.9	99.3	33.3	33.5	58	0	0	2	0	22.48	0	0	0	0	1	0	1	0	0	245	0	0	0	(32.1,60.8]	(93.9,125.3]	(33.3,33.7]
1999-2000	3358	1	9	17558.2	4.91	15	91.1	30.5	33.5	56	1	0	2	1	29.38	1	0	0	0	0	0	0	0	0	229	0	0	0	(30.3,31.1]	(89,91.3]	(33.3,33.7]
1999-2000	3359	2	2	12612.4	4.29	12.3	82.8	28.7	34.6	65	1	0	1	1	27.06	1	1	1	1	1	0	0	0	1	49	1	1	0	[14.7,29.1]	[51.1,86.1]	(34.2,34.7]
1999-2000	3360	1	5	1489.91	5.2	15.1	88.1	29.2	33.1	35	0	2	2	2	34.82	0	0	0	1	0	0	0	0	0	235	0	0	0	(29.1,30.3]	(86.1,89]	[27.8,33.3]
1999-2000	3362	2	12	14589	4.91	15.6	94.4	31.8	33.8	54	0	0	2	1	27.63	2	0	0	1	0	0	0	0	0	242	0	0	0	(31.1,32.1]	(93.9,125.3]	(33.7,34.2]
1999-2000	3367	1	1	9722.09	3.98	13.9	101	35	34.6	77	0	0	2	2	31.8	0	0	0	1	1	0	0	0	0	195	1	0	0	(32.1,60.8]	(93.9,125.3]	(34.2,34.7]
1999-2000	3368	2	8	3896.79	4.95	15.8	97.8	31.7	32.5	22	1	1	1	0	21.8	2	0	0	0	0	0	1	0	0	245	0	0	0	(31.1,32.1]	(93.9,125.3]	[27.8,33.3]
1999-2000	3370	2	9	2051.1	3.96	12	89.1	30.3	34	85	1	0	0	0	20.65	0	0	0	1	1	0	0	0	1	70	1	0	0	(29.1,30.3]	(89,91.3]	(33.7,34.2]
1999-2000	3372	1	6	533.085	5.49	16.8	90.5	30.7	33.9	64	1	1	1	0	24.95	0	0	0	0	0	0	1	0	0	228	0	0	0	(30.3,31.1]	(89,91.3]	(33.7,34.2]
1999-2000	3374	1	11	7378.61	4.76	15.8	97.6	33.2	34.1	85	1	0	1	0	19.41	0	0	0	0	1	0	1	0	0	17	1	0	0	(32.1,60.8]	(93.9,125.3]	(33.7,34.2]
1999-2000	3377	1	3	2957.29	4.92	16	92.2	32.5	35.3	48	1	1	1	2	30.73	2	0	0	0	1	0	0	0	0	236	0	0	0	(32.1,60.8]	(91.3,93.9]	(34.7,44.9]
1999-2000	3382	2	6	902.191	5.2	16	92.2	30.8	33.5	74	1	1	0	2	36.63	0	1	1	1	1	0	0	0	0	94	1	0	1	(30.3,31.1]	(91.3,93.9]	(33.3,33.7]
1999-2000	3386	1	4	2336.84	5.1	15.8	90.4	31	34.3	57	1	1	0	1	26.07	2	0	0	0	0	0	0	0	0	247	0	0	0	(30.3,31.1]	(89,91.3]	(34.2,34.7]
1999-2000	3387	1	3	2330.78	4.89	12.9	81.9	26.4	32.3	42	0	1	1	2	30.36	0	0	0	0	0	0	0	0	0	238	0	0	0	[14.7,29.1]	[51.1,86.1]	[27.8,33.3]
1999-2000	3403	2	12	3231.3	4.7	14	92	29.8	32.4	62	0	2	2	2	41.82	0	0	0	0	1	0	0	0	0	147	1	0	0	(29.1,30.3]	(91.3,93.9]	[27.8,33.3]
1999-2000	3404	2	11	16643.3	3.76	12.2	93.4	32.3	34.6	35	0	0	2	0	19.89	0	0	0	0	0	0	1	0	0	231	0	0	0	(32.1,60.8]	(91.3,93.9]	(34.2,34.7]
1999-2000	3406	1	9	14638	4.57	13.7	88.2	29.9	33.9	27	0	0	2	2	32.09	0	0	0	0	0	0	0	0	0	230	0	0	0	(29.1,30.3]	(86.1,89]	(33.7,34.2]
1999-2000	3408	1	7	8381.72	4.93	16.2	97.3	32.8	33.7	67	1	0	2	1	26.51	0	0	0	0	0	0	1	0	0	214	1	1	0	(32.1,60.8]	(93.9,125.3]	(33.3,33.7]
1999-2000	3409	2	8	3191.16	5.34	16.5	93.5	30.9	33	28	1	1	0	1	28.44	2	0	0	0	0	0	0	0	0	244	0	0	0	(30.3,31.1]	(91.3,93.9]	[27.8,33.3]
1999-2000	3410	2	5	9845.7	3.96	13.5	98.9	34.1	34.5	62	0	0	2	0	23.88	0	0	0	0	1	0	0	0	0	241	0	0	0	(32.1,60.8]	(93.9,125.3]	(34.2,34.7]
1999-2000	3412	1	11	8252.3	4.99	16.4	96.6	32.9	34	66	1	0	1	2	30.74	1	1	0	0	1	0	1	1	0	136	1	1	0	(32.1,60.8]	(93.9,125.3]	(33.7,34.2]
1999-2000	3415	2	5	1766.06	5.07	14.1	83	27.7	33.3	43	0	1	0	2	41.62	2	0	1	1	0	0	0	0	0	108	1	0	0	[14.7,29.1]	[51.1,86.1]	[27.8,33.3]
1999-2000	3417	2	6	3020.93	4.16	13.4	91	32.2	35.4	37	0	1	2	0	24.25	2	0	0	0	0	0	0	0	0	233	0	0	0	(32.1,60.8]	(89,91.3]	(34.7,44.9]
1999-2000	3423	2	5	2926.97	5.09	11.2	70.2	22.1	31.5	61	0	2	0	2	44.77	0	0	1	0	1	0	1	0	1	240	0	0	0	[14.7,29.1]	[51.1,86.1]	[27.8,33.3]
1999-2000	3426	2	7	5753.72	5.06	14.7	87.5	29	33.2	23	1	2	2	0	21.19	0	0	0	1	0	0	1	0	0	247	0	0	0	[14.7,29.1]	(86.1,89]	[27.8,33.3]
1999-2000	3429	3	1	16274.4	4.4	13.5	89.1	30.6	34.3	43	1	0	2	1	25.68	0	0	0	0	0	0	1	0	0	245	0	0	0	(30.3,31.1]	(89,91.3]	(34.2,34.7]
1999-2000	3432	2	2	4933.24	5.02	15.8	91.1	31.5	34.5	27	1	1	2	2	34.03	2	0	0	0	1	0	0	0	0	176	1	1	0	(31.1,32.1]	(89,91.3]	(34.2,34.7]
1999-2000	3436	2	2	751.431	4.91	14.1	84.9	28.8	33.9	63	0	1	0	2	32.13	0	0	0	0	1	0	0	0	0	241	0	0	0	[14.7,29.1]	[51.1,86.1]	(33.7,34.2]
1999-2000	3438	1	4	5580.41	5.23	16.4	89.6	31.3	34.9	42	1	1	2	1	29.26	0	0	0	0	1	0	0	0	0	246	0	0	0	(31.1,32.1]	(89,91.3]	(34.7,44.9]
1999-2000	3439	1	10	14708.9	4.59	14.6	93.7	31.7	33.9	24	0	0	2	0	21.7	0	0	0	1	0	0	0	0	0	248	0	0	0	(31.1,32.1]	(91.3,93.9]	(33.7,34.2]
1999-2000	3446	1	9	4467.14	4.52	14.1	94.9	31.3	32.9	47	1	2	2	1	26.37	2	0	0	0	1	0	1	0	0	229	0	0	0	(31.1,32.1]	(93.9,125.3]	[27.8,33.3]
1999-2000	3448	1	10	3926.03	5.44	16.3	90.5	30	33.2	22	1	1	0	0	21.31	0	0	0	0	0	0	0	0	0	247	0	0	0	(29.1,30.3]	(89,91.3]	[27.8,33.3]
1999-2000	3450	2	3	591.339	4.27	11	80.3	25.8	32.2	85	0	1	0	1	25.86	0	1	1	1	1	0	0	1	1	7	1	0	1	[14.7,29.1]	[51.1,86.1]	[27.8,33.3]
1999-2000	3455	2	9	2763.33	4.2	13	88.6	30.9	34.9	75	1	3	1	2	34.78	0	1	0	0	1	0	1	0	0	98	1	1	0	(30.3,31.1]	(86.1,89]	(34.7,44.9]
1999-2000	3459	2	7	16842	4.11	8.5	67.1	20.7	30.8	43	0	3	0	2	31.92	0	0	0	0	0	0	0	0	1	245	0	0	0	[14.7,29.1]	[51.1,86.1]	[27.8,33.3]
1999-2000	3462	1	12	1755.75	4.66	14.5	88.9	31	34.9	65	0	1	0	1	29.8	0	0	1	1	1	0	0	0	0	104	1	0	0	(30.3,31.1]	(86.1,89]	(34.7,44.9]
1999-2000	3466	2	1	8564.46	4.63	15.4	98.2	33.3	34	70	1	0	1	1	27.84	2	1	0	1	0	0	0	0	0	87	1	0	0	(32.1,60.8]	(93.9,125.3]	(33.7,34.2]
1999-2000	3469	1	6	11751.2	5.23	15.8	89.9	30.2	33.6	64	0	0	2	1	27.83	2	0	0	0	0	0	0	0	0	190	1	0	0	(29.1,30.3]	(89,91.3]	(33.3,33.7]
1999-2000	3470	2	6	3673.93	4.67	13.5	83.4	28.8	34.6	20	0	1	1	0	20.49	0	0	0	0	0	0	0	0	0	233	0	0	0	[14.7,29.1]	[51.1,86.1]	(34.2,34.7]
1999-2000	3476	2	9	3328.83	4.84	15.8	96.4	32.8	34	47	1	2	2	0	21.22	1	0	0	0	0	0	0	0	0	237	0	0	0	(32.1,60.8]	(93.9,125.3]	(33.7,34.2]
1999-2000	3478	1	1	14908.4	4.8	14.9	89.7	31	34.5	51	1	0	1	2	36.53	1	0	0	0	0	0	0	0	0	230	0	0	0	(30.3,31.1]	(89,91.3]	(34.2,34.7]
1999-2000	3479	1	12	7808.03	4.94	15.1	88.9	30.5	34.3	22	1	2	2	0	22.1	0	0	0	0	0	0	1	0	0	241	0	0	0	(30.3,31.1]	(86.1,89]	(34.2,34.7]
1999-2000	3481	1	8	6037.58	4.3	14	95.9	32.6	34	34	1	2	1	2	31.86	1	0	0	0	1	0	1	0	0	240	0	0	0	(32.1,60.8]	(93.9,125.3]	(33.7,34.2]
1999-2000	3482	1	3	699.102	4.78	14.6	89.1	30.5	34.2	69	0	1	0	1	26.45	0	0	0	0	0	0	1	0	0	144	1	0	0	(30.3,31.1]	(89,91.3]	(33.7,34.2]
1999-2000	3489	1	12	518.408	4.48	13.4	90.7	29.8	32.8	70	0	1	0	2	34.5	0	0	0	0	1	0	1	0	0	238	0	0	0	(29.1,30.3]	(89,91.3]	[27.8,33.3]
1999-2000	3492	1	8	3669.33	4.48	13.9	92	30.8	33.5	81	1	0	2	0	24.28	0	0	0	1	0	0	0	0	0	243	0	0	0	(30.3,31.1]	(91.3,93.9]	(33.3,33.7]
1999-2000	3496	2	7	4860.71	5.14	14.9	87.7	29	33	20	1	2	1	0	20	0	0	0	0	0	0	0	0	0	229	0	0	0	[14.7,29.1]	(86.1,89]	[27.8,33.3]
1999-2000	3498	2	8	4680.38	5.23	15.6	93.4	29.8	31.9	43	1	2	1	2	30.12	0	0	0	0	1	0	1	0	0	245	0	0	0	(29.1,30.3]	(91.3,93.9]	[27.8,33.3]
1999-2000	3504	2	5	2995.3	4.42	13.1	88.1	29.6	33.6	79	0	2	1	1	25.31	1	0	1	1	1	0	1	1	0	112	1	0	0	(29.1,30.3]	(86.1,89]	(33.3,33.7]
1999-2000	3506	1	4	522.862	4.31	12.9	91.6	30.2	33	76	1	1	0	0	24.84	1	0	1	1	1	0	0	0	1	79	1	0	0	(29.1,30.3]	(91.3,93.9]	[27.8,33.3]
1999-2000	3509	1	4	2548.51	4.99	15.3	88.2	30.6	34.7	40	0	1	0	2	33.19	0	0	0	0	0	0	0	0	0	247	0	0	0	(30.3,31.1]	(86.1,89]	(34.2,34.7]
1999-2000	3513	1	4	2447.74	4.8	14.4	89.9	30	33.3	40	0	1	0	0	24.22	0	0	0	0	0	0	0	0	0	247	0	0	0	(29.1,30.3]	(89,91.3]	[27.8,33.3]
1999-2000	3514	1	7	2589.31	3.62	11.6	95.3	32.1	33.7	80	1	2	1	0	21.21	1	1	0	1	1	1	0	0	1	11	1	1	0	(31.1,32.1]	(93.9,125.3]	(33.3,33.7]
1999-2000	3515	2	8	6242.06	4.74	14.9	96.9	31.5	32.5	38	1	2	2	0	22.62	2	0	0	0	0	0	0	0	0	245	0	0	0	(31.1,32.1]	(93.9,125.3]	[27.8,33.3]
1999-2000	3516	1	12	23088.3	4.96	15.6	91.8	31.5	34.3	43	1	0	1	2	31.31	0	0	1	0	1	0	0	0	0	238	0	0	0	(31.1,32.1]	(91.3,93.9]	(34.2,34.7]
1999-2000	3519	2	1	11097.3	4.48	15.1	98.8	33.8	34.2	60	1	0	1	0	19.57	2	1	0	0	1	1	0	0	0	46	1	1	0	(32.1,60.8]	(93.9,125.3]	(33.7,34.2]
1999-2000	3523	2	6	799.563	4.7	15.1	92.9	32.2	34.7	61	0	1	2	2	47.46	1	0	0	0	0	0	0	1	0	232	0	0	0	(32.1,60.8]	(91.3,93.9]	(34.2,34.7]
1999-2000	3531	1	7	18365	4.56	14.2	92.3	31.2	33.8	46	0	0	1	0	20.66	0	0	0	0	0	0	0	0	0	244	0	0	0	(31.1,32.1]	(91.3,93.9]	(33.7,34.2]
1999-2000	3535	2	10	561.822	4.26	13.1	89.8	30.8	34.3	60	1	1	1	2	31.45	0	0	1	0	1	0	0	0	0	234	0	0	0	(30.3,31.1]	(89,91.3]	(34.2,34.7]
1999-2000	3536	1	8	13279.7	5.67	16.2	82.2	28.6	34.8	52	1	0	2	0	24.7	1	0	1	0	0	0	0	0	0	245	0	0	0	[14.7,29.1]	[51.1,86.1]	(34.7,44.9]
1999-2000	3538	2	9	1476.65	5.51	15.5	84.6	28.1	33.2	71	1	2	2	1	25.21	0	0	1	0	0	0	0	0	0	241	0	0	0	[14.7,29.1]	[51.1,86.1]	[27.8,33.3]
1999-2000	3541	3	1	16274.4	5.31	15.7	86.4	29.6	34.2	42	1	0	2	2	30.02	0	0	0	0	0	0	0	0	0	239	0	0	0	(29.1,30.3]	(86.1,89]	(33.7,34.2]
1999-2000	3545	1	7	8200.69	4.64	15.3	98.1	33	33.7	66	0	0	1	0	24.29	2	0	0	1	1	0	0	1	0	205	1	0	0	(32.1,60.8]	(93.9,125.3]	(33.3,33.7]
1999-2000	3547	1	12	1142.54	4.59	12.3	81.7	26.8	32.8	69	0	1	0	2	32.47	1	0	1	0	1	0	1	0	0	160	1	0	0	[14.7,29.1]	[51.1,86.1]	[27.8,33.3]
1999-2000	3548	2	6	420.403	4.4	13.5	88.8	30.6	34.5	64	1	1	2	0	23.33	0	1	1	0	1	0	0	0	0	231	0	0	0	(30.3,31.1]	(86.1,89]	(34.2,34.7]
1999-2000	3551	1	4	4773.23	5.63	16.8	87.4	30	34.3	46	1	1	0	1	28.83	0	0	1	0	0	0	0	0	0	247	0	0	0	(29.1,30.3]	(86.1,89]	(34.2,34.7]
1999-2000	3552	2	11	11801.9	4.71	13.9	90.9	29.4	32.3	68	1	3	0	0	24.94	0	0	0	0	0	0	0	0	0	88	1	0	0	(29.1,30.3]	(89,91.3]	[27.8,33.3]
1999-2000	3554	1	9	17014.8	5.03	15.2	89.7	30.3	33.8	26	1	0	2	0	22.48	0	0	0	0	0	0	1	0	0	229	0	0	0	(29.1,30.3]	(89,91.3]	(33.7,34.2]
1999-2000	3559	2	3	411.616	5.69	16.9	87.9	29.7	33.8	60	1	1	0	2	34.35	0	0	0	1	1	0	0	0	0	248	0	0	0	(29.1,30.3]	(86.1,89]	(33.7,34.2]
1999-2000	3565	2	11	7108.1	4.45	12.9	88.7	28.8	32.5	38	0	2	1	2	49.09	0	0	0	0	0	0	0	0	0	230	0	0	0	[14.7,29.1]	(86.1,89]	[27.8,33.3]
1999-2000	3566	2	9	2132.6	4.12	12.1	86.9	29.3	33.7	67	0	3	0	1	25.36	0	0	0	0	0	0	1	0	0	239	0	0	0	(29.1,30.3]	(86.1,89]	(33.3,33.7]
1999-2000	3567	2	5	15109	5.05	15.5	93.7	30.7	32.8	21	1	3	1	0	19.98	2	0	0	0	0	0	0	0	0	240	0	0	0	(30.3,31.1]	(91.3,93.9]	[27.8,33.3]
1999-2000	3570	1	6	500.912	4.87	15.1	93.1	31.2	33.5	65	1	1	2	2	30.26	1	1	0	0	0	0	0	0	0	228	0	0	0	(31.1,32.1]	(91.3,93.9]	(33.3,33.7]
1999-2000	3572	1	9	7013.09	5.98	16	83.2	26.8	32.2	26	1	2	1	0	22.09	0	0	0	0	0	0	0	0	0	231	0	0	0	[14.7,29.1]	[51.1,86.1]	[27.8,33.3]
1999-2000	3573	2	10	12010.7	5.4	17.2	91.6	31.8	34.7	66	1	0	1	2	31.48	0	0	1	0	0	0	0	0	0	216	1	0	0	(31.1,32.1]	(91.3,93.9]	(34.2,34.7]
1999-2000	3575	1	13	357.208	5.13	16	94.6	31.4	33.2	70	1	1	0	1	28.58	1	0	1	1	0	0	0	0	0	235	0	0	0	(31.1,32.1]	(93.9,125.3]	[27.8,33.3]
1999-2000	3581	2	4	7041	4.49	12.9	86.3	29	33.6	20	0	2	2	2	44.64	0	0	0	0	0	0	0	0	0	239	0	0	0	[14.7,29.1]	(86.1,89]	(33.3,33.7]
1999-2000	3583	2	11	8179.96	4.61	11.9	80.9	25.8	31.8	71	1	0	1	2	33.87	1	0	0	1	1	0	0	0	1	127	1	0	1	[14.7,29.1]	[51.1,86.1]	[27.8,33.3]
1999-2000	3584	2	8	15895.7	4.65	14.9	93.5	31.9	34.1	78	0	0	0	1	26.93	0	0	0	0	1	0	1	0	0	196	1	1	0	(31.1,32.1]	(91.3,93.9]	(33.7,34.2]
1999-2000	3588	1	2	21187.6	5.36	14.6	83.9	27.1	32.3	22	1	0	2	2	43.5	0	0	0	0	0	0	1	0	0	231	0	0	0	[14.7,29.1]	[51.1,86.1]	[27.8,33.3]
1999-2000	3592	2	1	21577.5	5.47	17	90.2	31.2	34.5	40	1	0	1	0	21.13	0	0	0	0	0	0	0	0	0	237	0	0	0	(31.1,32.1]	(89,91.3]	(34.2,34.7]
1999-2000	3596	1	1	5657.9	3.82	12.3	96.4	32.2	33.3	48	0	2	1	2	31.21	2	0	1	0	0	0	0	0	0	231	0	0	0	(32.1,60.8]	(93.9,125.3]	[27.8,33.3]
1999-2000	3597	1	11	12823.3	4.5	15	98.8	33.3	33.7	65	1	0	2	1	28.34	1	0	0	1	1	0	1	0	0	230	0	0	0	(32.1,60.8]	(93.9,125.3]	(33.3,33.7]
1999-2000	3600	2	13	6078.3	4.99	15.2	92.4	30.6	33.1	22	1	2	2	1	28.8	2	0	0	0	0	0	1	0	0	243	0	0	0	(30.3,31.1]	(91.3,93.9]	[27.8,33.3]
1999-2000	3606	1	7	29747.3	4.15	13.2	95.9	31.8	33.2	43	0	0	1	0	22.39	0	0	0	0	1	0	1	0	0	244	0	0	0	(31.1,32.1]	(93.9,125.3]	[27.8,33.3]
1999-2000	3611	1	7	28270.7	4.89	15	90.3	30.6	33.9	41	1	0	2	0	23.48	1	0	0	0	0	0	0	0	0	246	0	0	0	(30.3,31.1]	(89,91.3]	(33.7,34.2]
1999-2000	3614	2	8	9593.97	4.75	14.5	91.4	30.4	33.3	62	0	3	1	2	32.28	0	0	0	0	0	0	0	0	0	246	0	0	0	(30.3,31.1]	(91.3,93.9]	[27.8,33.3]
1999-2000	3617	1	3	557.039	3.95	15	98.8	37.8	38.3	70	1	1	0	2	31.42	1	1	0	0	1	1	0	0	0	178	1	0	0	(32.1,60.8]	(93.9,125.3]	(34.7,44.9]
1999-2000	3618	2	5	2361.33	5.15	15	90.3	29.2	32.3	73	1	2	2	2	31.28	1	1	1	1	1	0	0	0	0	27	1	0	0	(29.1,30.3]	(89,91.3]	[27.8,33.3]
1999-2000	3619	2	4	5694.2	4.11	11.6	85.9	28.1	32.7	23	0	2	1	0	21.33	0	0	0	0	0	0	1	0	1	237	0	0	0	[14.7,29.1]	[51.1,86.1]	[27.8,33.3]
1999-2000	3624	1	10	812.124	5.24	15.8	87.6	30.2	34.4	65	1	1	0	2	30.28	1	1	1	0	1	0	0	0	0	196	1	0	0	(29.1,30.3]	(86.1,89]	(34.2,34.7]
1999-2000	3625	1	12	4427.21	4.85	14.3	85.8	29.4	34.2	28	1	1	2	1	29.22	1	0	0	0	0	0	1	0	0	242	0	0	0	(29.1,30.3]	[51.1,86.1]	(33.7,34.2]
1999-2000	3626	2	5	20710.3	5.21	16.5	90.3	31.7	35.1	36	1	0	2	2	30.51	0	0	0	0	0	0	1	0	0	238	0	0	0	(31.1,32.1]	(89,91.3]	(34.7,44.9]
1999-2000	3628	1	3	622.671	4.56	15.1	94.8	33.3	35	65	0	1	0	2	33.65	1	0	1	0	1	0	0	0	0	238	0	0	0	(32.1,60.8]	(93.9,125.3]	(34.7,44.9]
1999-2000	3631	2	7	12301.2	4.57	14.6	90.4	32	35.3	21	0	3	2	0	20.56	0	0	0	0	0	0	1	0	0	244	0	0	0	(31.1,32.1]	(89,91.3]	(34.7,44.9]
1999-2000	3633	2	1	14638	4.41	13.4	89.4	30.3	33.9	23	0	0	2	0	21.61	0	0	0	0	0	0	1	0	0	247	0	0	0	(29.1,30.3]	(89,91.3]	(33.7,34.2]
1999-2000	3635	3	1	12464.3	4.98	15.2	91.4	30.6	33.4	58	1	0	2	1	27.4	2	0	0	0	1	0	0	0	0	241	0	0	0	(30.3,31.1]	(91.3,93.9]	(33.3,33.7]
1999-2000	3645	1	8	6709.01	4.76	13.7	84.1	28.8	34.2	28	0	2	2	2	34.23	0	0	0	0	0	0	0	0	0	240	0	0	0	[14.7,29.1]	[51.1,86.1]	(33.7,34.2]
1999-2000	3649	1	12	15896.8	4.99	16.6	93.7	33.2	35.5	50	1	0	2	1	29.6	1	0	0	0	0	0	0	0	0	240	0	0	0	(32.1,60.8]	(91.3,93.9]	(34.7,44.9]
1999-2000	3652	2	8	8932.9	5.31	15.7	89.9	29.6	33	66	1	0	1	2	33.68	0	0	0	0	1	0	0	0	0	185	1	0	0	(29.1,30.3]	(89,91.3]	[27.8,33.3]
1999-2000	3655	2	7	5117.24	4	11.4	86.8	28.6	33	47	0	2	1	0	21.47	0	0	0	0	0	0	1	0	1	246	0	0	0	[14.7,29.1]	(86.1,89]	[27.8,33.3]
1999-2000	3659	1	5	12689	4.78	14.5	88	30.3	34.3	39	0	0	2	0	23.14	2	0	0	0	0	0	1	0	0	233	0	0	0	(29.1,30.3]	(86.1,89]	(34.2,34.7]
1999-2000	3661	2	7	5303.1	5.02	15.6	93.9	31.1	33.1	22	1	2	1	0	20	0	0	0	0	0	0	1	0	0	229	0	0	0	(30.3,31.1]	(91.3,93.9]	[27.8,33.3]
1999-2000	3664	2	7	3896.53	3.82	12.5	95.3	33	34.6	82	0	3	0	1	29.42	0	0	0	0	1	0	0	0	0	218	1	0	0	(32.1,60.8]	(93.9,125.3]	(34.2,34.7]
1999-2000	3668	2	7	13359.3	4.41	13.6	92.1	30.8	33.5	79	0	3	1	0	23.47	0	0	0	0	1	0	0	0	0	54	1	0	0	(30.3,31.1]	(91.3,93.9]	(33.3,33.7]
1999-2000	3677	1	8	17134.2	3.99	12.9	93.9	32.3	34.5	36	0	0	2	0	23.51	0	0	0	0	0	0	1	0	0	240	0	0	0	(32.1,60.8]	(91.3,93.9]	(34.2,34.7]
1999-2000	3678	1	3	616.068	4.8	14.7	88	30.6	34.8	69	0	1	0	0	22.39	1	0	0	0	1	0	0	0	0	237	0	0	0	(30.3,31.1]	(86.1,89]	(34.7,44.9]
1999-2000	3681	2	8	4649.06	5.07	14.2	84.6	28	33	50	1	2	2	1	25.87	0	0	0	0	1	0	1	0	0	244	0	0	0	[14.7,29.1]	[51.1,86.1]	[27.8,33.3]
1999-2000	3685	2	4	5170.79	5.77	16.3	86.9	28.3	32.5	34	1	2	2	1	27.42	0	0	0	0	0	0	1	0	0	237	0	0	0	[14.7,29.1]	(86.1,89]	[27.8,33.3]
1999-2000	3686	1	5	1778.08	4.25	14.2	95.4	33.4	35	61	1	1	1	1	26.47	0	1	0	0	0	0	0	0	0	234	0	0	0	(32.1,60.8]	(93.9,125.3]	(34.7,44.9]
1999-2000	3687	1	1	18728.2	4.81	14.4	86.3	29.9	34.6	57	0	0	0	2	33.85	0	0	0	1	1	0	0	0	0	134	1	1	0	(29.1,30.3]	(86.1,89]	(34.2,34.7]
1999-2000	3688	1	9	7047.77	4.56	13.3	84.3	29.1	34.7	35	1	2	1	0	24.71	0	0	0	0	0	0	0	0	0	227	0	0	0	[14.7,29.1]	[51.1,86.1]	(34.2,34.7]
1999-2000	3689	1	5	4425.32	4.57	13.2	88.9	28.9	32.5	62	0	2	0	2	36.23	0	0	0	1	1	0	0	0	0	234	0	0	0	[14.7,29.1]	(86.1,89]	[27.8,33.3]
1999-2000	3690	2	9	1676.21	3.91	15	114.6	38.3	33.5	69	1	2	2	1	28.28	1	0	1	1	1	0	1	0	0	3	1	0	0	(32.1,60.8]	(93.9,125.3]	(33.3,33.7]
1999-2000	3695	1	11	13546.7	3.98	13.2	96.1	33.2	34.5	75	0	0	1	1	28.1	0	0	0	0	1	0	1	0	0	89	1	0	1	(32.1,60.8]	(93.9,125.3]	(34.2,34.7]
1999-2000	3697	1	6	20510.9	5.34	16.1	89.3	30.2	33.8	21	1	0	1	0	22.63	0	0	0	0	0	0	0	0	0	229	0	0	0	(29.1,30.3]	(89,91.3]	(33.7,34.2]
1999-2000	3699	1	2	26390	4.98	15.6	95.2	31.3	32.9	38	1	0	2	0	18.47	2	0	0	0	0	0	1	0	0	231	0	0	0	(31.1,32.1]	(93.9,125.3]	[27.8,33.3]
1999-2000	3702	2	12	16008.3	4.24	13	89.2	30.7	34.4	58	0	0	1	0	24.53	2	1	0	0	0	0	0	0	0	148	1	0	0	(30.3,31.1]	(89,91.3]	(34.2,34.7]
1999-2000	3705	2	7	4888.44	4.14	13.9	98.1	33.7	34.3	27	1	2	2	0	21.12	0	0	0	0	0	0	0	0	0	246	0	0	0	(32.1,60.8]	(93.9,125.3]	(34.2,34.7]
1999-2000	3709	2	2	2162.14	3.85	12.9	96.7	33.3	34.5	47	0	1	0	0	22.78	0	0	0	0	0	0	0	0	0	246	0	0	0	(32.1,60.8]	(93.9,125.3]	(34.2,34.7]
1999-2000	3711	1	12	598.951	5.43	16.7	88.6	30.7	34.7	66	1	1	1	1	28.04	0	0	0	0	0	0	1	0	0	239	0	0	0	(30.3,31.1]	(86.1,89]	(34.2,34.7]
1999-2000	3715	1	4	4553.65	4.78	15.1	96	31.6	32.9	25	0	1	2	0	19.61	2	0	0	0	0	0	1	0	0	246	0	0	0	(31.1,32.1]	(93.9,125.3]	[27.8,33.3]
1999-2000	3718	1	2	13373.1	3.78	12.5	97.1	33.2	34.2	67	0	0	1	1	27.02	0	0	0	0	0	0	0	0	0	232	0	0	0	(32.1,60.8]	(93.9,125.3]	(33.7,34.2]
1999-2000	3720	2	8	14064.7	4.38	14	95.4	31.9	33.4	29	0	0	2	1	27.82	0	0	0	0	0	0	0	0	0	245	0	0	0	(31.1,32.1]	(93.9,125.3]	(33.3,33.7]
1999-2000	3721	1	10	4333.44	5.47	15.9	86.6	29	33.6	26	1	1	1	1	25.59	0	0	0	0	0	0	1	0	0	246	0	0	0	[14.7,29.1]	(86.1,89]	(33.3,33.7]
1999-2000	3724	2	9	13225	4.81	15	88.4	31.2	35.2	45	1	0	2	0	22.55	0	0	0	0	0	0	1	0	0	239	0	0	0	(31.1,32.1]	(86.1,89]	(34.7,44.9]
1999-2000	3725	1	7	5161.52	4.39	11	76.6	25.1	32.7	35	0	2	1	2	49.03	0	0	0	0	0	0	0	0	1	243	0	0	0	[14.7,29.1]	[51.1,86.1]	[27.8,33.3]
1999-2000	3727	1	8	9806.17	3.88	12.3	90.9	31.6	34.8	62	0	0	2	0	22.5	0	0	0	0	0	0	0	0	0	243	0	0	0	(31.1,32.1]	(89,91.3]	(34.7,44.9]
1999-2000	3729	1	10	23820.9	5.22	17.5	96.4	33.5	34.7	43	1	0	1	1	25.13	2	0	0	0	1	0	0	0	0	246	0	0	0	(32.1,60.8]	(93.9,125.3]	(34.2,34.7]
1999-2000	3730	2	3	480.922	4.56	14.1	91.3	30.8	33.8	72	0	1	1	2	32.93	0	0	0	0	1	0	0	1	0	181	1	0	0	(30.3,31.1]	(89,91.3]	(33.7,34.2]
1999-2000	3732	2	2	3964.55	4.18	13.3	93.4	31.7	34	21	0	1	2	0	20.24	0	0	0	0	0	0	1	0	0	245	0	0	0	(31.1,32.1]	(91.3,93.9]	(33.7,34.2]
1999-2000	3737	2	11	2579.59	4.15	12.4	92.1	29.9	32.5	66	1	2	0	1	28.28	0	0	0	1	1	0	0	0	1	118	1	0	1	(29.1,30.3]	(91.3,93.9]	[27.8,33.3]
1999-2000	3740	2	9	3238.36	5.2	15.4	86.8	29.5	34.1	43	1	3	1	1	25.03	1	0	0	0	0	0	1	0	0	239	0	0	0	(29.1,30.3]	(86.1,89]	(33.7,34.2]
1999-2000	3742	2	7	6031.59	5.53	16.4	87.6	29.6	33.8	29	1	2	1	2	41.91	0	0	0	0	1	0	0	0	0	230	0	0	0	(29.1,30.3]	(86.1,89]	(33.7,34.2]
1999-2000	3743	1	4	805.219	5.13	12.5	78.1	24.5	31.3	76	0	1	0	0	20.79	1	0	1	1	1	1	1	0	0	231	0	0	0	[14.7,29.1]	[51.1,86.1]	[27.8,33.3]
1999-2000	3747	1	4	7357.51	4.5	13.5	90.1	29.9	33.2	38	0	1	2	2	42.58	0	0	0	0	0	0	0	0	0	248	0	0	0	(29.1,30.3]	(89,91.3]	[27.8,33.3]
1999-2000	3748	2	7	13365.7	4.55	13.6	87.6	30	34.2	57	0	0	2	1	27.35	1	0	0	0	0	0	0	0	0	246	0	0	0	(29.1,30.3]	(86.1,89]	(33.7,34.2]
1999-2000	3750	1	11	12494.2	4.39	14.3	94.2	32.4	34.4	62	0	0	2	1	29.38	1	1	0	0	1	0	0	0	0	109	1	0	1	(32.1,60.8]	(93.9,125.3]	(34.2,34.7]
1999-2000	3751	3	1	7920.76	4.37	13.6	91.2	31	34	27	0	0	2	1	25.77	0	0	0	0	0	0	0	0	0	240	0	0	0	(30.3,31.1]	(89,91.3]	(33.7,34.2]
1999-2000	3752	1	9	15762	4.11	12.5	89.1	30.3	34	42	0	0	2	1	25.14	0	0	0	0	0	0	0	0	0	229	0	0	0	(29.1,30.3]	(89,91.3]	(33.7,34.2]
1999-2000	3753	1	1	4911.35	4.47	14.5	94.4	32.5	34.4	84	0	0	1	1	29.29	0	0	0	1	1	0	0	0	0	104	1	0	0	(32.1,60.8]	(93.9,125.3]	(34.2,34.7]
1999-2000	3755	1	6	4244.18	4.61	13.4	86.3	29	33.7	32	0	1	0	2	34.88	0	0	0	0	0	0	0	0	0	228	0	0	0	[14.7,29.1]	(86.1,89]	(33.3,33.7]
1999-2000	3757	1	5	8772.29	4.96	15.4	94.8	31.1	32.8	76	1	0	2	1	26.48	0	1	0	1	0	0	0	0	0	180	1	0	1	(30.3,31.1]	(93.9,125.3]	[27.8,33.3]
1999-2000	3760	1	7	7592.25	4.44	11.9	82.3	26.7	32.5	36	0	2	2	0	23.97	0	0	0	0	0	0	1	0	1	244	0	0	0	[14.7,29.1]	[51.1,86.1]	[27.8,33.3]
1999-2000	3769	1	9	3520.27	4.72	14.3	91.4	30.2	33	80	0	2	1	2	32.33	2	0	0	0	1	0	0	0	0	185	1	0	0	(29.1,30.3]	(91.3,93.9]	[27.8,33.3]
1999-2000	3770	2	8	17473.2	4.48	13.8	91.3	30.7	33.7	31	0	3	2	1	25.23	2	0	0	1	0	0	1	0	0	243	0	0	0	(30.3,31.1]	(89,91.3]	(33.3,33.7]
1999-2000	3774	2	7	8957.27	4.66	14.1	88.9	30.2	34	65	0	0	2	0	19.45	0	0	0	0	0	0	0	0	0	246	0	0	0	(29.1,30.3]	(86.1,89]	(33.7,34.2]
1999-2000	3780	1	4	622.352	5.78	19.2	94.8	33.1	35	66	1	1	0	1	25.22	0	1	1	1	1	0	0	0	0	114	1	0	0	(32.1,60.8]	(93.9,125.3]	(34.7,44.9]
1999-2000	3785	1	1	4285.35	5.04	15.3	90.3	30.4	33.6	56	1	2	2	1	27.09	0	0	0	0	0	0	1	0	0	234	0	0	0	(30.3,31.1]	(89,91.3]	(33.3,33.7]
1999-2000	3786	2	12	3245.18	4.93	14.9	90.8	30	33.1	80	1	0	1	0	22.4	1	0	0	1	1	0	1	1	0	16	1	0	1	(29.1,30.3]	(89,91.3]	[27.8,33.3]
1999-2000	3792	2	9	1908.76	4.61	14.4	90.3	31.3	34.6	63	0	2	1	1	28.84	0	0	0	0	1	0	0	0	0	238	0	0	0	(31.1,32.1]	(89,91.3]	(34.2,34.7]
1999-2000	3793	1	3	4622.03	4.43	14.2	94.1	32	34	25	0	1	1	0	20.12	0	0	0	1	0	0	1	0	0	238	0	0	0	(31.1,32.1]	(93.9,125.3]	(33.7,34.2]
1999-2000	3797	1	5	9293.56	4.76	15.1	96.9	31.8	32.8	68	1	0	2	2	37.67	1	0	0	0	1	0	1	0	0	227	0	0	0	(31.1,32.1]	(93.9,125.3]	[27.8,33.3]
1999-2000	3798	2	4	1845.75	4.79	13.6	85.7	28.5	33.1	75	1	2	0	2	32.15	1	0	0	1	1	0	0	1	0	104	1	1	0	[14.7,29.1]	[51.1,86.1]	[27.8,33.3]
1999-2000	3799	3	1	6081.48	5.27	16.3	94.8	30.9	32.6	70	1	0	2	1	25.98	1	0	0	0	0	0	0	0	0	240	0	0	0	(30.3,31.1]	(93.9,125.3]	[27.8,33.3]
1999-2000	3802	2	5	1973.61	4.49	13.1	88.7	29.1	32.9	73	1	2	1	1	29.72	0	0	0	1	1	0	0	0	0	180	1	0	1	[14.7,29.1]	(86.1,89]	[27.8,33.3]
1999-2000	3804	1	6	7736.48	4.28	13.6	94.1	31.7	33.7	65	0	0	2	2	33.68	0	0	0	0	0	0	0	1	0	229	0	0	0	(31.1,32.1]	(93.9,125.3]	(33.3,33.7]
1999-2000	3809	2	5	2361.33	4.14	11.8	86.6	28.3	32.7	83	1	2	0	1	25.46	1	1	0	1	1	0	0	0	1	34	1	1	0	[14.7,29.1]	(86.1,89]	[27.8,33.3]
1999-2000	3814	1	7	10730.1	3.59	11.2	91.3	31.1	34	76	0	0	1	1	29.52	0	1	0	1	1	0	0	0	1	144	1	0	0	(30.3,31.1]	(89,91.3]	(33.7,34.2]
1999-2000	3815	1	5	2218.83	4.84	10.6	71.2	22	31	44	0	1	2	2	38.17	1	0	1	0	1	0	0	0	1	234	0	0	0	[14.7,29.1]	[51.1,86.1]	[27.8,33.3]
1999-2000	3816	2	3	2321	4.89	14.7	89.3	30	33.7	54	1	1	2	1	29.04	0	0	0	0	1	0	0	0	0	248	0	0	0	(29.1,30.3]	(89,91.3]	(33.3,33.7]
1999-2000	3819	2	6	3481.13	4.28	12.7	88.1	29.8	33.8	21	0	1	1	1	28.35	2	0	0	0	0	0	1	0	0	232	0	0	0	(29.1,30.3]	(86.1,89]	(33.7,34.2]
1999-2000	3825	1	11	13018.9	4.44	12.7	82.7	28.6	34.6	35	0	3	1	1	28.71	0	0	0	0	0	0	0	0	0	229	0	0	0	[14.7,29.1]	[51.1,86.1]	(34.2,34.7]
1999-2000	3829	1	1	23956	4.79	14.7	90.9	30.7	33.7	85	0	0	1	0	24.85	0	0	0	1	1	0	0	0	0	151	1	1	0	(30.3,31.1]	(89,91.3]	(33.3,33.7]
1999-2000	3835	2	5	6291.63	4.93	14.3	87.2	29	33.2	34	1	2	1	2	32.15	2	0	0	1	0	0	0	0	0	241	0	0	0	[14.7,29.1]	(86.1,89]	[27.8,33.3]
1999-2000	3840	2	6	14543.4	4.77	14.9	91.8	31.1	33.9	57	1	0	2	0	24.58	1	0	0	0	0	0	0	0	0	39	1	0	1	(30.3,31.1]	(91.3,93.9]	(33.7,34.2]
1999-2000	3841	1	5	24869.8	4.48	15.6	100.8	34.8	34.8	37	1	0	1	1	26.76	2	0	0	0	1	0	0	0	0	234	0	0	0	(32.1,60.8]	(93.9,125.3]	(34.7,44.9]
1999-2000	3849	2	5	5733.82	4.52	13.9	93.5	30.7	32.8	85	0	0	1	1	26.45	1	0	0	0	1	0	0	0	0	65	1	0	0	(30.3,31.1]	(91.3,93.9]	[27.8,33.3]
1999-2000	3852	1	3	3003.02	4.72	14.7	93.2	31.1	33.3	47	1	1	1	1	26.38	1	0	0	0	1	0	0	0	0	232	0	0	0	(30.3,31.1]	(91.3,93.9]	[27.8,33.3]
1999-2000	3856	2	10	4021	4.44	12.1	80.7	27.2	33.6	39	0	1	1	0	24.63	2	0	0	0	0	0	1	0	0	234	0	0	0	[14.7,29.1]	[51.1,86.1]	(33.3,33.7]
1999-2000	3870	1	10	2337.77	4.72	15	95.2	31.8	33.4	62	1	2	1	1	28.45	1	1	0	0	1	0	0	0	0	247	0	0	0	(31.1,32.1]	(93.9,125.3]	(33.3,33.7]
1999-2000	3878	2	10	24609.6	4.15	12.9	86.4	31	35.8	45	0	3	1	1	29.06	0	0	0	0	0	0	0	0	0	234	0	0	0	(30.3,31.1]	(86.1,89]	(34.7,44.9]
1999-2000	3880	1	12	12278.5	4.97	13.9	85.7	28	32.7	65	0	0	1	2	30.38	1	0	0	0	0	0	0	0	0	242	0	0	0	[14.7,29.1]	[51.1,86.1]	[27.8,33.3]
1999-2000	3884	2	4	4907.47	4.89	14.5	88.1	29.6	33.7	57	0	2	1	2	32.33	2	0	0	0	0	0	0	0	0	233	1	1	0	(29.1,30.3]	(86.1,89]	(33.3,33.7]
1999-2000	3886	2	5	2361.33	4.8	12.7	82.4	26.5	32.2	66	1	2	2	0	19.3	1	1	1	1	1	0	1	1	1	85	1	0	0	[14.7,29.1]	[51.1,86.1]	[27.8,33.3]
1999-2000	3888	1	1	10923.1	4.56	14.3	90.6	31.3	34.6	62	1	0	1	1	29.79	1	1	0	0	0	0	0	0	0	136	1	1	0	(31.1,32.1]	(89,91.3]	(34.2,34.7]
1999-2000	3889	2	1	3492.01	5.3	16.4	93.5	31	33.2	83	1	0	1	0	21.31	0	0	0	0	0	0	1	0	0	198	1	0	0	(30.3,31.1]	(91.3,93.9]	[27.8,33.3]
1999-2000	3890	1	4	1324.51	4.78	14.1	88.8	29.5	33.3	71	0	1	1	1	28.01	1	0	0	1	0	0	0	0	0	236	1	0	0	(29.1,30.3]	(86.1,89]	[27.8,33.3]
1999-2000	3892	2	9	6451.54	5.78	16.7	84.8	29.1	34.3	66	1	3	1	1	28.28	0	0	0	0	0	0	0	0	0	239	0	0	0	[14.7,29.1]	[51.1,86.1]	(34.2,34.7]
1999-2000	3893	2	9	9011.6	5.18	14.9	83.9	28.7	34.2	51	1	3	2	2	31.03	1	0	0	0	1	0	0	0	0	238	0	0	0	[14.7,29.1]	[51.1,86.1]	(33.7,34.2]
1999-2000	3894	1	7	2770.63	4.43	12.7	88.5	28.8	32.5	61	0	2	0	2	32.47	0	1	0	1	1	0	1	0	0	116	1	0	0	[14.7,29.1]	(86.1,89]	[27.8,33.3]
1999-2000	3897	1	12	875.736	5.21	15.4	85.5	29.4	34.4	63	0	1	0	2	47.59	0	0	0	0	1	0	0	0	0	62	1	0	1	(29.1,30.3]	[51.1,86.1]	(34.2,34.7]
1999-2000	3902	2	12	2779.05	4.45	12.1	82	27	33.1	23	0	1	0	2	36.77	0	0	0	0	0	0	1	0	0	242	0	0	0	[14.7,29.1]	[51.1,86.1]	[27.8,33.3]
1999-2000	3903	1	5	4303.39	4.78	13.4	83.2	28	33.7	29	0	1	1	2	42.6	1	0	1	1	1	0	0	0	0	229	0	0	0	[14.7,29.1]	[51.1,86.1]	(33.3,33.7]
1999-2000	3908	1	6	4044.95	4.34	13.4	89.8	30.8	34.2	38	0	1	0	1	25.14	0	0	0	0	0	0	0	0	0	228	0	0	0	(30.3,31.1]	(89,91.3]	(33.7,34.2]
1999-2000	3909	1	7	5089.49	5.2	15.2	88.2	29.2	33.2	85	0	0	0	0	18.73	0	1	0	0	1	0	0	0	0	60	1	0	0	(29.1,30.3]	(86.1,89]	[27.8,33.3]
1999-2000	3910	1	7	4982.43	4.24	13.9	95.9	32.7	34.1	24	0	2	1	0	19.02	0	0	0	0	0	0	0	0	0	184	1	0	1	(32.1,60.8]	(93.9,125.3]	(33.7,34.2]
1999-2000	3911	1	2	27172.6	4.86	15.1	93.1	31.2	33.5	32	1	3	2	2	30.55	0	0	0	0	0	0	0	0	0	232	0	0	0	(31.1,32.1]	(91.3,93.9]	(33.3,33.7]
1999-2000	3914	2	1	14738.3	4.46	14.7	95.5	32.9	34.5	58	1	0	1	1	25.31	2	0	0	0	1	0	0	0	0	169	1	0	1	(32.1,60.8]	(93.9,125.3]	(34.2,34.7]
1999-2000	3915	2	8	14813.3	4.82	14.4	89.6	29.9	33	59	0	0	2	2	32.48	1	0	0	0	1	0	0	0	0	245	0	0	0	(29.1,30.3]	(89,91.3]	[27.8,33.3]
1999-2000	3919	2	12	18531.1	4.93	15.6	91.9	31.5	34.2	39	1	0	2	1	26.73	1	0	0	0	0	0	1	0	0	241	0	0	0	(31.1,32.1]	(91.3,93.9]	(33.7,34.2]
1999-2000	3920	1	11	4999.58	4.86	15.3	96.8	31.5	32.6	85	1	0	1	0	19.68	1	0	0	1	1	1	1	1	0	28	1	0	1	(31.1,32.1]	(93.9,125.3]	[27.8,33.3]
1999-2000	3921	1	8	20066.2	5.14	15.3	88.1	29.8	33.8	48	1	0	2	1	26.89	0	0	0	0	0	0	0	0	0	244	0	0	0	(29.1,30.3]	(86.1,89]	(33.7,34.2]
1999-2000	3923	2	13	789.766	4.95	14.1	83.6	28.6	34.1	78	0	1	2	1	25.12	1	1	0	0	0	0	0	0	0	138	1	1	0	[14.7,29.1]	[51.1,86.1]	(33.7,34.2]
1999-2000	3924	2	11	3512.76	4.7	14.8	91.2	31.5	34.5	84	1	0	1	0	20.25	2	0	0	1	0	0	1	0	0	44	1	0	0	(31.1,32.1]	(89,91.3]	(34.2,34.7]
1999-2000	3925	2	9	2418.32	4.98	13.4	85.1	26.8	31.6	64	0	3	0	2	35.49	1	1	1	0	1	1	0	0	0	22	1	0	0	[14.7,29.1]	[51.1,86.1]	[27.8,33.3]
1999-2000	3926	2	9	1907.37	4.94	13.5	80.6	27.4	34	21	0	1	0	2	38.34	0	0	0	0	0	0	0	0	0	239	0	0	0	[14.7,29.1]	[51.1,86.1]	(33.7,34.2]
1999-2000	3930	2	4	2280.9	4.15	12.6	87.7	30.4	34.7	70	0	2	2	2	37.35	1	0	1	1	1	0	0	1	0	161	1	0	1	(30.3,31.1]	(86.1,89]	(34.2,34.7]
1999-2000	3935	2	3	9993.84	4.41	13.3	87.7	30	34.2	65	0	0	2	2	34.74	0	0	0	0	1	0	0	0	0	248	0	0	0	(29.1,30.3]	(86.1,89]	(33.7,34.2]
1999-2000	3936	2	13	1926.99	4.03	13.1	93.5	32.5	34.8	45	0	1	2	0	24.32	0	0	0	0	1	0	0	0	0	243	0	0	0	(32.1,60.8]	(91.3,93.9]	(34.7,44.9]
1999-2000	3937	2	1	9878.79	5.16	16.1	91.4	31.3	34.3	63	1	0	1	2	36.41	1	0	1	0	0	0	0	0	0	207	1	1	0	(31.1,32.1]	(91.3,93.9]	(34.2,34.7]
1999-2000	3942	1	11	38107.8	4.19	13.4	92.9	31.8	34.2	22	0	0	1	0	20.77	2	0	0	0	0	0	1	0	0	247	0	0	0	(31.1,32.1]	(91.3,93.9]	(33.7,34.2]
1999-2000	3943	1	3	5793.88	5.43	17	92.4	31.3	33.8	22	1	1	1	1	27.88	1	0	0	0	0	0	0	0	0	237	0	0	0	(31.1,32.1]	(91.3,93.9]	(33.7,34.2]
1999-2000	3945	1	7	13414.8	4.95	14	85.1	28.2	33.2	61	0	0	1	2	34.82	0	0	0	1	1	0	0	0	0	244	0	0	0	[14.7,29.1]	[51.1,86.1]	[27.8,33.3]
1999-2000	3946	1	4	567.391	4.89	12.5	79.6	25.4	32	61	1	1	1	2	31.02	1	0	1	0	0	0	1	0	1	246	0	0	0	[14.7,29.1]	[51.1,86.1]	[27.8,33.3]
1999-2000	3949	2	9	4095.16	4.9	12.1	75.7	24.6	32.6	52	0	3	0	1	29.44	0	0	0	0	1	0	0	0	0	238	0	0	0	[14.7,29.1]	[51.1,86.1]	[27.8,33.3]
1999-2000	3954	2	2	22839.6	5.63	15.6	84.3	27.8	33	38	1	3	2	0	21.47	2	0	0	1	0	0	0	0	0	246	0	0	0	[14.7,29.1]	[51.1,86.1]	[27.8,33.3]
1999-2000	3955	1	10	11845.1	3.68	11	88.6	29.8	33.7	64	0	0	1	0	21.73	0	0	0	1	0	0	0	0	1	229	1	0	0	(29.1,30.3]	(86.1,89]	(33.3,33.7]
1999-2000	3956	2	1	16344.8	5.49	16.8	91.2	30.5	33.4	59	0	0	2	1	27	2	0	1	0	0	0	0	0	0	236	0	0	0	(30.3,31.1]	(89,91.3]	(33.3,33.7]
1999-2000	3959	2	8	5551.56	4.52	14.1	93.7	31.3	33.3	46	0	2	2	2	45.79	0	1	0	0	0	0	0	0	0	244	0	0	0	(31.1,32.1]	(91.3,93.9]	[27.8,33.3]
1999-2000	3960	1	11	8670.34	5.27	15.4	89.1	29.2	32.7	62	1	0	0	2	33.92	0	1	1	0	1	0	0	0	0	92	1	1	0	(29.1,30.3]	(89,91.3]	[27.8,33.3]
1999-2000	3963	1	7	4564.72	4.83	14.2	87.3	29.8	34.1	42	1	2	1	2	38.01	0	0	0	0	0	0	0	0	0	246	0	0	0	(29.1,30.3]	(86.1,89]	(33.7,34.2]
1999-2000	3965	2	1	20674.4	4.78	15.8	96.8	33.1	34.2	42	1	0	1	1	27.66	2	0	0	0	1	0	0	0	0	236	0	0	0	(32.1,60.8]	(93.9,125.3]	(33.7,34.2]
1999-2000	3966	3	1	18950	4.3	12.9	91.3	30	32.9	44	0	0	2	0	24.72	0	0	0	0	0	0	1	0	0	240	0	0	0	(29.1,30.3]	(89,91.3]	[27.8,33.3]
1999-2000	3967	1	11	18607	4.98	15.2	89.1	30.6	34.3	53	1	0	2	1	26.31	1	0	0	0	1	0	0	0	0	170	1	0	1	(30.3,31.1]	(89,91.3]	(34.2,34.7]
1999-2000	3973	1	4	17283.2	4.82	12.5	81.2	25.9	31.8	39	0	2	1	2	36.92	1	0	0	0	0	0	1	0	0	247	0	0	0	[14.7,29.1]	[51.1,86.1]	[27.8,33.3]
1999-2000	3976	2	8	5938.27	4.87	15	92.7	30.8	33.3	27	1	2	2	2	35.15	1	0	0	0	0	0	0	0	0	244	0	0	0	(30.3,31.1]	(91.3,93.9]	[27.8,33.3]
1999-2000	3977	2	2	16935.8	5.2	17.3	96.3	33.3	34.5	20	1	0	1	1	28.43	0	0	0	0	0	0	0	0	0	245	0	0	0	(32.1,60.8]	(93.9,125.3]	(34.2,34.7]
1999-2000	3981	1	1	4911.35	4.72	14	87.1	29.8	34.2	82	0	0	2	1	26.2	1	1	0	1	1	0	0	0	0	126	1	0	0	(29.1,30.3]	(86.1,89]	(33.7,34.2]
1999-2000	3983	2	8	13525.9	4.82	15.5	97.3	32.2	33.1	53	1	0	2	1	26.02	0	0	0	0	1	0	0	0	0	243	0	0	0	(32.1,60.8]	(93.9,125.3]	[27.8,33.3]
1999-2000	3984	1	5	25839	5.03	16	92.8	31.7	34.2	41	1	0	1	1	26.51	2	0	0	0	0	0	0	0	0	60	1	0	0	(31.1,32.1]	(91.3,93.9]	(33.7,34.2]
1999-2000	3985	1	13	441.923	5.39	15.6	88.8	29	32.7	75	1	1	2	1	28.33	0	0	1	0	1	0	1	0	0	121	1	1	0	[14.7,29.1]	(86.1,89]	[27.8,33.3]
1999-2000	3986	3	1	9875.22	4.86	15.5	94.3	31.9	33.9	22	1	0	1	0	21.54	0	0	0	0	0	0	1	0	0	240	0	0	0	(31.1,32.1]	(93.9,125.3]	(33.7,34.2]
1999-2000	3989	1	10	1734.88	5.01	14.9	88.9	29.8	33.5	53	0	1	1	0	24.05	1	0	0	0	0	0	0	0	0	246	0	0	0	(29.1,30.3]	(86.1,89]	(33.3,33.7]
1999-2000	3990	2	1	7696.34	4.98	16.5	95.7	33.3	34.7	77	1	0	1	2	31.66	1	0	0	1	1	0	0	0	0	91	1	0	0	(32.1,60.8]	(93.9,125.3]	(34.2,34.7]
1999-2000	3991	1	7	21150.2	4.89	15.4	93.1	31.7	34	80	0	0	1	0	23.89	1	0	1	1	1	0	0	0	0	117	1	0	0	(31.1,32.1]	(91.3,93.9]	(33.7,34.2]
1999-2000	3992	1	8	17998.4	5.45	16	85.8	29.3	34.2	30	1	3	2	1	25.98	0	0	0	0	0	0	0	0	0	242	0	0	0	(29.1,30.3]	[51.1,86.1]	(33.7,34.2]
1999-2000	3993	1	8	19646.7	5.04	15	90.1	29.6	32.9	47	1	0	2	1	28.88	1	0	0	0	0	0	0	0	0	241	0	0	0	(29.1,30.3]	(89,91.3]	[27.8,33.3]
1999-2000	3995	1	10	21670.2	4.47	13.8	92	30.9	33.6	49	0	0	2	0	22.27	0	0	0	0	0	0	0	0	0	244	0	0	0	(30.3,31.1]	(91.3,93.9]	(33.3,33.7]
1999-2000	3999	2	7	3542.77	3.86	14	106.4	36.3	34.1	73	1	3	0	2	34.88	1	0	0	1	1	0	0	0	0	103	1	0	0	(32.1,60.8]	(93.9,125.3]	(33.7,34.2]
1999-2000	4000	1	7	22296.1	5.48	15.4	87.6	28.1	32	54	0	0	1	0	24.22	1	0	0	0	0	0	0	0	0	244	0	0	0	[14.7,29.1]	(86.1,89]	[27.8,33.3]
1999-2000	4003	1	11	4888.44	4.82	14	85.6	29	33.8	20	1	2	1	0	23.5	2	0	0	0	0	0	0	0	0	230	0	0	0	[14.7,29.1]	[51.1,86.1]	(33.7,34.2]
1999-2000	4007	2	12	17956.6	5.12	16.6	94.3	32.4	34.3	39	1	0	2	0	20.32	0	0	0	0	0	0	0	0	0	242	0	0	0	(32.1,60.8]	(93.9,125.3]	(34.2,34.7]
1999-2000	4010	2	1	9400.97	4.82	14.6	89.2	30	33.7	74	0	0	2	2	30.29	0	0	0	1	1	0	0	0	0	229	1	1	0	(29.1,30.3]	(89,91.3]	(33.3,33.7]
1999-2000	4011	1	11	18607	4.93	15	89.6	30.3	33.9	56	1	0	2	2	53.1	0	0	1	0	1	0	0	0	0	122	1	1	0	(29.1,30.3]	(89,91.3]	(33.7,34.2]
1999-2000	4013	2	10	19146.5	4.11	12.2	87.4	29.6	33.9	33	0	3	2	1	25.04	0	0	0	0	0	0	0	0	0	234	0	0	0	(29.1,30.3]	(86.1,89]	(33.7,34.2]
1999-2000	4015	1	8	4763	4.93	14.1	86.2	28.5	33.1	41	1	2	1	1	27.11	0	0	0	0	0	0	0	0	0	239	0	0	0	[14.7,29.1]	(86.1,89]	[27.8,33.3]
1999-2000	4016	1	5	13769.1	4.34	14	96.9	32.3	33.3	61	0	0	2	0	24.16	2	0	0	0	1	0	1	0	0	67	1	0	0	(32.1,60.8]	(93.9,125.3]	[27.8,33.3]
1999-2000	4020	2	6	9794.93	4.65	14.3	89.3	30.9	34.6	60	0	0	1	2	49.8	1	0	0	0	1	0	0	0	0	232	0	0	0	(30.3,31.1]	(89,91.3]	(34.2,34.7]
1999-2000	4022	1	11	12102.5	5.01	16.8	98.2	33.6	34.2	47	1	3	1	0	22.65	2	1	0	0	1	0	1	0	0	229	0	0	0	(32.1,60.8]	(93.9,125.3]	(33.7,34.2]
1999-2000	4027	2	2	17580.7	4.81	15	90.4	31	34.2	35	0	0	1	2	39.7	2	0	0	1	0	0	0	0	0	169	1	0	0	(30.3,31.1]	(89,91.3]	(33.7,34.2]
1999-2000	4029	2	13	1926.99	4.08	12.8	92.7	31.3	33.8	43	0	1	2	0	23.12	1	0	0	0	0	0	1	0	0	243	0	0	0	(31.1,32.1]	(91.3,93.9]	(33.7,34.2]
1999-2000	4032	2	5	8589.09	4.29	13	90.1	30.3	33.7	70	0	0	1	2	37.77	0	0	0	0	0	0	0	0	0	221	1	1	0	(29.1,30.3]	(89,91.3]	(33.3,33.7]
1999-2000	4033	2	11	4242.76	4.05	12.2	95	30.2	31.7	64	0	2	1	2	43.12	0	1	1	1	1	0	0	0	0	124	1	1	0	(29.1,30.3]	(93.9,125.3]	[27.8,33.3]
1999-2000	4037	1	11	13601.3	4.65	14.1	93	30.2	32.5	79	0	0	1	0	24.63	2	0	1	0	1	0	0	1	0	177	1	1	0	(29.1,30.3]	(91.3,93.9]	[27.8,33.3]
1999-2000	4038	1	3	572.375	4.97	15.6	90.5	31.5	34.8	67	1	1	0	2	34.86	1	0	0	0	0	0	0	0	0	204	1	0	1	(31.1,32.1]	(89,91.3]	(34.7,44.9]
1999-2000	4042	1	4	4808.96	5.36	16.5	91.8	30.8	33.6	41	1	1	1	2	32.22	0	0	0	1	0	0	0	0	0	229	0	0	0	(30.3,31.1]	(91.3,93.9]	(33.3,33.7]
1999-2000	4045	1	1	4095.36	4.84	14.5	89.3	30	33.6	84	1	0	1	0	24.65	1	0	0	0	0	0	1	0	0	63	1	0	1	(29.1,30.3]	(89,91.3]	(33.3,33.7]
1999-2000	4048	1	4	4049.07	4.7	14.4	91.4	30.5	33.4	39	0	1	0	0	23.03	0	0	0	0	0	0	0	0	0	246	0	0	0	(30.3,31.1]	(91.3,93.9]	(33.3,33.7]
1999-2000	4049	1	9	4155.4	4.26	13.4	93.9	31.6	33.7	85	1	0	1	0	19.45	1	0	0	1	1	0	0	0	0	34	1	1	0	(31.1,32.1]	(91.3,93.9]	(33.3,33.7]
1999-2000	4050	1	8	6334.48	4.81	13.7	86.4	28.6	33.1	31	1	2	2	1	26.01	0	0	0	0	0	0	1	0	0	241	0	0	0	[14.7,29.1]	(86.1,89]	[27.8,33.3]
1999-2000	4051	2	1	10069.3	5.2	16.2	91.1	31	34	64	1	0	1	1	26.26	0	1	0	1	0	0	0	0	0	248	0	0	0	(30.3,31.1]	(89,91.3]	(33.7,34.2]
1999-2000	4053	1	13	12656.5	4.65	13.2	84.6	28.4	33.5	51	1	3	2	1	26.99	1	0	0	0	1	0	0	0	0	236	0	0	0	[14.7,29.1]	[51.1,86.1]	(33.3,33.7]
1999-2000	4054	2	8	14379.1	5.37	15.6	86	29.1	33.8	27	1	0	2	1	26.25	2	0	0	0	0	0	1	0	0	244	0	0	0	[14.7,29.1]	[51.1,86.1]	(33.7,34.2]
1999-2000	4058	2	11	3201.46	4.97	13.8	86.3	27.7	32.1	67	0	2	2	0	21.4	2	0	0	0	1	0	1	0	0	233	1	0	0	[14.7,29.1]	(86.1,89]	[27.8,33.3]
1999-2000	4066	2	10	7154.98	4.89	15.2	93.3	31.2	33.3	44	1	2	2	1	26.23	2	0	0	0	0	0	1	0	0	234	0	0	0	(31.1,32.1]	(91.3,93.9]	[27.8,33.3]
1999-2000	4069	2	4	4616.4	5.02	15.8	93.6	31.3	33.5	31	1	1	1	1	26.95	1	0	0	0	0	0	0	0	0	236	0	0	0	(31.1,32.1]	(91.3,93.9]	(33.3,33.7]
1999-2000	4071	1	11	20958.3	5.21	15.8	91.9	30.3	32.9	20	1	0	1	1	25.66	0	0	0	0	0	0	0	0	0	229	0	0	0	(29.1,30.3]	(91.3,93.9]	[27.8,33.3]
1999-2000	4074	1	9	7565.72	4.85	14.8	89.4	30.4	34	39	0	2	1	1	26.53	2	0	1	1	0	0	0	0	0	230	0	0	0	(30.3,31.1]	(89,91.3]	(33.7,34.2]
1999-2000	4075	1	4	2378.13	5.17	14.6	84.4	28.2	33.3	52	0	1	0	2	35.65	0	0	0	0	0	0	0	1	0	246	0	0	0	[14.7,29.1]	[51.1,86.1]	[27.8,33.3]
1999-2000	4076	1	4	2818.77	4.68	14.1	89.4	30	33.6	44	1	1	0	1	25	1	0	0	0	0	0	1	0	0	246	0	0	0	(29.1,30.3]	(89,91.3]	(33.3,33.7]
1999-2000	4078	1	6	1002.74	4.8	14.9	91.4	31	33.9	62	1	1	2	1	27.5	1	0	0	0	1	0	0	0	0	214	1	0	0	(30.3,31.1]	(91.3,93.9]	(33.7,34.2]
1999-2000	4079	1	1	20486	5.47	16.9	90.1	30.8	34.2	40	1	3	1	2	38.23	0	0	0	0	0	0	0	0	0	231	0	0	0	(30.3,31.1]	(89,91.3]	(33.7,34.2]
1999-2000	4083	1	7	4207.64	4.64	16.2	101.4	34.8	34.3	44	1	2	1	0	23.27	2	0	1	0	0	0	0	0	0	32	1	0	0	(32.1,60.8]	(93.9,125.3]	(34.2,34.7]
1999-2000	4088	1	8	20952.3	5.22	14.5	82.7	27.7	33.5	49	1	0	2	1	28.12	1	0	0	0	1	0	1	0	0	241	0	0	0	[14.7,29.1]	[51.1,86.1]	(33.3,33.7]
1999-2000	4090	3	1	3835.06	3.83	12.7	96.2	33.2	34.5	31	0	2	2	2	34.67	2	0	0	0	0	0	1	0	0	238	0	0	0	(32.1,60.8]	(93.9,125.3]	(34.2,34.7]
1999-2000	4092	2	10	26217.2	4.93	15.1	91.9	30.8	33.4	46	1	0	1	1	27.51	1	0	0	1	0	0	0	0	0	234	0	0	0	(30.3,31.1]	(91.3,93.9]	(33.3,33.7]
1999-2000	4094	1	9	8622.72	5.65	11.7	63.8	20.8	32.5	60	1	0	2	1	27.31	1	0	0	0	0	0	1	0	1	227	0	0	0	[14.7,29.1]	[51.1,86.1]	[27.8,33.3]
1999-2000	4096	3	1	2869.35	4.78	14.9	92.2	31.1	33.8	81	1	0	2	1	25.13	1	0	0	0	0	1	1	0	0	241	0	0	0	(30.3,31.1]	(91.3,93.9]	(33.7,34.2]
1999-2000	4101	2	3	470.098	4.91	14.7	89	29.8	33.6	67	1	1	0	1	25.51	1	1	0	0	1	0	0	0	0	141	1	0	0	(29.1,30.3]	(86.1,89]	(33.3,33.7]
1999-2000	4103	1	2	27152.2	5.28	15.6	89.4	29.4	32.9	37	1	0	2	0	18.43	1	0	0	0	0	0	0	0	0	230	0	0	0	(29.1,30.3]	(89,91.3]	[27.8,33.3]
1999-2000	4106	1	9	2798.26	5.13	16.1	92.8	31.3	33.8	70	1	2	2	1	29.34	2	0	0	1	1	0	0	0	0	48	1	1	0	(31.1,32.1]	(91.3,93.9]	(33.7,34.2]
1999-2000	4108	2	12	5469.65	5.03	14.9	88.4	29.7	33.6	72	1	0	0	0	24.98	1	0	0	1	0	1	0	0	0	56	1	0	0	(29.1,30.3]	(86.1,89]	(33.3,33.7]
1999-2000	4111	1	1	19938.3	4.18	13.6	95.5	32.3	33.9	37	0	0	2	0	20.71	0	0	0	0	0	0	0	0	0	231	0	0	0	(32.1,60.8]	(93.9,125.3]	(33.7,34.2]
1999-2000	4113	2	5	3387.48	3.84	11.4	84.4	29.5	35	80	1	0	1	1	26.12	0	0	1	1	1	0	0	0	1	75	1	0	0	(29.1,30.3]	[51.1,86.1]	(34.7,44.9]
1999-2000	4116	2	7	4314.21	5.31	15.2	83.9	28.7	34.2	43	1	2	2	1	29.07	0	1	0	0	1	0	0	0	0	23	1	0	0	[14.7,29.1]	[51.1,86.1]	(33.7,34.2]
1999-2000	4117	1	4	4553.65	4.61	15	96.9	32.7	33.8	23	0	1	0	0	22.9	0	0	0	0	0	0	1	0	0	245	0	0	0	(32.1,60.8]	(93.9,125.3]	(33.7,34.2]
1999-2000	4119	2	1	5910.75	4.42	13.9	92.2	31.5	34.2	80	0	0	2	0	21.19	0	1	0	1	0	0	0	0	0	157	1	0	0	(31.1,32.1]	(91.3,93.9]	(33.7,34.2]
1999-2000	4120	2	2	10757.6	4.74	15.9	95.7	33	34.5	65	1	0	1	2	43.34	1	0	1	0	1	0	0	0	0	233	1	0	1	(32.1,60.8]	(93.9,125.3]	(34.2,34.7]
1999-2000	4122	2	12	5720.37	3.92	11.6	89.4	29.7	33.2	51	0	2	1	2	47.09	2	0	0	0	1	0	0	0	1	243	0	0	0	(29.1,30.3]	(89,91.3]	[27.8,33.3]
1999-2000	4130	2	7	3337.13	4.3	15	100.4	35	34.8	76	1	3	0	1	27.36	1	0	0	0	1	1	0	0	0	246	0	0	0	(32.1,60.8]	(93.9,125.3]	(34.7,44.9]
1999-2000	4133	1	4	4943.9	4.89	13.4	83.1	27.4	32.9	40	0	1	1	1	27.96	1	0	0	0	0	0	0	0	0	247	0	0	0	[14.7,29.1]	[51.1,86.1]	[27.8,33.3]
1999-2000	4136	2	6	295.195	4.63	12.1	77.6	26.2	33.8	24	0	1	1	1	29.09	0	0	0	0	0	0	0	0	0	231	0	0	0	[14.7,29.1]	[51.1,86.1]	(33.7,34.2]
1999-2000	4138	2	12	5619.57	4.32	13.4	91.4	30.8	33.7	30	0	2	2	2	51.05	1	0	0	0	0	0	0	0	0	241	0	0	0	(30.3,31.1]	(91.3,93.9]	(33.3,33.7]
1999-2000	4139	1	4	4318.71	5.56	16.5	86.6	29.7	34.2	23	1	1	2	1	28.27	0	0	0	0	0	0	0	0	0	231	0	0	0	(29.1,30.3]	(86.1,89]	(33.7,34.2]
1999-2000	4143	1	5	17202	4.67	15	93.2	32.3	34.7	52	1	0	1	1	26.89	0	0	0	0	0	0	0	0	0	233	0	0	0	(32.1,60.8]	(91.3,93.9]	(34.2,34.7]
1999-2000	4145	2	10	20430.5	4.14	14.1	102.5	34	33.3	28	0	0	2	0	24.8	0	0	0	0	0	0	0	0	0	234	0	0	0	(32.1,60.8]	(93.9,125.3]	[27.8,33.3]
1999-2000	4146	1	6	18682.6	4.23	13.6	92.3	32	34.7	20	0	0	2	0	21.84	0	0	0	0	0	0	1	0	0	227	0	0	0	(31.1,32.1]	(91.3,93.9]	(34.2,34.7]
1999-2000	4148	1	1	18893.8	4.86	15.6	94.3	32.1	34	30	1	0	0	0	23.05	2	0	0	1	0	0	0	0	0	231	0	0	0	(31.1,32.1]	(93.9,125.3]	(33.7,34.2]
1999-2000	4155	2	13	1848.91	4.13	12.3	88.5	29.8	33.6	40	0	1	0	1	26.3	0	0	0	0	0	0	1	0	0	243	0	0	0	(29.1,30.3]	(86.1,89]	(33.3,33.7]
1999-2000	4158	1	1	13749.5	3.8	13.2	97.6	34.8	35.7	49	0	0	1	2	31.96	0	0	0	0	1	0	0	0	0	74	1	0	0	(32.1,60.8]	(93.9,125.3]	(34.7,44.9]
1999-2000	4159	1	11	7322.16	5.23	16.8	94.1	32.5	34.5	57	1	3	2	2	32.62	2	1	0	0	1	0	0	1	0	231	1	1	0	(32.1,60.8]	(93.9,125.3]	(34.2,34.7]
1999-2000	4161	1	7	25505.4	4.81	14.8	91.6	30.9	33.7	30	0	0	1	0	23.3	0	0	0	0	0	0	0	0	0	245	0	0	0	(30.3,31.1]	(91.3,93.9]	(33.3,33.7]
1999-2000	4162	1	11	4991.96	4.43	13.4	90.2	30.2	33.5	27	0	2	2	0	18.93	0	0	0	0	0	0	0	0	0	231	0	0	0	(29.1,30.3]	(89,91.3]	(33.3,33.7]
1999-2000	4164	2	11	5215.82	4.73	14.9	94.3	31.5	33.3	48	1	2	1	0	20.17	2	0	0	0	0	0	1	0	0	230	0	0	0	(31.1,32.1]	(93.9,125.3]	[27.8,33.3]
1999-2000	4169	2	12	1764.81	5.8	11.6	63.6	19.9	31.4	42	0	1	0	2	30.57	2	0	0	0	0	0	0	0	1	220	1	0	1	[14.7,29.1]	[51.1,86.1]	[27.8,33.3]
1999-2000	4170	2	7	1815.34	4.95	13.7	85.8	27.7	32.3	65	1	2	1	2	31.87	1	1	1	1	0	0	0	0	0	7	1	1	0	[14.7,29.1]	[51.1,86.1]	[27.8,33.3]
1999-2000	4175	1	4	7886.24	4.95	15.1	90.5	30.5	33.7	35	0	1	2	1	27.91	0	0	0	0	0	0	0	0	0	246	0	0	0	(30.3,31.1]	(89,91.3]	(33.3,33.7]
1999-2000	4181	2	11	14116.3	4.64	14.7	95	31.6	33.3	62	1	0	2	0	22.91	1	0	0	0	0	0	0	1	0	208	1	0	1	(31.1,32.1]	(93.9,125.3]	[27.8,33.3]
1999-2000	4187	1	11	8252.3	4.22	14.2	99.7	33.7	33.7	69	1	0	0	1	26.23	0	0	0	1	1	0	0	1	0	119	1	0	1	(32.1,60.8]	(93.9,125.3]	(33.3,33.7]
1999-2000	4192	1	1	3611.29	5.22	16	92.6	30.7	33.1	85	1	0	2	1	27.3	0	0	0	1	1	0	1	1	0	129	1	1	0	(30.3,31.1]	(91.3,93.9]	[27.8,33.3]
1999-2000	4195	3	1	13810.6	4.34	13.6	92.1	31.3	34	31	0	0	2	0	24.01	0	0	0	0	0	0	0	0	0	239	0	0	0	(31.1,32.1]	(91.3,93.9]	(33.7,34.2]
1999-2000	4197	1	10	8548.34	4.86	15.6	97.7	32	32.8	76	1	0	1	2	30.03	1	1	0	0	1	0	0	0	0	61	1	0	0	(31.1,32.1]	(93.9,125.3]	[27.8,33.3]
1999-2000	4199	2	12	2063.05	4.95	14.5	86.9	29.2	33.7	61	1	2	1	2	39.68	0	0	0	1	1	0	0	0	0	97	1	1	0	(29.1,30.3]	(86.1,89]	(33.3,33.7]
1999-2000	4205	2	5	3818.54	5.05	15.6	90.9	31	34.1	34	1	1	1	1	27.23	2	0	0	1	0	0	0	0	0	242	0	0	0	(30.3,31.1]	(89,91.3]	(33.7,34.2]
1999-2000	4206	3	1	16592.9	4.5	14.5	93.9	32.2	34.2	44	1	0	2	0	24.71	0	0	0	0	0	0	0	0	0	239	0	0	0	(32.1,60.8]	(91.3,93.9]	(33.7,34.2]
1999-2000	4208	2	7	14675	4.64	14.4	89.7	30.9	34.5	25	0	0	2	2	33.16	2	0	0	0	0	0	0	0	0	230	0	0	0	(30.3,31.1]	(89,91.3]	(34.2,34.7]
1999-2000	4212	1	4	616.422	5.74	17.9	93.4	31.2	33.4	62	1	1	0	1	29.86	1	0	0	1	0	0	0	0	0	247	0	0	0	(31.1,32.1]	(91.3,93.9]	(33.3,33.7]
1999-2000	4215	2	6	2096.99	3.86	12.6	94	32.7	34.8	43	0	1	0	1	29.73	0	0	0	0	0	0	0	0	0	231	0	0	0	(32.1,60.8]	(93.9,125.3]	(34.7,44.9]
1999-2000	4218	1	13	5782.48	5.34	15.8	91.1	29.5	32.3	29	1	2	1	0	24.75	0	0	0	0	0	0	0	0	0	245	0	0	0	(29.1,30.3]	(89,91.3]	[27.8,33.3]
1999-2000	4221	1	6	4433.88	4.55	14	88.6	30.7	34.7	34	0	1	2	0	24.37	0	0	0	0	0	0	0	0	0	228	0	0	0	(30.3,31.1]	(86.1,89]	(34.2,34.7]
1999-2000	4225	2	4	4616.4	4.89	14.9	90.9	30.5	33.5	29	1	1	1	1	25.24	1	0	0	0	0	0	0	0	0	236	0	0	0	(30.3,31.1]	(89,91.3]	(33.3,33.7]
1999-2000	4241	3	1	2971.86	4.11	12.9	92.8	31.3	33.8	25	0	1	2	0	22.22	0	0	0	0	0	0	0	0	0	238	0	0	0	(31.1,32.1]	(91.3,93.9]	(33.7,34.2]
1999-2000	4246	1	11	23065.4	5.16	16.1	91.4	31.3	34.2	39	1	0	1	0	22.16	2	0	0	1	0	0	0	0	0	229	0	0	0	(31.1,32.1]	(91.3,93.9]	(33.7,34.2]
1999-2000	4248	1	12	24418.6	4.79	15.8	94.5	32.8	34.8	44	1	0	2	2	33.24	0	0	0	0	0	0	0	0	0	241	0	0	0	(32.1,60.8]	(93.9,125.3]	(34.7,44.9]
1999-2000	4250	2	4	2385.85	5.11	13.5	79.1	26.3	33.3	73	0	2	1	2	36.78	0	0	0	0	0	0	1	0	0	236	0	0	0	[14.7,29.1]	[51.1,86.1]	[27.8,33.3]
1999-2000	4255	2	8	8402.45	4.66	13.3	83.9	28.6	34	61	0	0	2	1	29.8	0	0	0	0	0	0	0	0	0	244	0	0	0	[14.7,29.1]	[51.1,86.1]	(33.7,34.2]
1999-2000	4257	2	1	18760.7	4.35	13.5	91.8	31	33.8	31	0	0	1	2	34.66	1	0	0	0	0	0	0	0	0	235	0	0	0	(30.3,31.1]	(91.3,93.9]	(33.7,34.2]
1999-2000	4260	1	10	648.19	5.14	15	85.5	29.1	34	61	0	1	1	1	29.63	0	0	0	0	1	0	0	0	0	246	0	0	0	[14.7,29.1]	[51.1,86.1]	(33.7,34.2]
1999-2000	4261	1	4	584.168	4.72	14.6	91.5	31	33.8	72	1	1	0	1	25.59	1	1	1	1	1	0	0	0	0	182	1	0	0	(30.3,31.1]	(91.3,93.9]	(33.7,34.2]
1999-2000	4262	1	5	2588.06	4.93	15.3	91.8	31	33.8	53	1	1	2	1	28.33	0	0	1	1	1	0	0	0	0	234	0	0	0	(30.3,31.1]	(91.3,93.9]	(33.7,34.2]
1999-2000	4263	2	1	9400.97	4.39	13.9	91	31.7	34.8	74	0	0	2	0	24.96	0	0	0	0	1	0	0	0	0	204	1	0	1	(31.1,32.1]	(89,91.3]	(34.7,44.9]
1999-2000	4268	1	8	1269.41	4.94	13.3	81.7	27	33	34	0	3	1	2	31.22	0	0	0	0	0	0	1	0	0	242	0	0	0	[14.7,29.1]	[51.1,86.1]	[27.8,33.3]
1999-2000	4269	1	5	21502.2	5.53	15	80	27.1	34	33	1	0	2	1	29.06	0	0	0	1	0	0	0	0	0	233	0	0	0	[14.7,29.1]	[51.1,86.1]	(33.7,34.2]
1999-2000	4270	1	10	4589.95	5.44	16	88	29.2	33.3	30	1	1	1	1	26.5	0	0	0	0	0	0	0	0	0	246	0	0	0	(29.1,30.3]	(86.1,89]	[27.8,33.3]
1999-2000	4273	1	3	2689.65	4.69	12	79	25.5	32.3	51	0	1	1	2	48.93	0	0	1	1	1	0	0	0	0	106	1	0	0	[14.7,29.1]	[51.1,86.1]	[27.8,33.3]
1999-2000	4274	2	12	7261.44	4.43	13.1	86.9	29.3	33.8	25	0	2	1	1	29.33	0	0	0	0	0	0	0	0	0	237	0	0	0	(29.1,30.3]	(86.1,89]	(33.7,34.2]
1999-2000	4276	1	10	4413.81	5.93	17.4	87	29.4	33.7	35	1	1	0	2	31.47	1	0	0	1	0	0	0	0	0	247	0	0	0	(29.1,30.3]	(86.1,89]	(33.3,33.7]
1999-2000	4277	1	3	696.299	5.1	15.1	87.1	29.7	34.1	64	1	1	0	2	37.62	1	0	0	0	1	0	0	1	0	238	0	0	0	(29.1,30.3]	(86.1,89]	(33.7,34.2]
1999-2000	4280	1	5	11559.6	4.59	15	97.2	32.7	33.7	64	0	0	1	2	34.74	0	0	1	0	1	0	0	0	0	233	0	0	0	(32.1,60.8]	(93.9,125.3]	(33.3,33.7]
1999-2000	4281	1	11	18106.5	4.41	13.4	88.7	30.3	34.2	44	0	3	2	0	20.72	1	0	0	0	0	0	0	0	0	247	0	0	0	(29.1,30.3]	(86.1,89]	(33.7,34.2]
1999-2000	4282	3	1	15741.4	4.37	13.6	95.2	31	32.5	38	1	0	2	0	24.99	1	0	0	0	0	0	1	0	0	240	0	0	0	(30.3,31.1]	(93.9,125.3]	[27.8,33.3]
1999-2000	4283	2	3	1960.13	4.28	13.2	89.9	30.8	34.3	42	0	1	1	2	38.42	0	0	0	0	0	0	0	0	0	247	0	0	0	(30.3,31.1]	(89,91.3]	(34.2,34.7]
1999-2000	4292	1	8	18073	4.92	14.9	89	30.3	34	42	1	0	2	0	23.48	0	0	0	0	0	0	1	0	0	241	0	0	0	(29.1,30.3]	(86.1,89]	(33.7,34.2]
1999-2000	4298	2	5	14171.2	5.18	15.1	87.6	29.2	33.4	57	1	3	2	0	23.83	1	1	0	0	0	0	0	0	0	240	0	0	0	(29.1,30.3]	(86.1,89]	(33.3,33.7]
1999-2000	4300	2	3	2401.26	5.57	17.3	93.2	31.2	33.4	44	1	1	0	2	31.29	2	0	0	0	1	0	0	0	0	247	0	0	0	(31.1,32.1]	(91.3,93.9]	(33.3,33.7]
1999-2000	4302	2	9	4629.51	4.62	13.1	83.5	28.3	33.8	29	0	2	1	2	32.54	2	0	0	0	0	0	0	0	0	239	0	0	0	[14.7,29.1]	[51.1,86.1]	(33.7,34.2]
1999-2000	4303	2	13	2057.47	5.32	14	81.6	26.3	32.2	78	1	2	1	0	23.12	1	0	1	1	1	0	0	0	0	113	1	0	0	[14.7,29.1]	[51.1,86.1]	[27.8,33.3]
1999-2000	4312	2	1	9471.4	4.77	14.9	91.6	31.2	34	60	0	0	1	1	26.1	0	0	0	0	1	0	0	0	0	235	0	0	0	(31.1,32.1]	(91.3,93.9]	(33.7,34.2]
1999-2000	4316	2	7	6134.32	5.11	14.9	86.4	29	33.6	70	1	0	2	1	29.56	1	0	0	0	1	0	0	0	0	203	1	0	1	[14.7,29.1]	(86.1,89]	(33.3,33.7]
1999-2000	4318	2	12	8809.32	3.51	10	85.1	28.6	33.6	58	0	3	1	2	33.01	0	0	0	1	0	0	0	0	1	107	1	0	0	[14.7,29.1]	[51.1,86.1]	(33.3,33.7]
1999-2000	4322	2	5	16669.9	4.61	13	81.6	28.2	34.5	33	0	0	2	2	37.97	0	0	0	0	0	0	0	0	0	240	0	0	0	[14.7,29.1]	[51.1,86.1]	(34.2,34.7]
1999-2000	4323	2	4	13342.5	5.57	16.3	85.9	29.4	34.3	25	1	0	1	1	29.55	0	0	0	0	1	0	1	0	0	237	0	0	0	(29.1,30.3]	[51.1,86.1]	(34.2,34.7]
1999-2000	4326	1	10	14721.9	4.5	14.1	91.1	31.5	34.5	52	1	0	1	2	32.53	0	0	0	0	1	0	0	0	0	248	0	0	0	(31.1,32.1]	(89,91.3]	(34.2,34.7]
1999-2000	4330	2	3	1742.87	4.43	14.1	94.9	31.9	33.6	44	0	1	2	0	23.45	1	0	0	0	1	0	0	0	0	249	0	0	0	(31.1,32.1]	(93.9,125.3]	(33.3,33.7]
1999-2000	4331	1	12	24406.6	4.56	14.6	94.5	31.9	33.8	48	0	0	1	2	36.63	1	0	0	0	1	0	0	0	0	241	0	0	0	(31.1,32.1]	(93.9,125.3]	(33.7,34.2]
1999-2000	4332	1	1	8067.33	4.95	15.6	91.1	31.7	34.8	70	1	0	2	2	38.48	0	1	0	1	1	0	0	0	0	149	1	1	0	(31.1,32.1]	(89,91.3]	(34.7,44.9]
1999-2000	4333	1	9	2545.6	5.88	15.4	79.9	26.2	32.7	62	1	2	2	2	30.97	1	0	0	1	1	0	0	0	0	230	0	0	0	[14.7,29.1]	[51.1,86.1]	[27.8,33.3]
1999-2000	4334	2	10	20968.1	4.76	15.4	92.4	32.3	35	36	1	0	1	1	28.82	0	0	0	0	0	0	0	0	0	234	0	0	0	(32.1,60.8]	(91.3,93.9]	(34.7,44.9]
1999-2000	4336	2	4	11225	4.14	12.5	84.8	30	35.4	67	0	0	1	2	37.8	1	0	1	1	1	0	0	0	0	104	1	1	0	(29.1,30.3]	[51.1,86.1]	(34.7,44.9]
1999-2000	4337	1	8	2089.47	4.92	14.5	89.8	29.3	32.7	66	1	2	1	2	35.7	0	0	1	0	0	0	0	0	0	242	0	0	0	(29.1,30.3]	(89,91.3]	[27.8,33.3]
1999-2000	4338	2	7	4873.6	4.86	15.3	93.5	31.5	33.6	58	1	3	0	0	22.53	2	0	0	0	0	0	0	0	0	247	0	0	0	(31.1,32.1]	(91.3,93.9]	(33.3,33.7]
1999-2000	4341	1	8	16798.2	5.38	16.2	89.6	30	33.6	39	1	0	2	1	26.09	1	0	0	0	0	0	0	0	0	243	0	0	0	(29.1,30.3]	(89,91.3]	(33.3,33.7]
1999-2000	4343	1	7	2254.88	4.46	14.1	93.4	31.6	33.9	60	1	1	2	2	33.85	1	0	0	0	0	0	0	0	0	245	0	0	0	(31.1,32.1]	(91.3,93.9]	(33.7,34.2]
1999-2000	4348	3	1	16099.1	4.22	13.4	91.9	31.5	34.3	37	0	0	2	0	21.62	1	0	0	0	0	0	1	1	0	240	0	0	0	(31.1,32.1]	(91.3,93.9]	(34.2,34.7]
1999-2000	4349	2	7	11970	4.25	12.2	83.6	28.5	34.2	26	0	3	2	0	22.45	0	0	0	0	0	0	0	0	0	246	0	0	0	[14.7,29.1]	[51.1,86.1]	(33.7,34.2]
1999-2000	4350	1	13	6270.16	4.23	13.1	91.7	31	33.8	27	0	2	2	2	38.71	2	0	0	0	0	0	0	0	0	236	0	0	0	(30.3,31.1]	(91.3,93.9]	(33.7,34.2]
1999-2000	4351	1	7	2893.66	4.85	15.2	94.4	31.3	33.3	81	1	0	0	0	19.85	0	0	0	0	1	0	0	0	0	56	1	0	0	(31.1,32.1]	(93.9,125.3]	[27.8,33.3]
1999-2000	4352	2	8	17141.6	5.49	16.7	92.5	30.5	32.9	32	1	0	2	1	26.74	0	0	0	0	0	0	1	0	0	244	0	0	0	(30.3,31.1]	(91.3,93.9]	[27.8,33.3]
1999-2000	4354	1	5	25457.7	3.76	12.9	101	34.3	34	41	0	0	2	1	25.91	0	0	0	0	1	0	0	0	0	234	0	0	0	(32.1,60.8]	(93.9,125.3]	(33.7,34.2]
1999-2000	4355	1	12	17636.8	5.47	16.8	89.6	30.7	34.3	28	1	0	1	1	27.21	2	0	0	0	0	0	0	0	0	238	0	0	0	(30.3,31.1]	(89,91.3]	(34.2,34.7]
1999-2000	4357	2	10	4462.41	5.21	15.8	91.6	30.3	33.1	27	1	1	0	0	22.4	0	0	0	0	0	0	1	0	0	234	0	0	0	(29.1,30.3]	(91.3,93.9]	[27.8,33.3]
1999-2000	4362	1	3	3003.02	4.59	15.5	98.5	34	34.4	48	1	1	0	1	28.48	0	0	0	0	0	0	0	0	0	238	0	0	0	(32.1,60.8]	(93.9,125.3]	(34.2,34.7]
1999-2000	4367	1	11	20721.6	5.53	16.6	88	30	34.2	21	1	0	2	1	29.44	0	0	0	0	0	0	0	0	0	229	0	0	0	(29.1,30.3]	(86.1,89]	(33.7,34.2]
1999-2000	4368	1	5	8314.13	5.2	15.9	91.2	30.5	33.4	38	1	3	1	0	18.3	1	0	0	0	0	0	0	0	0	231	0	0	0	(30.3,31.1]	(89,91.3]	(33.3,33.7]
1999-2000	4373	2	8	2966.18	4.81	13.9	86.8	29	33.4	72	0	2	0	2	35.93	0	0	0	0	1	0	0	0	0	215	1	0	0	[14.7,29.1]	(86.1,89]	(33.3,33.7]
1999-2000	4374	1	6	4433.88	4.09	12.8	90.3	31.3	34.6	28	0	1	2	0	21.81	0	0	0	0	0	0	1	0	0	51	1	0	0	(31.1,32.1]	(89,91.3]	(34.2,34.7]
1999-2000	4375	1	4	1960.07	4.59	13.5	83.8	29.3	35	42	0	1	0	1	26.24	0	0	0	0	0	0	1	0	0	190	1	1	0	(29.1,30.3]	[51.1,86.1]	(34.7,44.9]
1999-2000	4378	2	12	4795.63	4.23	12.7	86.9	30	34.5	45	0	2	1	2	35.54	0	0	0	1	1	0	1	0	0	243	0	0	0	(29.1,30.3]	(86.1,89]	(34.2,34.7]
1999-2000	4382	2	10	25386.1	4.24	12.6	86.1	29.6	34.4	40	0	3	1	1	27.03	0	0	0	0	0	0	1	0	0	235	0	0	0	(29.1,30.3]	[51.1,86.1]	(34.2,34.7]
1999-2000	4385	2	3	3890.91	4.13	14.6	102.2	35.3	34.5	68	0	2	1	2	41.12	2	0	1	0	1	0	0	0	0	126	1	0	0	(32.1,60.8]	(93.9,125.3]	(34.2,34.7]
1999-2000	4386	1	5	12132.9	4.58	14.4	95.6	31.3	32.8	61	0	0	1	1	28.51	0	0	0	0	1	0	0	0	0	231	0	0	0	(31.1,32.1]	(93.9,125.3]	[27.8,33.3]
1999-2000	4389	2	13	3460.06	4.43	13.1	87.3	29.5	33.8	85	1	0	2	1	26.3	0	0	0	1	1	0	0	1	0	68	1	0	0	(29.1,30.3]	(86.1,89]	(33.7,34.2]
1999-2000	4390	1	10	4001.17	5.22	15.2	90.4	29.2	32.3	85	1	0	1	0	24.01	1	1	0	1	1	1	1	1	0	29	1	0	0	(29.1,30.3]	(89,91.3]	[27.8,33.3]
1999-2000	4393	1	10	10123.5	4.55	14.5	96.1	31.9	33.2	75	0	0	0	1	28.08	2	1	0	0	0	0	0	0	0	66	1	0	1	(31.1,32.1]	(93.9,125.3]	[27.8,33.3]
1999-2000	4396	1	7	1959.17	4.11	13.1	95.6	31.8	33.3	60	1	2	0	0	23.08	0	0	0	0	0	0	1	0	0	190	1	0	0	(31.1,32.1]	(93.9,125.3]	[27.8,33.3]
1999-2000	4398	3	1	2790.73	4.96	14.9	91.4	29.8	32.7	85	1	0	1	1	26.09	1	1	0	1	0	1	0	0	0	158	1	1	0	(29.1,30.3]	(91.3,93.9]	[27.8,33.3]
1999-2000	4399	2	7	6202.14	4.85	15	91.7	31	33.8	75	1	0	0	1	28.83	1	0	0	0	1	0	1	1	0	245	0	0	0	(30.3,31.1]	(91.3,93.9]	(33.7,34.2]
1999-2000	4400	2	8	13345.3	4.19	13.3	92.6	31.8	34.3	25	0	0	2	0	23.4	2	0	0	0	1	0	1	0	0	244	0	0	0	(31.1,32.1]	(91.3,93.9]	(34.2,34.7]
1999-2000	4405	1	12	2251.63	4.53	14.9	93.8	33	35.1	52	0	1	2	1	28.35	1	1	0	0	0	0	0	0	0	238	0	0	0	(32.1,60.8]	(91.3,93.9]	(34.7,44.9]
1999-2000	4406	2	7	11743.9	4.25	13.6	92.4	32.1	34.7	32	0	3	0	1	26.31	0	0	0	0	0	0	0	0	0	245	0	0	0	(31.1,32.1]	(91.3,93.9]	(34.2,34.7]
1999-2000	4408	1	12	19216.9	4.88	14.5	88.1	29.8	33.8	37	0	0	1	1	25.41	0	0	0	0	0	0	0	0	0	240	0	0	0	(29.1,30.3]	(86.1,89]	(33.7,34.2]
1999-2000	4409	1	7	2256.87	3.4	12.5	108.7	36.7	33.8	71	1	2	2	0	19.84	2	1	0	1	0	0	1	0	1	24	1	0	1	(32.1,60.8]	(93.9,125.3]	(33.7,34.2]
1999-2000	4415	1	1	15556.9	4.64	14.9	94.1	32	34	26	0	0	2	2	32.19	1	0	0	0	0	0	0	0	0	232	0	0	0	(31.1,32.1]	(93.9,125.3]	(33.7,34.2]
1999-2000	4419	1	1	14712.4	5.1	16.5	92.9	32.3	34.8	52	1	0	1	2	41.08	1	0	0	0	0	0	0	0	0	232	0	0	0	(32.1,60.8]	(91.3,93.9]	(34.7,44.9]
1999-2000	4422	2	11	1808.5	4.36	14	93.2	32.1	34.4	46	0	1	0	1	28.43	0	0	0	0	0	0	0	0	0	229	0	0	0	(31.1,32.1]	(91.3,93.9]	(34.2,34.7]
1999-2000	4426	1	1	8987.73	5.12	15.6	89.3	30.4	34	43	1	0	2	2	36.13	2	0	0	0	0	0	1	0	0	232	0	0	0	(30.3,31.1]	(89,91.3]	(33.7,34.2]
1999-2000	4429	1	10	18657.4	5.7	16.3	85.9	28.7	33.3	35	1	0	1	1	25.98	2	0	0	0	0	0	0	0	0	242	0	0	0	[14.7,29.1]	[51.1,86.1]	[27.8,33.3]
1999-2000	4430	2	12	1854.66	4.57	14.4	95.1	31.4	33.1	65	1	2	1	1	26.06	2	0	0	0	0	0	0	0	0	242	0	0	0	(31.1,32.1]	(93.9,125.3]	[27.8,33.3]
1999-2000	4431	2	3	521.963	4.45	14.4	95.3	32.3	34	60	1	1	0	2	30.99	1	1	1	1	1	0	0	0	0	249	0	0	0	(32.1,60.8]	(93.9,125.3]	(33.7,34.2]
1999-2000	4434	1	1	21013.2	4.32	14.2	94.3	32.8	34.8	36	0	0	1	1	29.59	2	0	0	0	0	0	0	0	0	231	0	0	0	(32.1,60.8]	(93.9,125.3]	(34.7,44.9]
1999-2000	4438	1	1	7297.97	4.76	14.7	91.9	30.8	33.6	67	1	0	1	2	39.79	0	1	1	0	1	0	0	0	0	232	0	0	0	(30.3,31.1]	(91.3,93.9]	(33.3,33.7]
1999-2000	4439	1	2	28270.7	4.66	14.7	94.2	31.5	33.5	45	1	0	2	0	23.8	0	0	0	0	0	0	0	0	0	231	0	0	0	(31.1,32.1]	(93.9,125.3]	(33.3,33.7]
1999-2000	4440	2	8	13520.4	5	15.7	95.9	31.3	32.8	20	1	3	0	0	20.74	0	0	0	0	0	0	1	0	0	243	0	0	0	(31.1,32.1]	(93.9,125.3]	[27.8,33.3]
1999-2000	4444	2	1	7883.06	4.89	15	91.7	30.8	33.6	75	1	0	1	1	27.96	2	0	1	1	0	0	0	0	0	6	1	1	0	(30.3,31.1]	(91.3,93.9]	(33.3,33.7]
1999-2000	4445	1	8	10336	4.82	14.6	91.9	30.3	33	76	0	0	2	0	23.68	0	0	0	0	0	0	1	0	0	239	0	0	0	(29.1,30.3]	(91.3,93.9]	[27.8,33.3]
1999-2000	4446	1	12	12896.5	4.39	13.7	93.7	31.2	33.3	64	0	0	0	1	27.33	1	0	0	0	0	0	1	0	0	240	0	0	0	(31.1,32.1]	(91.3,93.9]	[27.8,33.3]
1999-2000	4447	2	5	15109	4.78	15.6	96.4	32.5	33.8	23	1	0	2	2	30.18	2	0	0	0	0	0	0	0	0	241	0	0	0	(32.1,60.8]	(93.9,125.3]	(33.7,34.2]
1999-2000	4450	2	12	2779.05	4.22	13.1	90	31	34.4	23	0	1	0	1	29.17	0	0	0	0	0	0	0	0	0	242	0	0	0	(30.3,31.1]	(89,91.3]	(34.2,34.7]
1999-2000	4453	2	11	7439.73	5.63	15.7	84.9	28	32.8	22	1	2	1	0	20.82	0	0	0	0	0	0	1	0	0	230	0	0	0	[14.7,29.1]	[51.1,86.1]	[27.8,33.3]
1999-2000	4456	3	1	16209	4.83	14.3	88.6	29.5	33.3	39	1	0	2	1	27.06	0	0	0	0	1	0	0	0	0	240	0	0	0	(29.1,30.3]	(86.1,89]	[27.8,33.3]
1999-2000	4459	2	11	5186.24	5.07	14.9	88.9	29.4	33.1	50	1	2	1	1	26.13	2	0	1	0	0	0	0	0	0	214	1	0	0	(29.1,30.3]	(86.1,89]	[27.8,33.3]
1999-2000	4460	1	10	4413.81	5.43	16.5	91	30.4	33.4	30	1	1	0	0	23.38	2	0	0	0	0	0	0	0	0	246	0	0	0	(30.3,31.1]	(89,91.3]	(33.3,33.7]
1999-2000	4461	1	1	3442.4	4.74	13.9	85.2	29.4	34.4	80	1	0	2	1	29.9	0	0	0	1	1	0	0	1	0	76	1	0	1	(29.1,30.3]	[51.1,86.1]	(34.2,34.7]
1999-2000	4463	2	10	11262.6	4.94	14.4	86.8	29.1	33.6	60	0	0	1	0	21.89	0	0	0	1	0	0	0	0	0	113	1	1	0	[14.7,29.1]	(86.1,89]	(33.3,33.7]
1999-2000	4464	1	5	7413.95	4.14	13.6	95.9	32.7	34.1	34	0	2	1	0	23.12	2	0	0	0	0	0	1	0	0	228	0	0	0	(32.1,60.8]	(93.9,125.3]	(33.7,34.2]
1999-2000	4465	1	1	15138	4.37	13	87.6	29.8	33.9	23	0	0	2	1	29.13	0	0	0	0	0	0	1	0	0	231	0	0	0	(29.1,30.3]	(86.1,89]	(33.7,34.2]
1999-2000	4467	2	3	10702.8	5.27	14.5	82.7	27.5	33.3	33	1	3	1	2	32.91	2	0	0	0	1	0	0	0	0	248	0	0	0	[14.7,29.1]	[51.1,86.1]	[27.8,33.3]
1999-2000	4468	1	5	15869.4	4.38	13.1	88.6	30	33.9	33	1	0	2	1	26.86	0	0	0	0	0	0	0	0	0	232	0	0	0	(29.1,30.3]	(86.1,89]	(33.7,34.2]
1999-2000	4472	1	4	616.422	5.76	17.4	89.2	30.2	33.9	73	1	1	0	1	28.81	0	0	0	1	1	0	0	0	0	246	0	0	0	(29.1,30.3]	(89,91.3]	(33.7,34.2]
1999-2000	4473	1	6	2384.3	5.15	15.4	88.5	29.9	33.8	45	1	1	0	1	29.84	0	0	0	0	0	0	0	0	0	227	0	0	0	(29.1,30.3]	(86.1,89]	(33.7,34.2]
1999-2000	4479	1	11	19816.5	5.3	16.3	91.6	30.9	33.8	29	1	0	1	0	21.24	1	0	0	0	0	0	0	0	0	229	0	0	0	(30.3,31.1]	(91.3,93.9]	(33.7,34.2]
1999-2000	4480	2	12	6026.71	5.16	15.6	90.7	30.3	33.3	36	1	2	2	1	28.21	0	0	0	0	0	0	0	0	0	240	0	0	0	(29.1,30.3]	(89,91.3]	[27.8,33.3]
1999-2000	4482	2	3	368.863	4.01	9.4	73.9	23.5	31.7	23	0	1	0	2	31.92	0	0	0	0	0	0	0	0	1	248	0	0	0	[14.7,29.1]	[51.1,86.1]	[27.8,33.3]
1999-2000	4484	1	1	17195.4	4.8	14.7	90.7	30.6	33.8	20	1	0	0	0	22.69	2	0	0	0	0	0	0	0	0	231	0	0	0	(30.3,31.1]	(89,91.3]	(33.7,34.2]
1999-2000	4491	2	5	6953.16	3.86	12.7	96.3	33.1	34.4	28	0	2	1	2	30.39	2	0	0	0	0	0	0	0	0	241	0	0	0	(32.1,60.8]	(93.9,125.3]	(34.2,34.7]
1999-2000	4494	1	7	13976.4	5.82	17.8	88.6	30.6	34.6	28	1	0	2	1	29.35	1	0	0	0	0	0	0	0	0	239	0	0	0	(30.3,31.1]	(86.1,89]	(34.2,34.7]
1999-2000	4495	2	7	29329.9	4.02	13.1	94.1	32.7	34.8	20	0	0	2	0	21.1	0	0	0	0	0	0	1	0	0	244	0	0	0	(32.1,60.8]	(93.9,125.3]	(34.7,44.9]
1999-2000	4497	2	6	946.851	4.49	13.5	86.9	30	34.4	62	0	1	2	1	25.91	1	1	1	1	1	0	0	1	0	232	0	0	0	(29.1,30.3]	(86.1,89]	(34.2,34.7]
1999-2000	4502	2	10	16627.5	3.99	13.6	96.1	34.1	35.3	53	1	0	2	0	24.07	1	0	0	0	0	0	0	0	0	234	0	0	0	(32.1,60.8]	(93.9,125.3]	(34.7,44.9]
1999-2000	4503	2	12	12676.6	4.31	14.5	98.3	33.7	34.3	21	0	0	2	0	22.3	0	0	0	0	0	0	0	0	0	240	0	0	0	(32.1,60.8]	(93.9,125.3]	(34.2,34.7]
1999-2000	4505	2	8	11230.9	5.1	15.1	90.6	29.9	33	21	0	0	2	0	23.95	0	0	0	0	0	0	0	0	0	244	0	0	0	(29.1,30.3]	(89,91.3]	[27.8,33.3]
1999-2000	4513	2	5	15723.2	5.72	17	90.5	29.8	32.8	28	1	0	2	0	24.73	0	0	0	1	0	0	1	0	0	240	0	0	0	(29.1,30.3]	(89,91.3]	[27.8,33.3]
1999-2000	4514	2	5	15723.2	5.24	16.3	93.6	31.3	33.4	26	1	0	1	1	25.35	2	0	0	0	0	0	0	0	0	231	0	0	0	(31.1,32.1]	(91.3,93.9]	(33.3,33.7]
1999-2000	4521	1	12	7601.59	4.95	15.9	92.6	32.1	34.7	25	1	2	2	0	20.38	0	0	0	0	0	0	0	0	0	240	0	0	0	(31.1,32.1]	(91.3,93.9]	(34.2,34.7]
1999-2000	4523	1	4	7453.8	4.92	15.1	92.2	30.8	33.4	81	0	0	1	0	24.29	0	0	0	1	1	0	0	0	0	67	1	0	0	(30.3,31.1]	(91.3,93.9]	(33.3,33.7]
1999-2000	4524	2	2	16026.9	5.87	15.9	83	27.1	32.7	24	1	0	2	1	29.11	0	0	0	0	0	0	1	0	0	245	0	0	0	[14.7,29.1]	[51.1,86.1]	[27.8,33.3]
1999-2000	4525	1	11	12223.5	4.82	16.5	101.1	34.2	33.8	67	1	0	1	1	26.2	2	1	0	1	1	0	0	1	0	72	1	0	0	(32.1,60.8]	(93.9,125.3]	(33.7,34.2]
1999-2000	4526	1	4	2420.81	4.95	14.3	84.6	29	34.3	40	0	1	1	2	38.61	0	0	1	1	1	0	0	0	0	247	0	0	0	[14.7,29.1]	[51.1,86.1]	(34.2,34.7]
1999-2000	4527	1	2	26390	5.53	15.4	85.6	27.9	32.6	31	1	0	2	1	29.97	0	0	0	0	0	0	0	0	0	57	1	0	0	[14.7,29.1]	[51.1,86.1]	[27.8,33.3]
1999-2000	4530	2	9	2132.6	4.88	15.2	91.9	31.3	34.1	83	0	3	0	1	28	1	0	0	0	1	0	1	0	0	80	1	0	0	(31.1,32.1]	(91.3,93.9]	(33.7,34.2]
1999-2000	4531	1	7	2868.66	3.59	11.9	96.4	33.2	34.4	85	1	0	1	0	20.3	0	0	0	0	1	0	1	0	1	84	1	0	0	(32.1,60.8]	(93.9,125.3]	(34.2,34.7]
1999-2000	4535	1	3	4702.04	4.61	13.8	87.4	30	34.2	29	0	1	1	1	26.82	0	0	0	0	0	0	0	0	0	237	0	0	0	(29.1,30.3]	(86.1,89]	(33.7,34.2]
1999-2000	4537	1	10	21494.8	5.86	17.3	88	29.5	33.6	30	1	0	2	0	24.46	0	0	0	0	0	0	0	0	0	248	0	0	0	(29.1,30.3]	(86.1,89]	(33.3,33.7]
1999-2000	4545	2	1	15575.2	5.3	15.9	87.2	29.8	34.2	27	1	0	1	0	21.59	0	0	0	0	1	0	1	0	0	236	0	0	0	(29.1,30.3]	(86.1,89]	(33.7,34.2]
1999-2000	4552	1	10	5002.02	4.58	14.1	90.8	30.8	34	23	0	1	1	2	35.64	0	0	0	0	0	0	0	0	0	247	0	0	0	(30.3,31.1]	(89,91.3]	(33.7,34.2]
1999-2000	4555	2	13	3717.47	5.03	15.1	89.9	30.1	33.5	33	1	1	1	1	27.44	0	0	0	0	0	0	0	0	0	234	0	0	0	(29.1,30.3]	(89,91.3]	(33.3,33.7]
1999-2000	4557	1	4	571.765	4.8	14.1	90.7	29.5	32.4	60	1	1	1	0	21.88	0	0	0	0	0	0	0	0	0	122	1	0	0	(29.1,30.3]	(89,91.3]	[27.8,33.3]
1999-2000	4558	2	5	15109	4.77	15.2	95.5	31.8	33.3	29	1	0	2	1	29.14	2	0	0	0	0	0	0	0	0	241	0	0	0	(31.1,32.1]	(93.9,125.3]	[27.8,33.3]
1999-2000	4559	1	13	2471.48	4.86	15.1	93.2	31.3	33.6	70	0	2	1	1	28.54	2	0	0	0	0	0	0	0	0	1	1	0	1	(31.1,32.1]	(91.3,93.9]	(33.3,33.7]
1999-2000	4560	2	11	23748.1	4.33	11.4	83.6	26.5	31.7	35	0	0	2	2	33.59	0	0	0	0	0	0	0	0	1	230	0	0	0	[14.7,29.1]	[51.1,86.1]	[27.8,33.3]
1999-2000	4561	1	8	5448.44	5.18	15.6	92.5	30.1	32.8	85	0	0	1	0	22.32	1	0	0	1	1	0	0	0	0	78	1	0	0	(29.1,30.3]	(91.3,93.9]	[27.8,33.3]
1999-2000	4563	3	1	6134.48	4.25	14.1	99.1	33.4	33.7	70	1	0	1	0	22.93	0	0	0	0	0	0	0	0	0	179	1	0	0	(32.1,60.8]	(93.9,125.3]	(33.3,33.7]
1999-2000	4564	1	6	19873.9	4.83	14.9	90.9	30.7	33.8	56	0	0	2	0	23.63	2	0	0	1	0	0	0	0	0	235	0	0	0	(30.3,31.1]	(89,91.3]	(33.7,34.2]
1999-2000	4565	2	1	21241.1	5.3	15.9	89.2	29.8	33.5	44	0	0	1	2	36.47	2	0	0	1	1	1	0	0	0	236	0	0	0	(29.1,30.3]	(89,91.3]	(33.3,33.7]
1999-2000	4566	1	7	13976.4	4.97	15	88.6	30.3	34.2	20	1	0	1	2	33	2	0	0	0	0	0	0	0	0	243	0	0	0	(29.1,30.3]	(86.1,89]	(33.7,34.2]
1999-2000	4567	2	2	2265.7	4.43	14.2	93.4	32	34.2	47	1	1	1	1	26.99	0	0	0	0	0	0	0	0	0	245	0	0	0	(31.1,32.1]	(91.3,93.9]	(33.7,34.2]
1999-2000	4569	1	5	7363.87	4.97	15.4	90.9	31	34	85	0	0	2	1	26.03	0	1	0	1	1	0	0	0	0	45	1	1	0	(30.3,31.1]	(89,91.3]	(33.7,34.2]
1999-2000	4570	1	7	2245.84	5.33	14.5	83.8	27.2	32.4	70	1	2	1	1	25.54	0	0	0	0	1	0	0	0	0	123	1	0	0	[14.7,29.1]	[51.1,86.1]	[27.8,33.3]
1999-2000	4571	2	12	10046.4	4.77	14.1	85.2	29.5	34.7	61	0	0	1	2	42.34	0	1	1	1	1	0	0	0	0	103	1	0	0	(29.1,30.3]	[51.1,86.1]	(34.2,34.7]
1999-2000	4574	1	7	2814.37	5.32	15.7	90.3	29.5	32.7	85	1	0	1	2	30.56	0	0	0	1	1	0	0	1	0	125	1	0	0	(29.1,30.3]	(89,91.3]	[27.8,33.3]
1999-2000	4579	2	7	8913.5	4.68	14	88.1	29.8	33.8	74	0	0	2	1	28.94	1	0	1	0	0	0	0	0	0	245	0	0	0	(29.1,30.3]	(86.1,89]	(33.7,34.2]
1999-2000	4581	1	11	11847.9	4.68	13.9	89.4	29.8	33.3	56	0	3	2	2	48.34	1	0	0	1	1	0	1	0	0	53	1	0	0	(29.1,30.3]	(89,91.3]	[27.8,33.3]
1999-2000	4583	2	8	13345.3	4.86	14	88.9	28.8	32.5	25	0	0	2	0	18.77	0	0	0	1	0	0	0	0	0	243	0	0	0	[14.7,29.1]	(86.1,89]	[27.8,33.3]
1999-2000	4584	1	1	5901.3	4.78	15	93.9	31.5	33.6	84	1	0	2	1	25.95	0	0	0	0	1	0	1	0	0	132	1	0	0	(31.1,32.1]	(91.3,93.9]	(33.3,33.7]
1999-2000	4586	3	1	15126.5	4.21	12.9	91.2	30.6	33.6	35	1	3	2	0	20.95	0	0	0	0	0	0	1	0	1	240	0	0	0	(30.3,31.1]	(89,91.3]	(33.3,33.7]
1999-2000	4596	1	5	6434.07	4.24	12.7	90.7	30	33.1	81	0	0	2	1	25.92	0	0	0	0	1	0	0	1	0	23	1	0	1	(29.1,30.3]	(89,91.3]	[27.8,33.3]
1999-2000	4600	1	9	16952.2	5.22	14.4	84.4	27.7	32.8	43	1	0	2	0	23.88	0	0	0	0	0	0	1	0	0	229	0	0	0	[14.7,29.1]	[51.1,86.1]	[27.8,33.3]
1999-2000	4601	1	4	2998.61	4.74	14.6	93.6	30.8	33	48	1	1	0	2	39.08	2	0	1	1	1	0	0	0	0	191	1	0	0	(30.3,31.1]	(91.3,93.9]	[27.8,33.3]
1999-2000	4604	1	4	2177.24	4.99	15	86.7	30	34.6	42	0	1	0	2	31.63	0	0	0	0	0	0	0	0	0	245	0	0	0	(29.1,30.3]	(86.1,89]	(34.2,34.7]
1999-2000	4605	1	2	13228.7	4.71	14.4	90.9	30.6	33.7	64	1	0	2	2	35.89	1	0	0	0	0	0	0	0	0	56	1	0	1	(30.3,31.1]	(89,91.3]	(33.3,33.7]
1999-2000	4608	1	9	5328.02	5.16	15.4	90.1	30	33.3	46	1	2	1	0	24.36	0	0	0	0	0	0	1	0	0	229	0	0	0	(29.1,30.3]	(89,91.3]	[27.8,33.3]
1999-2000	4614	1	4	540.561	4.47	14	89.3	31.3	35.1	73	0	1	0	2	38.59	0	0	0	0	0	0	0	0	0	248	0	0	0	(31.1,32.1]	(89,91.3]	(34.7,44.9]
1999-2000	4615	1	11	13601.3	4.36	14.2	98.8	32.6	33	76	0	0	1	0	24.67	0	0	0	1	0	0	0	0	0	61	1	0	0	(32.1,60.8]	(93.9,125.3]	[27.8,33.3]
1999-2000	4616	1	3	2677.04	5.32	17	92.7	32	34.7	40	1	1	1	2	41.03	0	0	0	0	1	0	0	0	0	238	0	0	0	(31.1,32.1]	(91.3,93.9]	(34.2,34.7]
1999-2000	4618	2	7	5753.72	5.67	15.3	82	27	32.9	20	1	2	2	0	23.65	1	0	0	1	0	0	0	0	0	246	0	0	0	[14.7,29.1]	[51.1,86.1]	[27.8,33.3]
1999-2000	4621	1	11	12770	4.69	14.7	91.9	31.3	33.9	69	1	0	1	1	29.1	1	0	1	0	0	0	0	0	0	214	1	0	0	(31.1,32.1]	(91.3,93.9]	(33.7,34.2]
1999-2000	4624	1	4	604.123	4.83	15.9	96.7	32.9	34	65	1	1	1	0	22.99	1	0	1	1	0	0	0	0	0	180	1	0	0	(32.1,60.8]	(93.9,125.3]	(33.7,34.2]
1999-2000	4637	2	1	10428.5	5.43	16	85.8	29.4	34.2	35	1	0	2	2	36.3	1	0	0	0	0	0	0	0	0	236	0	0	0	(29.1,30.3]	[51.1,86.1]	(33.7,34.2]
1999-2000	4641	1	13	4461.41	4.71	13.8	87.1	28.9	33.2	44	1	2	1	2	33.29	2	0	0	0	1	0	0	0	0	211	1	0	1	[14.7,29.1]	(86.1,89]	[27.8,33.3]
1999-2000	4644	1	5	7091.5	4.37	12.3	83.5	28.2	33.7	64	0	3	0	2	32.04	0	0	0	0	1	0	0	0	0	233	0	0	0	[14.7,29.1]	[51.1,86.1]	(33.3,33.7]
1999-2000	4645	2	8	23695	4.42	14.7	96.6	33.3	34.4	45	0	0	1	2	33.25	2	0	0	0	1	0	0	0	0	243	0	0	0	(32.1,60.8]	(93.9,125.3]	(34.2,34.7]
1999-2000	4648	1	1	22013.5	4.41	13.8	90.6	31.3	34.6	42	0	0	1	2	30.85	0	0	0	0	1	0	1	0	0	231	0	0	0	(31.1,32.1]	(89,91.3]	(34.2,34.7]
1999-2000	4652	2	2	3964.55	4.78	14.5	89.3	30.2	33.8	34	0	1	1	2	32.35	1	0	0	0	1	0	0	0	0	245	0	0	0	(29.1,30.3]	(89,91.3]	(33.7,34.2]
1999-2000	4654	1	6	3773.76	4.57	14.1	92.8	31	33.4	37	0	1	2	2	33.95	1	0	0	0	0	0	0	0	0	237	0	0	0	(30.3,31.1]	(91.3,93.9]	(33.3,33.7]
1999-2000	4657	1	10	3628.45	4.57	14.1	92.3	30.8	33.5	25	0	1	1	0	23.2	0	0	0	0	0	0	1	0	0	246	0	0	0	(30.3,31.1]	(91.3,93.9]	(33.3,33.7]
1999-2000	4661	2	2	36819.2	4.06	13.1	93	32.1	34.4	21	0	0	2	0	24.08	0	0	0	0	0	0	0	0	0	245	0	0	0	(31.1,32.1]	(91.3,93.9]	(34.2,34.7]
1999-2000	4665	2	9	3926.12	4.24	12.8	89.4	30.2	33.7	51	0	2	2	0	23.82	0	0	0	0	1	0	0	0	0	238	0	0	0	(29.1,30.3]	(89,91.3]	(33.3,33.7]
1999-2000	4666	1	8	9113.41	4.82	14.8	91	30.7	33.7	67	1	3	1	0	18.68	1	0	0	0	1	0	0	0	0	242	0	0	0	(30.3,31.1]	(89,91.3]	(33.3,33.7]
1999-2000	4669	2	3	613.691	4.24	13.6	95.5	32	33.5	61	0	1	0	1	25.27	0	0	0	0	0	0	0	0	0	248	0	0	0	(31.1,32.1]	(93.9,125.3]	(33.3,33.7]
1999-2000	4679	2	2	2482.23	5.17	16.3	93.1	31.6	33.9	54	1	1	1	0	21.74	2	0	0	0	0	0	0	0	0	246	0	0	0	(31.1,32.1]	(91.3,93.9]	(33.7,34.2]
1999-2000	4680	1	4	2892.16	4.89	16	95.8	32.6	34.1	41	1	1	0	1	28.63	2	0	0	0	0	0	0	0	0	245	0	0	0	(32.1,60.8]	(93.9,125.3]	(33.7,34.2]
1999-2000	4682	2	11	16047.4	4.61	14.4	96	31.2	32.5	29	0	0	1	1	27.98	2	0	0	0	0	0	0	0	0	230	0	0	0	(31.1,32.1]	(93.9,125.3]	[27.8,33.3]
1999-2000	4683	2	12	20041.4	4.92	15.5	93.3	31.5	33.8	49	0	0	1	0	19.73	1	0	0	0	0	0	0	0	0	241	0	0	0	(31.1,32.1]	(91.3,93.9]	(33.7,34.2]
1999-2000	4685	2	3	517.829	3.51	11	95.1	31.3	32.9	78	1	1	1	1	26.81	0	1	0	1	1	0	0	0	1	233	1	1	0	(31.1,32.1]	(93.9,125.3]	[27.8,33.3]
1999-2000	4688	2	8	3363.59	4.74	13.5	87.9	28.5	32.4	60	0	2	1	2	46.5	2	0	1	0	1	0	0	0	0	245	0	0	0	[14.7,29.1]	(86.1,89]	[27.8,33.3]
1999-2000	4690	1	12	4402.06	3.78	12.5	101.1	33.3	32.9	85	1	0	0	1	27.26	0	1	0	1	0	0	0	0	1	12	1	0	1	(32.1,60.8]	(93.9,125.3]	[27.8,33.3]
1999-2000	4692	2	13	3479.68	4.45	12.9	83.8	29	34.5	35	0	1	2	0	23.23	0	0	0	0	0	0	1	0	0	243	0	0	0	[14.7,29.1]	[51.1,86.1]	(34.2,34.7]
1999-2000	4693	1	2	2230.65	4.93	14	86.4	28.4	32.9	40	0	1	1	2	30.93	0	0	0	0	0	0	0	0	0	231	0	0	0	[14.7,29.1]	(86.1,89]	[27.8,33.3]
1999-2000	4697	2	2	2131.79	4	12.4	90.9	31.1	34.2	45	0	1	2	1	28.42	0	0	0	0	0	0	1	0	0	245	0	0	0	(30.3,31.1]	(89,91.3]	(33.7,34.2]
1999-2000	4698	1	4	5626.45	5.47	16.2	86.2	29.6	34.3	26	1	1	1	2	32.94	0	0	0	0	0	0	0	0	0	246	0	0	0	(29.1,30.3]	(86.1,89]	(34.2,34.7]
1999-2000	4702	2	2	3814.22	5.03	14.1	84.6	28.4	33.5	29	0	1	2	2	35.53	0	0	0	0	0	0	0	0	0	245	0	0	0	[14.7,29.1]	[51.1,86.1]	(33.3,33.7]
1999-2000	4703	1	10	5215.42	5	14.8	87.5	29.7	33.9	38	1	1	1	2	32.8	1	0	0	0	0	0	1	0	0	247	0	0	0	(29.1,30.3]	(86.1,89]	(33.7,34.2]
1999-2000	4704	1	5	3793.42	4.07	13.3	94.9	32.6	34.3	21	0	1	1	0	21.79	0	0	0	0	0	0	0	0	0	234	0	0	0	(32.1,60.8]	(93.9,125.3]	(34.2,34.7]
1999-2000	4706	2	3	10900.2	4.93	15.7	92.8	31.9	34.3	71	0	0	2	2	30.41	2	0	0	1	1	0	0	0	0	100	1	1	0	(31.1,32.1]	(91.3,93.9]	(34.2,34.7]
1999-2000	4707	2	10	11186.3	4.76	13.9	85.5	29.4	34.4	79	0	0	1	2	31.72	0	0	0	1	1	0	0	0	0	71	1	1	0	(29.1,30.3]	[51.1,86.1]	(34.2,34.7]
1999-2000	4709	3	1	13299.5	3.9	13	97.3	33.4	34.4	50	0	0	2	1	27.93	1	0	0	0	0	0	0	0	0	244	0	0	0	(32.1,60.8]	(93.9,125.3]	(34.2,34.7]
1999-2000	4713	1	1	16235	4.49	14.2	91.2	31.6	34.7	51	1	0	2	1	27.18	0	0	0	0	0	0	0	0	0	231	0	0	0	(31.1,32.1]	(89,91.3]	(34.2,34.7]
1999-2000	4714	1	4	4531.96	4.51	14.1	91.9	31.4	34.2	45	0	1	2	2	30.63	0	0	0	0	0	0	0	0	0	248	0	0	0	(31.1,32.1]	(91.3,93.9]	(33.7,34.2]
1999-2000	4715	2	3	4612.8	5.55	16.9	92.5	30.5	33.2	26	1	1	2	0	21.41	1	0	0	0	0	0	1	0	0	247	0	0	0	(30.3,31.1]	(91.3,93.9]	[27.8,33.3]
1999-2000	4716	3	1	11704.9	5.07	14.3	82.8	28.2	34	25	0	0	2	2	41.42	0	0	0	0	1	0	0	0	0	247	0	0	0	[14.7,29.1]	[51.1,86.1]	(33.7,34.2]
1999-2000	4719	1	1	16448	4.38	13.8	91.6	31.4	34.3	50	0	0	1	2	34.23	0	0	0	0	1	0	0	0	0	233	0	0	0	(31.1,32.1]	(91.3,93.9]	(34.2,34.7]
1999-2000	4720	2	13	3128.41	4.53	13.7	87.4	30.3	34.7	31	0	1	1	0	23.45	0	0	0	0	0	0	1	0	0	242	0	0	0	(29.1,30.3]	(86.1,89]	(34.2,34.7]
1999-2000	4722	2	3	3775.64	4.93	15.9	96	32.3	33.7	35	1	1	0	0	23.85	0	0	0	0	0	0	0	0	0	247	0	0	0	(32.1,60.8]	(93.9,125.3]	(33.3,33.7]
1999-2000	4727	1	11	13648.2	3.42	11.2	96.9	32.8	33.9	68	0	3	2	2	37.36	1	1	1	1	1	0	0	1	1	134	1	0	0	(32.1,60.8]	(93.9,125.3]	(33.7,34.2]
1999-2000	4728	1	3	830.228	4.06	13.1	95.7	32.1	33.7	62	0	1	0	1	28.84	0	0	1	0	0	0	0	0	0	237	0	0	0	(31.1,32.1]	(93.9,125.3]	(33.3,33.7]
1999-2000	4731	1	13	2787.16	4.84	13	81.4	26.9	33	31	0	1	0	1	27.29	2	0	0	0	0	0	1	0	0	236	0	0	0	[14.7,29.1]	[51.1,86.1]	[27.8,33.3]
1999-2000	4732	1	9	10872.3	5.11	15	88.1	29.5	33.3	70	0	0	1	1	27.53	0	0	0	0	0	0	0	0	0	171	1	1	0	(29.1,30.3]	(86.1,89]	[27.8,33.3]
1999-2000	4734	1	11	6843.44	4.66	14.3	91.4	30.6	33.3	80	0	0	0	0	24.03	0	1	0	0	1	0	0	0	0	101	1	0	0	(30.3,31.1]	(91.3,93.9]	[27.8,33.3]
1999-2000	4735	1	2	27624.1	4.3	13.9	95.5	32.4	34	32	0	0	1	2	39.6	1	0	0	0	0	0	0	0	0	233	0	0	0	(32.1,60.8]	(93.9,125.3]	(33.7,34.2]
1999-2000	4736	1	8	12962.5	4.72	14.5	90	30.7	34	55	1	0	2	1	29.79	1	0	0	0	0	0	0	0	0	240	0	0	0	(30.3,31.1]	(89,91.3]	(33.7,34.2]
1999-2000	4745	1	2	9832.71	3.88	11.2	88.6	29	32.7	39	0	2	2	1	27.91	2	0	0	0	0	0	1	0	1	232	0	0	0	[14.7,29.1]	(86.1,89]	[27.8,33.3]
1999-2000	4747	2	1	10960.5	5.28	15.6	88.4	29.7	33.6	32	1	0	1	1	26.82	2	0	0	0	1	0	1	0	0	235	0	0	0	(29.1,30.3]	(86.1,89]	(33.3,33.7]
1999-2000	4749	2	11	7207.86	3.89	12.7	99.1	32.7	33	32	1	2	1	0	23.28	2	0	0	1	0	0	1	0	1	237	1	0	1	(32.1,60.8]	(93.9,125.3]	[27.8,33.3]
1999-2000	4751	2	1	21803.4	4.45	13.7	90.3	30.8	34.2	49	0	0	2	2	39.45	2	0	0	0	0	0	0	0	0	229	1	1	0	(30.3,31.1]	(89,91.3]	(33.7,34.2]
1999-2000	4753	2	13	1443.8	4.35	12.6	85.1	29	34.1	56	0	1	0	2	32.11	1	0	0	0	0	0	1	0	0	241	0	0	0	[14.7,29.1]	[51.1,86.1]	(33.7,34.2]
1999-2000	4754	2	12	14744.1	4.22	13	93.1	30.8	33.1	53	1	0	2	0	21.73	0	0	0	0	1	0	0	1	0	232	0	0	0	(30.3,31.1]	(91.3,93.9]	[27.8,33.3]
1999-2000	4755	2	12	2151.49	5.68	14.9	80.5	26.3	32.7	63	1	2	1	2	30.74	0	0	0	0	1	0	0	0	0	242	0	0	0	[14.7,29.1]	[51.1,86.1]	[27.8,33.3]
1999-2000	4757	2	10	11026.9	3.99	13.1	91.7	33.1	36	66	0	0	2	2	38.27	0	0	0	0	1	0	0	0	0	233	0	0	0	(32.1,60.8]	(91.3,93.9]	(34.7,44.9]
1999-2000	4758	1	2	3914.75	4.6	15.1	98.9	32.9	33.3	73	0	2	1	2	42.55	1	1	0	0	1	0	0	0	0	205	1	1	0	(32.1,60.8]	(93.9,125.3]	[27.8,33.3]
1999-2000	4760	2	9	12324.3	5.52	16.2	87.1	29.4	33.7	36	1	0	2	0	21.28	1	0	0	0	1	0	1	0	0	239	0	0	0	(29.1,30.3]	(86.1,89]	(33.3,33.7]
1999-2000	4764	2	9	6474.07	4.03	12.5	91.1	31.3	34.3	60	0	3	1	0	20.6	0	0	1	0	0	0	1	0	0	239	0	0	0	(31.1,32.1]	(89,91.3]	(34.2,34.7]
1999-2000	4768	1	8	18225.2	4.52	13.8	91	30.5	33.5	46	0	0	2	0	22.13	0	0	0	0	0	0	0	0	0	242	0	0	0	(30.3,31.1]	(89,91.3]	(33.3,33.7]
1999-2000	4769	2	5	4326.57	4.51	12.2	82.4	27.1	32.9	85	0	0	0	2	31.53	0	1	1	1	1	0	1	1	0	97	1	0	0	[14.7,29.1]	[51.1,86.1]	[27.8,33.3]
1999-2000	4772	1	11	26101.3	4.8	13.5	86.1	28	32.5	44	1	0	1	0	24.76	1	0	0	0	1	0	0	0	0	223	1	0	0	[14.7,29.1]	[51.1,86.1]	[27.8,33.3]
1999-2000	4775	1	5	11519.7	4.29	13.5	92.5	31.5	34	70	0	0	1	0	24.12	1	0	0	0	0	1	0	0	0	234	0	0	0	(31.1,32.1]	(91.3,93.9]	(33.7,34.2]
1999-2000	4776	2	2	2190.12	4.93	15.4	89.9	31.2	34.7	42	1	1	1	1	26.99	1	0	0	0	0	0	0	0	0	245	0	0	0	(31.1,32.1]	(89,91.3]	(34.2,34.7]
1999-2000	4778	1	5	8696.5	4.57	13.7	90.8	30	33	75	1	0	2	2	30.15	1	0	0	1	1	0	0	0	0	18	1	0	1	(29.1,30.3]	(89,91.3]	[27.8,33.3]
1999-2000	4781	2	7	4267.78	6.01	17.3	87.8	28.8	32.8	54	1	2	2	2	30.3	0	0	0	0	1	0	0	0	0	246	0	0	0	[14.7,29.1]	(86.1,89]	[27.8,33.3]
1999-2000	4783	2	9	10425.2	4.89	14.7	88.3	30.2	34.2	57	0	0	2	1	25.01	1	0	0	0	1	0	0	0	0	239	0	0	0	(29.1,30.3]	(86.1,89]	(33.7,34.2]
1999-2000	4784	1	5	7781.69	3.91	12.2	94.4	31	32.8	31	0	2	1	0	20.94	0	0	0	0	0	0	0	0	0	233	0	0	0	(30.3,31.1]	(93.9,125.3]	[27.8,33.3]
1999-2000	4789	1	10	21344	4.86	15.1	91.3	31	33.9	43	0	0	1	1	29.13	0	0	0	0	1	0	0	0	0	248	0	0	0	(30.3,31.1]	(89,91.3]	(33.7,34.2]
1999-2000	4792	2	10	11225	4.61	14.3	91.2	31	34	67	0	0	2	0	24.57	1	0	0	0	0	0	0	0	0	233	0	0	0	(30.3,31.1]	(89,91.3]	(33.7,34.2]
1999-2000	4794	2	13	3577.97	3.97	12.4	90.7	31.3	34.4	32	0	1	1	1	25.64	0	0	0	0	0	0	0	0	0	243	0	0	0	(31.1,32.1]	(89,91.3]	(34.2,34.7]
1999-2000	4796	1	1	16395.5	4.1	13.5	95.7	33	34.5	28	0	0	2	0	23.79	2	0	0	0	0	0	0	0	0	231	0	0	0	(32.1,60.8]	(93.9,125.3]	(34.2,34.7]
1999-2000	4797	1	11	19777.3	4.89	14.3	88.8	29.2	32.9	53	0	0	1	1	28.27	2	0	0	0	0	0	0	0	0	199	1	0	0	(29.1,30.3]	(86.1,89]	[27.8,33.3]
1999-2000	4800	2	2	402.213	4.82	15.5	92.4	32.2	34.8	67	1	1	0	1	26.18	1	0	1	0	1	0	0	0	0	232	0	0	0	(32.1,60.8]	(91.3,93.9]	(34.7,44.9]
1999-2000	4803	1	6	7669.64	4.73	16	96.9	33.7	34.8	50	0	0	0	0	21.71	2	0	1	0	1	0	0	1	0	125	1	0	0	(32.1,60.8]	(93.9,125.3]	(34.7,44.9]
1999-2000	4804	2	5	5088.01	5.01	15.3	93.7	30.5	32.6	45	1	2	1	2	31.7	2	0	0	0	0	0	0	0	0	187	1	0	1	(30.3,31.1]	(91.3,93.9]	[27.8,33.3]
1999-2000	4805	3	1	16863.3	4.79	14.8	91.3	30.8	33.8	41	1	0	2	0	18.69	0	0	0	0	0	0	1	0	0	240	0	0	0	(30.3,31.1]	(89,91.3]	(33.7,34.2]
1999-2000	4807	1	5	21759.7	5.27	15.9	86.1	30.1	35	32	1	0	2	2	30.25	0	0	0	0	1	0	0	0	0	235	0	0	0	(29.1,30.3]	[51.1,86.1]	(34.7,44.9]
1999-2000	4809	1	4	2420.81	4.64	13.7	88.1	29.4	33.3	45	0	1	2	2	35.63	1	0	0	0	0	0	1	0	0	198	1	0	1	(29.1,30.3]	(86.1,89]	[27.8,33.3]
1999-2000	4812	1	6	855.695	5.28	15.9	89.9	30.2	33.6	64	0	1	0	1	25.86	0	0	1	0	1	0	0	0	0	92	1	0	1	(29.1,30.3]	(89,91.3]	(33.3,33.7]
1999-2000	4823	1	4	2875.3	4.36	13.3	92	30.3	33	59	1	1	1	1	27.46	1	1	0	0	1	0	0	0	0	246	0	0	0	(29.1,30.3]	(91.3,93.9]	[27.8,33.3]
1999-2000	4827	2	1	11788.1	3.36	12.1	102.9	35.9	35	62	0	0	1	1	28.2	1	0	0	0	0	0	0	1	0	72	1	0	1	(32.1,60.8]	(93.9,125.3]	(34.7,44.9]
1999-2000	4828	1	9	3012.18	4.44	12.7	85.3	28.6	33.6	67	0	2	1	1	28.63	0	0	0	0	1	0	0	0	0	228	0	0	0	[14.7,29.1]	[51.1,86.1]	(33.3,33.7]
1999-2000	4830	2	1	4432.6	4.51	13.3	89.7	29.4	32.8	55	0	2	1	2	39.21	2	0	1	0	1	0	1	0	0	37	1	1	0	(29.1,30.3]	(89,91.3]	[27.8,33.3]
1999-2000	4831	1	5	6359.65	4.43	15	99.9	34	34	58	1	2	1	2	54.46	1	0	0	0	1	0	0	0	0	233	0	0	0	(32.1,60.8]	(93.9,125.3]	(33.7,34.2]
1999-2000	4833	1	11	16372.1	4.32	13.7	92.1	31.5	34.3	52	0	3	1	0	24.39	2	0	0	0	0	0	0	0	0	229	0	0	0	(31.1,32.1]	(91.3,93.9]	(34.2,34.7]
1999-2000	4834	1	11	13597.7	4.12	12.9	91.4	31.5	34.4	50	0	3	0	0	20.47	0	0	0	0	0	0	0	0	0	229	0	0	0	(31.1,32.1]	(91.3,93.9]	(34.2,34.7]
1999-2000	4838	2	1	5442.43	5.05	15	89.1	29.9	33.6	85	0	0	2	1	27.73	0	0	0	1	1	0	0	0	0	124	1	1	0	(29.1,30.3]	(89,91.3]	(33.3,33.7]
1999-2000	4840	2	13	3003.72	4.61	12.8	86.4	27.8	32.1	81	0	2	0	1	27.61	0	1	1	0	1	0	0	0	0	142	1	1	0	[14.7,29.1]	(86.1,89]	[27.8,33.3]
1999-2000	4842	1	1	15904.8	4.25	13.6	93.7	31.8	33.9	53	0	0	1	0	23.21	1	0	0	0	1	1	0	0	0	231	0	0	0	(31.1,32.1]	(91.3,93.9]	(33.7,34.2]
1999-2000	4844	1	9	5761.05	4.13	11.9	86.8	28.9	33.3	44	0	2	2	1	25.19	2	0	0	0	1	0	0	0	1	229	0	0	0	[14.7,29.1]	(86.1,89]	[27.8,33.3]
1999-2000	4847	2	7	12168.1	4.34	14.6	97.4	33.5	34.4	25	1	3	1	0	22.13	2	0	0	0	0	0	1	0	0	246	0	0	0	(32.1,60.8]	(93.9,125.3]	(34.2,34.7]
1999-2000	4848	1	8	5381.87	4.93	15.4	93.9	31.3	33.3	22	1	3	1	1	25.51	2	0	0	0	1	0	1	0	0	239	0	0	0	(31.1,32.1]	(91.3,93.9]	[27.8,33.3]
1999-2000	4853	1	8	8591.48	4.05	12.4	88.9	30.6	34.3	62	0	0	2	0	23.37	0	0	0	0	1	0	0	0	0	242	0	0	0	(30.3,31.1]	(86.1,89]	(34.2,34.7]
1999-2000	4858	2	4	4051.07	5.1	15.3	89.4	30	33.6	44	1	2	2	1	29.28	0	0	0	0	0	0	0	0	0	234	0	0	0	(29.1,30.3]	(89,91.3]	(33.3,33.7]
1999-2000	4860	2	11	6878.76	4.66	13	86.1	28	32.4	48	0	2	0	2	35.8	0	0	0	0	0	0	0	0	0	121	1	0	1	[14.7,29.1]	[51.1,86.1]	[27.8,33.3]
1999-2000	4863	2	6	798.948	4.16	13.2	91.3	31.6	34.7	80	1	1	0	1	27.84	1	0	0	1	1	0	0	0	0	115	1	0	0	(31.1,32.1]	(89,91.3]	(34.2,34.7]
1999-2000	4864	1	8	22605.5	4.71	13.8	86.8	29.2	33.7	39	1	3	1	2	33.71	0	0	0	0	0	0	0	0	0	242	0	0	0	(29.1,30.3]	(86.1,89]	(33.3,33.7]
1999-2000	4867	1	5	3991.91	4.59	13.7	88.1	29.8	33.8	72	0	2	2	1	29.47	0	0	0	1	1	0	0	0	0	87	1	0	0	(29.1,30.3]	(86.1,89]	(33.7,34.2]
1999-2000	4868	1	12	1951.2	4.44	13.7	92	30.7	33.3	52	0	1	0	0	21.28	0	0	0	0	0	0	1	1	0	87	1	0	0	(30.3,31.1]	(91.3,93.9]	[27.8,33.3]
1999-2000	4869	2	11	3201.46	3.89	11.9	95.2	30.6	32.2	63	0	2	1	1	29.24	0	0	1	1	1	0	0	0	1	231	0	0	0	(30.3,31.1]	(93.9,125.3]	[27.8,33.3]
1999-2000	4872	1	1	14817.5	5.33	16.2	88.9	30.3	34.1	53	0	0	1	2	31.05	2	0	0	0	1	0	0	0	0	235	0	0	0	(29.1,30.3]	(86.1,89]	(33.7,34.2]
1999-2000	4875	2	11	6193.51	4.03	12	91.8	29.7	32.3	85	0	0	0	0	22.15	0	0	0	1	0	0	0	0	0	40	1	1	0	(29.1,30.3]	(91.3,93.9]	[27.8,33.3]
1999-2000	4877	1	11	4632.81	5.09	15.8	92	31.1	33.8	81	1	0	0	1	25.15	1	1	0	0	1	0	0	1	0	95	1	0	0	(30.3,31.1]	(91.3,93.9]	(33.7,34.2]
1999-2000	4879	1	6	3793.42	4.1	11.8	87	28.8	33.1	33	0	1	1	1	28.87	0	0	0	0	0	0	0	0	1	228	0	0	0	[14.7,29.1]	(86.1,89]	[27.8,33.3]
1999-2000	4880	1	7	8281.58	5.03	16.8	97.2	33.3	34.3	72	1	0	1	2	31.91	1	0	0	0	1	0	0	0	0	94	1	0	0	(32.1,60.8]	(93.9,125.3]	(34.2,34.7]
1999-2000	4883	1	1	12846.4	4.48	12.5	81.9	27.8	33.9	24	0	0	1	0	18.68	2	0	0	0	0	0	0	0	0	232	0	0	0	[14.7,29.1]	[51.1,86.1]	(33.7,34.2]
1999-2000	4888	1	9	7595.56	3.92	12.3	91.5	31.2	34	34	0	2	2	2	33.65	0	0	1	0	1	0	0	0	0	229	0	0	0	(31.1,32.1]	(91.3,93.9]	(33.7,34.2]
1999-2000	4892	2	10	6991.69	4.14	13.7	95.7	33.2	34.7	37	1	2	1	1	25.13	0	0	0	0	0	0	1	0	0	234	0	0	0	(32.1,60.8]	(93.9,125.3]	(34.2,34.7]
1999-2000	4893	1	3	6136.83	5.13	15.6	88	30.4	34.5	26	1	1	1	0	21.3	0	0	0	0	0	0	0	0	0	238	0	0	0	(30.3,31.1]	(86.1,89]	(34.2,34.7]
1999-2000	4895	2	2	4037.92	5.03	16.3	93.1	32.3	34.8	23	1	1	0	0	24.44	0	0	0	0	0	0	0	0	0	245	0	0	0	(32.1,60.8]	(91.3,93.9]	(34.7,44.9]
1999-2000	4896	2	10	5976.23	4.98	14.2	86.3	28.6	33.1	85	0	0	2	0	18.85	0	1	0	1	1	0	0	0	0	83	1	1	0	[14.7,29.1]	(86.1,89]	[27.8,33.3]
1999-2000	4901	1	6	5052.99	5.36	17.3	94.9	32.4	34.2	39	1	1	1	2	30.54	1	1	0	0	0	0	0	0	0	228	0	0	0	(32.1,60.8]	(93.9,125.3]	(33.7,34.2]
1999-2000	4902	1	3	6136.83	5.36	15.4	87.4	28.7	32.8	27	1	1	1	1	28.54	1	0	0	0	0	0	1	0	0	237	0	0	0	[14.7,29.1]	(86.1,89]	[27.8,33.3]
1999-2000	4903	2	3	6390.04	5.4	15.4	83.7	28.3	33.8	52	1	0	0	2	35.74	1	0	0	0	1	0	0	0	0	248	0	0	0	[14.7,29.1]	[51.1,86.1]	(33.7,34.2]
1999-2000	4905	1	13	563.181	4.29	13	89.9	30.3	33.8	63	0	1	0	1	29.19	0	0	0	0	0	0	0	0	0	235	0	0	0	(29.1,30.3]	(89,91.3]	(33.7,34.2]
1999-2000	4907	1	4	3956.23	4.6	13.6	91.3	29.6	32.5	43	0	1	0	2	32.78	1	0	0	0	0	0	0	0	0	247	0	0	0	(29.1,30.3]	(89,91.3]	[27.8,33.3]
1999-2000	4912	1	11	20623.8	5.26	17	94.6	32.3	34.2	25	1	0	1	1	27.9	0	0	0	0	1	0	1	0	0	229	0	0	0	(32.1,60.8]	(93.9,125.3]	(33.7,34.2]
1999-2000	4915	2	13	4452.2	5.69	16.3	85.8	28.6	33.3	35	1	1	1	2	37.62	1	0	0	0	1	0	0	0	0	242	0	0	0	[14.7,29.1]	[51.1,86.1]	[27.8,33.3]
1999-2000	4916	1	13	5380.86	4.27	13.1	89.5	30.7	34.5	20	0	2	1	1	28.47	0	0	0	0	0	0	0	0	0	235	0	0	0	(30.3,31.1]	(89,91.3]	(34.2,34.7]
1999-2000	4917	1	10	15314.2	5.32	16.5	89.8	30.9	34.4	24	1	0	1	0	22.6	2	0	0	0	0	0	0	0	0	245	0	0	0	(30.3,31.1]	(89,91.3]	(34.2,34.7]
1999-2000	4918	1	12	12278.5	4.66	14.9	95.4	32	33.5	63	0	0	1	2	30.94	0	0	0	0	1	0	0	0	0	242	0	0	0	(31.1,32.1]	(93.9,125.3]	(33.3,33.7]
1999-2000	4919	2	2	4657.55	5.45	17.3	92.4	31.9	34.6	22	1	1	0	0	21.41	0	0	0	0	0	0	1	0	0	232	0	0	0	(31.1,32.1]	(91.3,93.9]	(34.2,34.7]
1999-2000	4921	2	12	22395.4	5.05	15.2	90.2	30.2	33.1	37	1	0	1	2	33	1	0	0	0	1	0	0	0	0	242	0	0	0	(29.1,30.3]	(89,91.3]	[27.8,33.3]
1999-2000	4922	2	13	2174.62	5.72	17.7	91	30.8	33.8	40	1	1	0	2	30.12	0	0	0	0	1	0	0	0	0	239	0	0	0	(30.3,31.1]	(89,91.3]	(33.7,34.2]
1999-2000	4929	1	8	13825.7	4.47	14.1	93.1	31.6	34	23	0	0	2	0	24.58	2	0	0	0	0	0	1	0	0	241	0	0	0	(31.1,32.1]	(91.3,93.9]	(33.7,34.2]
1999-2000	4931	1	12	629.142	4.76	15.9	96.6	33.3	34.5	63	1	1	1	0	22.44	0	0	0	0	0	0	0	0	0	239	0	0	0	(32.1,60.8]	(93.9,125.3]	(34.2,34.7]
1999-2000	4934	3	1	8772.29	4.45	14.8	99	33.1	33.4	70	1	0	2	1	26.02	0	0	0	0	0	0	0	0	0	178	1	0	0	(32.1,60.8]	(93.9,125.3]	(33.3,33.7]
1999-2000	4935	1	13	1629.09	4.5	13.4	89.4	29.8	33.3	52	0	1	0	1	25.38	1	0	1	1	0	0	0	0	0	234	0	0	0	(29.1,30.3]	(89,91.3]	[27.8,33.3]
1999-2000	4938	2	9	13762.7	4.77	15.1	93.2	31.6	34	41	1	0	2	2	33.58	0	0	0	0	0	0	1	0	0	239	0	0	0	(31.1,32.1]	(91.3,93.9]	(33.7,34.2]
1999-2000	4939	2	3	3645.31	4.35	13	89.7	30	33.5	26	0	1	1	0	23.84	2	0	0	0	0	0	1	0	0	110	1	0	0	(29.1,30.3]	(89,91.3]	(33.3,33.7]
1999-2000	4940	2	11	11515.5	5.1	15.1	90.1	29.6	32.9	67	1	0	1	2	30.05	0	1	0	0	1	0	0	0	0	231	0	0	0	(29.1,30.3]	(89,91.3]	[27.8,33.3]
1999-2000	4941	1	1	9722.09	4.13	13.8	97.1	33.4	34.4	73	0	0	2	0	24.73	0	0	0	0	0	1	0	0	0	232	0	0	0	(32.1,60.8]	(93.9,125.3]	(34.2,34.7]
1999-2000	4945	1	8	9192.82	4.99	15.1	91.1	30.4	33.3	62	1	0	2	0	20.94	1	0	0	0	1	0	0	0	0	235	1	0	1	(30.3,31.1]	(89,91.3]	[27.8,33.3]
1999-2000	4952	2	8	7816.2	4.96	13.6	82.1	27.5	33.4	74	0	0	1	0	21.54	1	0	0	0	0	0	0	0	0	187	1	0	0	[14.7,29.1]	[51.1,86.1]	(33.3,33.7]
1999-2000	4955	2	12	5894.54	5.19	14.9	85.3	28.6	33.5	32	1	2	2	2	38.26	0	0	0	0	0	0	0	0	0	241	0	0	0	[14.7,29.1]	[51.1,86.1]	(33.3,33.7]
1999-2000	4956	1	1	21442.8	5.13	15.7	89.7	30.6	34.2	42	1	0	1	0	21.81	2	0	0	0	0	0	0	0	0	232	0	0	0	(30.3,31.1]	(89,91.3]	(33.7,34.2]
1999-2000	4957	1	8	16544.3	4.32	13.2	88.9	30.5	34.3	45	0	0	2	0	22.49	0	0	0	0	0	0	1	0	0	239	0	0	0	(30.3,31.1]	(86.1,89]	(34.2,34.7]
1999-2000	4958	1	3	4312.15	4.62	14.7	92.4	31.6	34.3	34	0	1	1	2	30.25	0	0	0	0	0	0	0	0	0	237	0	0	0	(31.1,32.1]	(91.3,93.9]	(34.2,34.7]
1999-2000	4960	2	3	3091.55	4.18	11.9	84.7	28.4	33.5	38	0	1	0	2	40.52	0	0	0	0	1	0	0	0	1	247	0	0	0	[14.7,29.1]	[51.1,86.1]	(33.3,33.7]
1999-2000	4961	2	11	4128.64	4.21	13.4	94.9	31.8	33.6	29	0	1	2	1	25.42	0	0	0	0	0	0	0	0	0	229	0	0	0	(31.1,32.1]	(93.9,125.3]	(33.3,33.7]
1999-2000	4963	1	10	3341.15	4.57	13.7	90.2	29.9	33.2	23	0	1	1	1	28.74	0	0	0	0	0	0	0	0	0	247	0	0	0	(29.1,30.3]	(89,91.3]	[27.8,33.3]
1999-2000	4964	1	12	469.956	4.74	14.9	93.9	31.3	33.3	70	1	1	1	2	31.1	0	0	0	0	1	0	0	0	0	60	1	0	0	(31.1,32.1]	(91.3,93.9]	[27.8,33.3]
1999-2000	4965	2	10	20430.5	4.33	13.9	96.8	32.3	33.3	22	0	3	2	0	21.83	0	0	0	0	0	0	1	0	0	248	0	0	0	(32.1,60.8]	(93.9,125.3]	[27.8,33.3]
1999-2000	4966	2	6	459.359	5.24	15.5	85.9	29.6	34.5	65	1	1	0	2	30.31	1	0	0	0	0	0	0	0	0	244	0	0	0	(29.1,30.3]	[51.1,86.1]	(34.2,34.7]
1999-2000	4974	1	7	3141.83	2.36	10.4	120.6	43.9	36.5	75	0	2	1	0	20.24	1	0	1	1	1	0	0	0	1	59	1	1	0	(32.1,60.8]	(93.9,125.3]	(34.7,44.9]
1999-2000	4977	1	12	4205.04	4.89	15.9	94.4	32.5	34.4	32	1	1	0	0	18.05	2	0	0	0	0	0	1	0	0	242	0	0	0	(32.1,60.8]	(93.9,125.3]	(34.2,34.7]
1999-2000	4982	1	10	9517.26	4.23	12.9	92.4	30.6	33.2	65	0	0	1	0	22.83	2	0	1	1	0	0	1	0	0	23	1	0	0	(30.3,31.1]	(91.3,93.9]	[27.8,33.3]
1999-2000	4983	1	8	6812.44	5.04	15.6	93.5	30.9	33.1	78	1	0	2	0	22.62	0	0	0	0	0	0	1	1	0	166	1	0	0	(30.3,31.1]	(91.3,93.9]	[27.8,33.3]
1999-2000	4985	1	1	22927.2	4.05	13.3	94.4	32.9	34.9	82	0	0	1	0	23.85	0	1	0	0	0	0	0	0	0	219	1	1	0	(32.1,60.8]	(93.9,125.3]	(34.7,44.9]
1999-2000	4986	2	8	18546.6	4.39	12.9	85	29.3	34.5	42	0	0	2	1	28.25	1	1	0	1	1	0	0	0	0	243	0	0	0	(29.1,30.3]	[51.1,86.1]	(34.2,34.7]
1999-2000	4988	1	11	20635.2	4.57	16.3	103	35.7	34.7	59	0	0	2	2	32.58	2	0	0	0	1	1	0	0	0	230	0	0	0	(32.1,60.8]	(93.9,125.3]	(34.2,34.7]
1999-2000	4990	1	4	2378.13	5.45	16	89.6	29.5	32.9	56	0	1	0	0	22.29	2	0	1	0	1	0	0	0	0	246	0	0	0	(29.1,30.3]	(89,91.3]	[27.8,33.3]
1999-2000	4991	2	3	1960.78	4.05	12.7	94.5	31.5	33.3	45	0	1	0	0	24.11	0	0	0	0	0	0	0	0	0	247	0	0	0	(31.1,32.1]	(93.9,125.3]	[27.8,33.3]
1999-2000	4993	1	7	30143.9	3.93	13.4	99.3	34.2	34.4	47	0	0	2	0	21.79	0	0	0	0	0	0	1	0	0	245	0	0	0	(32.1,60.8]	(93.9,125.3]	(34.2,34.7]
1999-2000	4995	2	9	4653.63	4.82	15.1	89.8	31.3	34.9	73	1	3	2	1	27.59	0	0	0	1	1	0	0	0	0	59	1	0	0	(31.1,32.1]	(89,91.3]	(34.7,44.9]
1999-2000	4996	2	7	7242.98	5.59	16.3	87.6	29.2	33.3	36	1	3	2	1	28.99	0	0	0	0	1	0	0	0	0	245	0	0	0	(29.1,30.3]	(86.1,89]	[27.8,33.3]
1999-2000	4998	2	13	389.358	5.13	14.9	86.3	29	33.6	61	1	1	0	1	27.4	0	0	0	0	0	0	0	0	0	234	0	0	0	[14.7,29.1]	(86.1,89]	(33.3,33.7]
1999-2000	4999	1	3	5773.88	5.16	17	94.1	33.1	35.2	31	1	1	0	0	24.58	2	0	0	0	0	0	0	0	0	236	0	0	0	(32.1,60.8]	(93.9,125.3]	(34.7,44.9]
1999-2000	5000	1	7	11945.9	5.26	16.3	91.1	31.2	34.2	52	1	0	1	2	37.5	0	0	0	1	0	0	0	0	0	229	0	0	0	(31.1,32.1]	(89,91.3]	(33.7,34.2]
1999-2000	5002	2	2	447.79	4.28	13.9	96.4	32.5	33.7	66	1	1	0	1	26.48	2	1	0	1	1	0	1	0	0	24	1	1	0	(32.1,60.8]	(93.9,125.3]	(33.3,33.7]
1999-2000	5006	1	6	2230.32	5.1	14.6	87.7	28.7	32.7	49	0	1	1	2	32.7	0	0	0	0	0	0	0	0	0	235	0	0	0	[14.7,29.1]	(86.1,89]	[27.8,33.3]
1999-2000	5008	2	11	20858.2	4.8	14.6	91.4	30.5	33.3	34	0	0	2	1	26.83	0	0	0	0	0	0	0	0	0	229	0	0	0	(30.3,31.1]	(91.3,93.9]	[27.8,33.3]
1999-2000	5009	2	9	9344.78	4.74	16.2	97.6	34.1	34.9	57	1	0	2	0	24.36	1	0	1	0	1	0	1	0	0	238	0	0	0	(32.1,60.8]	(93.9,125.3]	(34.7,44.9]
1999-2000	5013	1	7	4303.21	4.42	13.5	90.5	30.6	33.8	40	0	2	1	1	25.49	0	0	0	0	1	0	0	0	0	243	0	0	0	(30.3,31.1]	(89,91.3]	(33.7,34.2]
1999-2000	5016	2	7	4473.94	4.35	15	99.7	34.5	34.7	54	1	2	1	0	21.4	2	0	0	0	0	0	0	0	0	151	1	1	0	(32.1,60.8]	(93.9,125.3]	(34.2,34.7]
1999-2000	5018	2	7	5861.17	5.69	11.6	65.6	20.5	31.2	66	1	3	0	2	31.2	0	0	0	0	1	0	1	0	1	247	0	0	0	[14.7,29.1]	[51.1,86.1]	[27.8,33.3]
1999-2000	5020	2	8	3191.16	5.22	15.8	90.7	30.2	33.3	22	1	1	1	0	21.8	0	0	0	0	0	0	0	0	0	243	0	0	0	(29.1,30.3]	(89,91.3]	[27.8,33.3]
1999-2000	5026	2	4	7033.22	3.41	10.7	92.7	31.5	34	38	0	2	1	2	30.27	0	0	0	0	1	0	0	0	1	241	0	0	0	(31.1,32.1]	(91.3,93.9]	(33.7,34.2]
1999-2000	5027	1	1	14543.4	5.01	16.2	94.9	32.4	34.1	59	1	0	2	1	26.27	0	1	0	0	1	0	0	0	0	95	1	1	0	(32.1,60.8]	(93.9,125.3]	(33.7,34.2]
1999-2000	5029	1	11	12903.4	5.13	16	90.8	31.3	34.5	31	1	0	1	1	27.07	2	0	0	1	1	0	0	0	0	229	0	0	0	(31.1,32.1]	(89,91.3]	(34.2,34.7]
1999-2000	5031	2	7	5753.72	5.03	13.9	81.6	27.8	34	33	1	2	2	1	29.97	0	0	0	0	0	0	0	0	0	244	0	0	0	[14.7,29.1]	[51.1,86.1]	(33.7,34.2]
1999-2000	5037	1	9	17815	4.11	12.2	88.7	29.5	33.3	39	0	0	2	1	25.54	0	0	0	0	0	0	0	0	0	229	0	0	0	(29.1,30.3]	(86.1,89]	[27.8,33.3]
1999-2000	5040	1	5	12969.3	5.04	15.2	88.7	30.3	34.2	28	1	3	1	2	44.71	0	0	0	0	1	0	0	0	0	234	0	0	0	(29.1,30.3]	(86.1,89]	(33.7,34.2]
1999-2000	5043	2	1	11518.6	4.57	14	92.3	30.6	33.2	60	1	0	1	2	33.62	1	0	1	0	0	0	0	0	0	229	0	0	0	(30.3,31.1]	(91.3,93.9]	[27.8,33.3]
1999-2000	5045	2	6	3955.42	4.74	14.7	89.8	31	34.5	21	1	1	1	1	27.48	0	0	0	0	0	0	1	0	0	232	0	0	0	(30.3,31.1]	(89,91.3]	(34.2,34.7]
1999-2000	5048	1	5	21283.9	4.82	15.8	94.1	32.7	34.8	34	1	0	1	1	25.43	0	0	0	0	0	0	0	0	0	233	0	0	0	(32.1,60.8]	(93.9,125.3]	(34.7,44.9]
1999-2000	5050	2	13	1389.09	4.52	13.9	88.6	30.8	34.7	53	0	1	0	2	32.16	0	0	0	0	0	0	0	0	0	243	0	0	0	(30.3,31.1]	(86.1,89]	(34.2,34.7]
1999-2000	5051	1	11	6871.03	4.24	12.6	87.3	29.8	34.1	85	0	0	0	0	21.26	0	1	0	0	1	0	0	1	0	55	1	0	0	(29.1,30.3]	(86.1,89]	(33.7,34.2]
1999-2000	5052	1	5	19018.2	4.58	12.5	84.4	27.2	32.2	52	0	0	2	2	34.15	0	0	0	0	0	0	0	0	0	234	0	0	0	[14.7,29.1]	[51.1,86.1]	[27.8,33.3]
1999-2000	5053	2	3	1904.39	4.44	13.4	88.2	30.1	34.2	43	0	1	0	2	55.22	0	0	0	0	1	0	0	0	0	248	0	0	0	(29.1,30.3]	(86.1,89]	(33.7,34.2]
1999-2000	5055	1	11	7489.11	4.42	15	98.8	33.9	34.3	83	1	0	0	1	26.77	0	0	0	0	0	0	1	1	0	112	1	0	0	(32.1,60.8]	(93.9,125.3]	(34.2,34.7]
1999-2000	5060	1	7	11116.2	4.18	14.1	99.6	33.8	33.9	68	0	0	1	0	23.74	2	0	0	0	0	0	0	0	0	159	1	0	0	(32.1,60.8]	(93.9,125.3]	(33.7,34.2]
1999-2000	5063	1	7	19272.3	4.22	13.9	97.7	33	33.8	29	0	0	1	1	27.93	2	0	0	0	0	0	0	0	0	243	0	0	0	(32.1,60.8]	(93.9,125.3]	(33.7,34.2]
1999-2000	5064	1	10	684.512	5.53	16.2	88.8	29.2	32.9	63	1	1	0	2	37.88	2	0	0	0	0	0	0	0	0	161	1	0	1	(29.1,30.3]	(86.1,89]	[27.8,33.3]
1999-2000	5067	1	4	4502.05	4.48	14.4	95.1	32.1	33.8	20	0	1	1	2	31.13	0	0	0	0	0	0	0	0	0	246	0	0	0	(31.1,32.1]	(93.9,125.3]	(33.7,34.2]
1999-2000	5073	1	11	26177.2	4.95	14.8	91	29.9	32.8	47	1	0	1	2	31.15	2	0	0	0	1	0	0	0	0	248	0	0	0	(29.1,30.3]	(89,91.3]	[27.8,33.3]
1999-2000	5076	1	13	1729.45	4.26	13.5	91.9	31.6	34.3	55	0	1	1	2	34.98	0	1	1	0	1	0	0	0	0	238	1	0	1	(31.1,32.1]	(91.3,93.9]	(34.2,34.7]
1999-2000	5078	2	12	19649.8	4.72	15.8	97.7	33.5	34.2	43	1	3	1	0	24.44	2	0	0	0	0	0	1	0	0	236	0	0	0	(32.1,60.8]	(93.9,125.3]	(33.7,34.2]
1999-2000	5083	2	3	11904.1	3.58	12.6	99.9	35.2	35.2	62	0	0	2	0	21.61	1	0	0	0	0	0	0	1	0	26	1	0	1	(32.1,60.8]	(93.9,125.3]	(34.7,44.9]
1999-2000	5085	2	11	16131.7	5.13	14.8	88.4	28.8	32.5	50	1	0	2	1	28.46	0	0	0	0	0	0	1	0	0	231	0	0	0	[14.7,29.1]	(86.1,89]	[27.8,33.3]
1999-2000	5086	1	3	914.764	4.56	13.8	91.9	30.2	32.8	85	0	1	2	0	19.28	0	0	0	1	1	0	0	0	0	65	1	0	0	(29.1,30.3]	(91.3,93.9]	[27.8,33.3]
1999-2000	5090	1	3	4017.6	5.11	15.6	89.2	30.6	34.3	20	0	1	1	2	38.49	0	0	0	0	0	0	0	0	0	237	0	0	0	(30.3,31.1]	(89,91.3]	(34.2,34.7]
1999-2000	5092	1	1	15151.4	4.61	14.9	93	32.3	34.7	56	1	0	2	1	25.25	1	0	0	0	1	0	0	0	0	231	0	0	0	(32.1,60.8]	(91.3,93.9]	(34.2,34.7]
1999-2000	5093	1	10	16424	4.78	14.2	87	29.8	34.2	53	0	0	1	0	23.4	0	0	0	0	0	0	1	1	0	248	0	0	0	(29.1,30.3]	(86.1,89]	(33.7,34.2]
1999-2000	5094	2	11	17795.3	5.25	16.5	94	31.4	33.4	23	1	0	1	1	28.53	2	0	0	0	0	0	0	0	0	230	0	0	0	(31.1,32.1]	(93.9,125.3]	(33.3,33.7]
1999-2000	5096	2	6	3481.13	4.3	13.6	94.3	31.5	33.5	34	0	1	1	2	48.41	0	0	0	0	0	0	1	0	0	233	0	0	0	(31.1,32.1]	(93.9,125.3]	(33.3,33.7]
1999-2000	5100	2	9	5093.52	4.07	11.4	84.1	28.2	33.6	30	0	2	2	2	45.23	0	0	0	0	1	0	0	0	1	244	0	0	0	[14.7,29.1]	[51.1,86.1]	(33.3,33.7]
1999-2000	5103	1	8	1269.41	4.63	13.9	88.1	30.2	34.2	34	0	0	2	1	27.85	1	0	0	0	0	0	1	0	0	240	0	0	0	(29.1,30.3]	(86.1,89]	(33.7,34.2]
1999-2000	5104	2	7	4222.43	3.94	11.9	88.1	30.2	34.3	45	0	2	1	2	50.42	2	0	1	0	1	0	1	0	1	246	0	0	0	(29.1,30.3]	(86.1,89]	(34.2,34.7]
1999-2000	5111	1	7	4432.6	3.49	8.9	77.9	25.8	33.2	44	0	2	2	0	23.9	2	0	0	0	1	0	1	0	1	243	0	0	0	[14.7,29.1]	[51.1,86.1]	[27.8,33.3]
1999-2000	5113	1	9	15517.3	4.91	15.6	91.6	31.8	34.8	54	1	0	1	2	30.64	0	0	0	0	0	0	0	0	0	229	0	0	0	(31.1,32.1]	(91.3,93.9]	(34.7,44.9]
1999-2000	5118	1	10	22269.8	4.5	13.8	88.4	30.7	34.7	42	0	0	2	1	27.55	1	0	0	0	0	0	0	0	0	246	0	0	0	(30.3,31.1]	(86.1,89]	(34.2,34.7]
1999-2000	5124	1	10	1074.97	5.6	15.3	83.2	27.4	32.8	60	1	1	0	2	40.17	2	1	0	1	1	0	0	0	0	246	0	0	0	[14.7,29.1]	[51.1,86.1]	[27.8,33.3]
1999-2000	5127	1	5	5916.68	4.77	15.1	93.6	31.8	34	84	0	0	2	2	44.26	0	0	0	1	1	0	0	0	0	120	1	1	0	(31.1,32.1]	(91.3,93.9]	(33.7,34.2]
1999-2000	5128	2	7	4222.43	4.53	13.3	85.3	29.2	34.1	48	0	2	2	2	34.56	2	0	0	0	1	0	0	0	0	133	1	1	0	(29.1,30.3]	[51.1,86.1]	(33.7,34.2]
1999-2000	5130	2	11	24160.3	5.11	14.9	88.9	29.3	32.9	26	1	0	2	0	19.36	0	0	0	0	0	0	1	0	0	229	0	0	0	(29.1,30.3]	(86.1,89]	[27.8,33.3]
1999-2000	5133	2	8	3808.28	5.16	15.8	91.4	30.6	33.5	33	1	1	1	1	26.61	2	0	0	0	0	0	0	0	0	246	0	0	0	(30.3,31.1]	(91.3,93.9]	(33.3,33.7]
1999-2000	5136	1	3	557.039	4.7	15.5	94.4	32.9	34.8	64	1	1	0	1	28.22	0	0	0	0	0	0	0	0	0	172	1	0	0	(32.1,60.8]	(93.9,125.3]	(34.7,44.9]
1999-2000	5139	1	3	512.959	4.96	15.6	93.2	31.5	33.8	67	1	1	0	2	36.32	0	0	1	0	0	0	0	0	0	111	1	0	0	(31.1,32.1]	(91.3,93.9]	(33.7,34.2]
1999-2000	5143	2	7	1893.16	5.01	15.1	92.7	30.3	32.6	70	1	2	2	2	31.63	1	0	1	1	1	0	0	0	0	43	1	0	0	(29.1,30.3]	(91.3,93.9]	[27.8,33.3]
1999-2000	5144	1	3	2608.61	4.61	13.6	88.1	29.4	33.3	54	0	1	0	0	24.68	0	0	0	0	1	0	0	0	0	236	0	0	0	(29.1,30.3]	(86.1,89]	[27.8,33.3]
1999-2000	5149	2	5	15109	5.26	15.9	89.8	30.2	33.7	29	1	0	2	2	30.79	1	0	0	0	0	0	1	0	0	242	0	0	0	(29.1,30.3]	(89,91.3]	(33.3,33.7]
1999-2000	5154	1	8	16378.3	4.68	13.5	82.8	28.8	34.8	36	0	0	2	0	19.6	0	0	0	0	0	0	1	0	0	242	0	0	0	[14.7,29.1]	[51.1,86.1]	(34.7,44.9]
1999-2000	5155	2	7	4374.2	3.57	10.9	91.8	30.6	33.3	53	0	2	0	1	29.18	0	0	0	1	1	0	1	0	1	228	1	0	0	(30.3,31.1]	(91.3,93.9]	[27.8,33.3]
1999-2000	5157	1	13	1677.34	4.64	12.8	82.4	27.7	33.6	46	0	1	0	1	25.09	1	0	0	0	0	0	1	0	0	236	0	0	0	[14.7,29.1]	[51.1,86.1]	(33.3,33.7]
1999-2000	5164	1	9	16929.9	5.11	15.3	89.7	30.1	33.5	54	0	0	1	0	19.82	2	1	0	0	1	0	0	0	0	125	1	0	0	(29.1,30.3]	(89,91.3]	(33.3,33.7]
1999-2000	5175	2	4	1854.81	4.19	14.1	97.7	33.5	34.2	62	1	2	1	1	27.11	2	0	0	0	1	0	0	0	0	237	0	0	0	(32.1,60.8]	(93.9,125.3]	(33.7,34.2]
1999-2000	5176	2	3	3091.55	4.44	14.3	96.2	32.2	33.5	20	0	1	1	0	23.72	0	0	0	0	0	0	1	0	0	248	0	0	0	(32.1,60.8]	(93.9,125.3]	(33.3,33.7]
1999-2000	5181	2	9	2016.17	4.53	13.8	89.6	30.5	34	64	0	2	1	2	36.02	1	0	1	1	1	0	1	0	0	109	1	0	1	(30.3,31.1]	(89,91.3]	(33.7,34.2]
1999-2000	5184	1	3	671.571	4.94	15.9	93.8	32	34.2	61	1	1	2	0	24.77	0	0	1	0	1	0	1	0	0	237	0	0	0	(31.1,32.1]	(91.3,93.9]	(33.7,34.2]
1999-2000	5186	2	5	3803.07	4.28	13.5	91.1	31.4	34.4	82	1	0	1	1	27.41	0	1	0	0	0	0	0	0	0	32	1	1	0	(31.1,32.1]	(89,91.3]	(34.2,34.7]
1999-2000	5187	3	1	9138.67	4.86	14.9	91	30.7	33.8	60	1	0	1	2	33.04	1	0	1	0	0	1	0	0	0	86	1	0	0	(30.3,31.1]	(89,91.3]	(33.7,34.2]
1999-2000	5188	2	5	9767.94	5.1	15.8	94.1	31.1	33.1	64	1	0	1	1	27.09	0	0	0	0	1	0	1	0	0	241	0	0	0	(30.3,31.1]	(93.9,125.3]	[27.8,33.3]
1999-2000	5191	1	3	622.671	4.83	15	92	31.3	34	61	0	1	0	2	33.69	0	0	1	1	1	0	0	0	0	237	0	0	0	(31.1,32.1]	(91.3,93.9]	(33.7,34.2]
1999-2000	5193	2	1	15098.7	4.61	14.1	91.5	30.5	33.3	27	0	0	2	2	32.25	0	0	0	0	0	0	1	0	0	236	0	0	0	(30.3,31.1]	(91.3,93.9]	[27.8,33.3]
1999-2000	5195	1	4	805.219	5	14.5	88.8	29	32.6	74	0	1	0	2	30.67	0	1	0	1	1	0	0	0	0	141	1	1	0	[14.7,29.1]	(86.1,89]	[27.8,33.3]
1999-2000	5197	2	3	4355.02	5.22	15.3	89.2	29.3	32.9	30	1	1	0	1	25.91	2	0	0	0	0	0	1	0	0	249	0	0	0	(29.1,30.3]	(89,91.3]	[27.8,33.3]
1999-2000	5198	2	7	13189.9	4.44	10.8	75.4	24.3	32.3	50	0	3	1	2	30.74	0	0	0	0	0	0	1	0	1	247	0	0	0	[14.7,29.1]	[51.1,86.1]	[27.8,33.3]
1999-2000	5202	2	1	20010.4	4.99	14.6	85.1	29.2	34.4	42	1	3	2	2	34.82	0	0	0	0	1	0	0	0	0	236	0	0	0	(29.1,30.3]	[51.1,86.1]	(34.2,34.7]
1999-2000	5203	1	8	12962.5	5.14	15.9	91	30.9	34	57	1	0	1	0	24.85	1	0	0	0	1	0	0	0	0	197	1	0	0	(30.3,31.1]	(89,91.3]	(33.7,34.2]
1999-2000	5206	2	5	16528.8	4.43	14.2	90.7	32	35	37	1	0	2	1	25.71	2	0	0	0	0	0	0	0	0	241	0	0	0	(31.1,32.1]	(89,91.3]	(34.7,44.9]
1999-2000	5208	2	12	17454.8	4.97	14.2	86.1	28.6	33.1	33	0	0	2	2	39.59	0	0	0	0	0	0	0	0	0	241	0	0	0	[14.7,29.1]	[51.1,86.1]	[27.8,33.3]
1999-2000	5210	2	9	12562.7	3.88	12.9	97.1	33.3	34.3	39	0	0	2	0	17.86	0	0	0	0	0	0	1	0	0	238	0	0	0	(32.1,60.8]	(93.9,125.3]	(34.2,34.7]
1999-2000	5213	2	5	12254.2	4.72	14.4	88.1	30.5	34.6	52	1	0	2	1	28.55	1	0	0	0	0	0	0	0	0	241	0	0	0	(30.3,31.1]	(86.1,89]	(34.2,34.7]
1999-2000	5214	2	7	10354.8	4.74	14.7	89.2	30.9	34.6	21	1	3	1	0	23.02	0	0	0	0	0	0	1	0	0	230	0	0	0	(30.3,31.1]	(89,91.3]	(34.2,34.7]
1999-2000	5215	2	2	4021	4.82	13.9	85	28.7	33.8	22	0	1	1	2	40.5	0	0	0	0	0	0	1	0	0	245	0	0	0	[14.7,29.1]	[51.1,86.1]	(33.7,34.2]
1999-2000	5216	1	10	4177.34	4.83	15.4	95.9	31.8	33.3	23	1	1	1	2	32.29	0	0	0	0	0	0	0	0	0	247	0	0	0	(31.1,32.1]	(93.9,125.3]	[27.8,33.3]
1999-2000	5217	1	1	22618	4.74	15.1	93.6	31.8	34	40	0	0	1	1	25.76	2	0	0	0	0	0	0	0	0	231	0	0	0	(31.1,32.1]	(91.3,93.9]	(33.7,34.2]
1999-2000	5219	2	7	6113.64	4.11	12.7	91.4	31	33.8	35	0	2	1	1	29.37	2	0	0	0	0	0	0	1	0	245	0	0	0	(30.3,31.1]	(91.3,93.9]	(33.7,34.2]
1999-2000	5220	1	1	3512.34	5.19	15.1	88.4	29.1	32.9	80	1	0	1	0	24.97	1	0	0	0	0	0	1	1	0	107	1	0	0	[14.7,29.1]	(86.1,89]	[27.8,33.3]
1999-2000	5222	1	12	3249.22	4.04	12.9	95.2	31.9	33.6	71	0	2	1	2	34.46	0	0	1	1	1	0	0	0	0	169	1	0	0	(31.1,32.1]	(93.9,125.3]	(33.3,33.7]
1999-2000	5223	2	7	3057.37	5.23	16.8	92.3	32.1	34.8	25	1	1	0	0	22.71	1	0	0	0	0	0	0	0	0	241	0	0	0	(31.1,32.1]	(91.3,93.9]	(34.7,44.9]
1999-2000	5225	2	1	5420.58	3.84	11.9	88.8	31	34.9	80	0	0	1	1	25.39	1	1	1	1	1	0	0	1	1	94	1	0	1	(30.3,31.1]	(86.1,89]	(34.7,44.9]
1999-2000	5226	1	10	5663.25	4.64	14.9	94.3	32.1	34.1	58	1	0	1	0	20.23	2	1	0	0	1	0	0	0	0	197	1	0	0	(31.1,32.1]	(93.9,125.3]	(33.7,34.2]
1999-2000	5229	2	5	978.02	4.76	13.7	86.6	28.8	33.2	64	0	1	0	2	34.04	0	0	1	0	1	0	0	0	0	240	0	0	0	[14.7,29.1]	(86.1,89]	[27.8,33.3]
1999-2000	5230	1	1	16448	4.4	13.6	87.4	30.8	35.3	55	0	0	2	1	26.45	1	0	0	0	0	0	0	0	0	231	0	0	0	(30.3,31.1]	(86.1,89]	(34.7,44.9]
1999-2000	5234	3	1	18016.2	4.56	13.4	87	29.3	33.7	44	0	0	2	0	24.68	0	0	0	0	0	0	0	0	0	246	0	0	0	(29.1,30.3]	(86.1,89]	(33.3,33.7]
1999-2000	5235	2	8	3133.56	3.7	12.1	97.2	32.6	33.6	70	0	2	2	2	38.51	0	0	0	0	1	0	0	0	0	219	1	0	0	(32.1,60.8]	(93.9,125.3]	(33.3,33.7]
1999-2000	5236	1	11	11832.1	4.64	13.4	88	28.8	32.8	55	0	0	1	2	36.97	0	0	0	0	0	0	0	0	0	229	0	0	0	[14.7,29.1]	(86.1,89]	[27.8,33.3]
1999-2000	5247	3	1	2223.56	4.36	13.2	90.2	30.3	33.6	48	0	1	2	1	26.46	1	0	0	0	0	0	0	0	0	240	0	0	0	(29.1,30.3]	(89,91.3]	(33.3,33.7]
1999-2000	5248	2	1	6348.79	4.92	14.2	88.6	28.8	32.5	67	1	0	0	2	40.2	1	1	1	0	1	0	0	0	0	197	1	1	0	[14.7,29.1]	(86.1,89]	[27.8,33.3]
1999-2000	5255	2	1	6261.48	5.13	15.4	89.9	30.1	33.6	60	1	0	1	2	35.1	1	0	0	0	0	0	0	0	0	236	0	0	0	(29.1,30.3]	(89,91.3]	(33.3,33.7]
[truncated: 19,204 more rows]

## Sheet: 排除两年失访
Year	seqn	sdmvpsu	sdmvstra	nhs_wt	red	hgb	mcv	mch	mchc	age	sex	eth	edu	bmi	BMI	smoke	CVD	DM	CKD	Hypertension	COPD	Hyperlipidemia	cancer	anemia	随访时间	全因	心血管	肿瘤	mch5	mcv5	mchc5
1999-2000	2	3	1	6134.48	4.73	14.1	88.5	29.7	33.6	77	1	0	2	0	24.9	0	0	0	0	0	0	0	1	0	177	1	0	0	(29.1,30.3]	(86.1,89]	(33.3,33.7]
1999-2000	5	2	8	18394.4	5.13	14.5	84.9	28.3	33.3	49	1	0	2	1	29.1	1	0	0	0	1	0	0	0	0	244	0	0	0	[14.7,29.1]	[51.1,86.1]	[27.8,33.3]
1999-2000	7	2	4	5358.53	4.6	13.4	87.4	29.1	33.3	59	0	2	1	1	29.39	1	0	0	0	1	0	0	0	0	236	0	0	0	[14.7,29.1]	(86.1,89]	[27.8,33.3]
1999-2000	10	1	7	4490.54	5	15.4	92.3	30.9	33.5	43	1	2	1	2	30.94	2	0	0	0	1	0	1	0	0	231	1	1	0	(30.3,31.1]	(91.3,93.9]	(33.3,33.7]
1999-2000	12	2	6	18268.9	5.76	16	83.5	27.8	33.3	37	1	0	2	2	30.62	0	0	0	1	1	0	0	0	0	236	0	0	0	[14.7,29.1]	[51.1,86.1]	[27.8,33.3]
1999-2000	14	1	12	3976	5.32	16.6	90.4	31.3	34.5	81	1	0	1	1	27.33	2	0	0	1	0	0	1	0	0	136	1	0	0	(31.1,32.1]	(89,91.3]	(34.2,34.7]
1999-2000	15	2	11	20587.9	4.14	13.3	97.1	32.1	33.1	38	0	0	2	1	26.68	2	0	0	0	0	0	0	0	0	231	0	0	0	(31.1,32.1]	(93.9,125.3]	[27.8,33.3]
1999-2000	16	1	11	3523.5	3.57	10.9	93	30.4	32.7	85	0	2	0	0	19.96	0	0	0	1	0	0	1	0	1	62	1	0	1	(30.3,31.1]	(91.3,93.9]	[27.8,33.3]
1999-2000	24	2	12	14817.5	4.34	14.7	96.7	30.8	31.8	53	0	0	1	1	25.93	2	1	0	0	0	0	0	1	0	160	1	0	1	(30.3,31.1]	(93.9,125.3]	[27.8,33.3]
1999-2000	25	1	5	25480.4	4.31	13.4	88.7	31	35	42	0	0	2	2	37.6	1	0	0	0	1	0	0	0	0	142	1	0	0	(30.3,31.1]	(86.1,89]	(34.7,44.9]
1999-2000	29	2	12	9815.69	4.81	15.8	93.1	32.8	35.3	62	1	0	1	2	36.94	1	1	1	1	1	1	0	0	0	26	1	0	0	(32.1,60.8]	(91.3,93.9]	(34.7,44.9]
1999-2000	33	1	13	1812.28	5.16	15.3	88	29.7	33.7	46	1	1	1	2	36.16	1	0	0	0	0	0	1	0	0	244	0	0	0	(29.1,30.3]	(86.1,89]	(33.3,33.7]
1999-2000	34	1	7	4979.36	4.32	12.4	87.3	28.7	32.8	38	0	2	1	1	25.62	2	0	0	0	0	0	0	0	0	244	0	0	0	[14.7,29.1]	(86.1,89]	[27.8,33.3]
1999-2000	40	1	13	507.556	4.15	11.8	83.4	28.4	34	68	0	1	0	2	30.23	0	0	1	1	1	0	0	0	1	117	1	1	0	[14.7,29.1]	[51.1,86.1]	(33.7,34.2]
1999-2000	45	1	4	4552.13	4.53	13.6	88.1	29.9	33.9	33	0	1	1	1	27.47	0	0	0	0	0	0	0	0	0	246	0	0	0	(29.1,30.3]	(86.1,89]	(33.7,34.2]
1999-2000	55	2	9	1824.79	4.73	15	90.6	31.8	35.1	61	0	3	2	0	23.2	2	0	1	0	0	0	0	0	0	243	0	0	0	(31.1,32.1]	(89,91.3]	(34.7,44.9]
1999-2000	56	1	12	16849.8	4.33	13.4	90.7	30.8	34	21	1	0	1	0	24.64	1	0	0	0	0	0	1	0	0	237	0	0	0	(30.3,31.1]	(89,91.3]	(33.7,34.2]
1999-2000	57	2	5	18744	5.39	15.4	85.2	28.7	33.7	39	1	0	2	1	29.74	0	0	0	0	1	0	0	0	0	241	0	0	0	[14.7,29.1]	[51.1,86.1]	(33.3,33.7]
1999-2000	59	1	6	533.085	4.63	15.4	96.3	33.2	34.5	70	1	1	1	1	29.28	1	0	0	0	0	0	0	1	0	214	1	0	1	(32.1,60.8]	(93.9,125.3]	(34.2,34.7]
1999-2000	64	1	9	3520.27	4.59	13	81.4	28.3	34.8	63	0	2	2	0	20.48	2	0	0	1	1	0	0	0	0	106	1	0	1	[14.7,29.1]	[51.1,86.1]	(34.7,44.9]
1999-2000	66	1	3	6011.02	5.52	17.5	89.9	31.7	35.3	37	1	1	2	2	30.38	0	0	0	0	0	0	0	0	0	236	0	0	0	(31.1,32.1]	(89,91.3]	(34.7,44.9]
1999-2000	69	1	7	5830.54	5.07	14.8	87.6	29.1	33.3	27	1	2	2	2	40.24	0	0	0	0	0	0	0	0	0	244	0	0	0	[14.7,29.1]	(86.1,89]	[27.8,33.3]
1999-2000	77	2	8	14962.8	5.2	16.5	95.3	31.8	33.3	25	1	0	2	1	25.85	2	0	0	0	0	0	0	0	0	246	0	0	0	(31.1,32.1]	(93.9,125.3]	[27.8,33.3]
1999-2000	81	2	12	17956.6	5.24	16	89.9	30.7	34.1	30	1	0	2	1	28.69	0	0	0	0	0	0	0	0	0	243	0	0	0	(30.3,31.1]	(89,91.3]	(33.7,34.2]
1999-2000	83	1	7	2370.73	4.68	12.5	82.3	26.8	32.6	60	0	2	1	2	32.14	1	0	1	0	0	0	0	0	0	232	1	1	0	[14.7,29.1]	[51.1,86.1]	[27.8,33.3]
1999-2000	86	2	1	9896.42	4.62	15.9	98.6	34.5	35	63	0	0	1	2	31.88	2	0	0	0	0	0	0	1	0	236	0	0	0	(32.1,60.8]	(93.9,125.3]	(34.7,44.9]
1999-2000	93	1	12	10765	4.31	13.8	95.1	32.1	33.8	63	0	3	2	0	22.85	0	0	0	0	1	0	0	0	0	242	0	0	0	(31.1,32.1]	(93.9,125.3]	(33.7,34.2]
1999-2000	94	2	4	2665.65	3.84	11.6	92.8	30.5	32.8	61	0	2	1	2	35.28	0	0	0	0	0	0	0	1	1	243	0	0	0	(30.3,31.1]	(91.3,93.9]	[27.8,33.3]
1999-2000	101	1	12	2681.85	4.47	15.3	97.4	34.2	35.1	52	1	1	2	0	23.55	0	0	0	0	0	0	1	0	0	240	0	0	0	(32.1,60.8]	(93.9,125.3]	(34.7,44.9]
1999-2000	102	1	6	25811	5.65	12.2	68.4	21.5	31.5	41	0	3	0	1	26.32	0	0	0	1	0	0	0	0	0	228	0	0	0	[14.7,29.1]	[51.1,86.1]	[27.8,33.3]
1999-2000	106	2	3	3842.52	4.94	15.1	91.4	30.6	33.4	39	1	1	1	1	29.07	0	0	0	0	0	0	1	0	0	247	0	0	0	(30.3,31.1]	(91.3,93.9]	(33.3,33.7]
1999-2000	107	2	4	3764.16	4.38	13.4	88.2	30.6	34.7	30	0	1	1	1	26.97	0	0	0	0	0	0	1	0	0	242	0	0	0	(30.3,31.1]	(86.1,89]	(34.2,34.7]
1999-2000	108	2	5	15109	5.33	16.5	90.6	30.8	34	22	1	0	2	2	38.41	0	1	0	0	0	0	0	0	0	241	0	0	0	(30.3,31.1]	(89,91.3]	(33.7,34.2]
1999-2000	113	1	10	16286.9	5.61	16.8	89.1	30	33.7	27	1	0	2	0	23.53	0	0	0	0	0	0	1	0	0	241	0	0	0	(29.1,30.3]	(89,91.3]	(33.3,33.7]
1999-2000	115	1	11	19819.5	4.29	13.2	91.6	30.8	33.6	59	0	0	2	0	20.89	0	0	0	0	1	0	1	0	0	229	0	0	0	(30.3,31.1]	(91.3,93.9]	(33.3,33.7]
1999-2000	117	2	1	11119	5.35	15.8	87.1	29.5	34	34	1	0	1	2	34.2	1	0	0	1	1	0	0	0	0	236	0	0	0	(29.1,30.3]	(86.1,89]	(33.7,34.2]
1999-2000	118	1	5	4883.96	4.74	15	94.8	31.7	33.6	85	1	0	2	2	30.67	1	0	0	1	1	0	0	0	0	41	1	1	0	(31.1,32.1]	(93.9,125.3]	(33.3,33.7]
1999-2000	121	1	7	2980.77	5.47	15.8	86.8	29.2	33.7	38	1	1	0	1	28.4	0	0	0	0	0	0	0	0	0	246	0	0	0	(29.1,30.3]	(86.1,89]	(33.3,33.7]
1999-2000	122	1	12	11419	4.49	14.8	96.7	33	34.1	64	1	0	1	2	33.56	1	0	0	0	0	0	0	0	0	241	0	0	0	(32.1,60.8]	(93.9,125.3]	(33.7,34.2]
1999-2000	123	1	5	9122.24	4.68	15.2	96.2	32.6	33.9	76	1	0	0	2	36.57	2	0	0	0	0	0	0	0	0	57	1	0	1	(32.1,60.8]	(93.9,125.3]	(33.7,34.2]
1999-2000	129	2	8	10457.7	4.31	13.8	94.7	32	33.7	63	0	0	2	2	38.32	1	0	0	1	1	0	1	0	0	246	0	0	0	(31.1,32.1]	(93.9,125.3]	(33.3,33.7]
1999-2000	130	1	10	15514	4.89	14.8	89.1	30	33.8	59	1	0	1	1	26.17	1	1	1	0	0	0	0	0	0	247	0	0	0	(29.1,30.3]	(89,91.3]	(33.7,34.2]
1999-2000	131	1	11	19248.7	5.14	16	93.8	31	33.1	56	1	0	2	1	26.83	0	0	0	0	0	0	0	0	0	229	0	0	0	(30.3,31.1]	(91.3,93.9]	[27.8,33.3]
1999-2000	132	2	8	24015.7	4.68	14.7	93.2	31.3	33.6	41	0	0	2	2	41.93	2	0	0	0	0	0	0	0	0	245	0	0	0	(31.1,32.1]	(91.3,93.9]	(33.3,33.7]
1999-2000	141	3	1	12135.3	4.21	13.9	94.4	33.3	35.2	35	0	3	1	1	26.19	2	0	0	0	1	0	0	0	0	240	0	0	0	(32.1,60.8]	(93.9,125.3]	(34.7,44.9]
1999-2000	147	1	13	1985.48	5.09	15.6	94.2	30.8	32.7	43	1	1	1	0	24.14	2	0	0	0	0	0	1	0	0	244	0	0	0	(30.3,31.1]	(93.9,125.3]	[27.8,33.3]
1999-2000	149	2	8	19402.5	3.8	12.3	96.3	32.3	33.6	40	0	3	1	1	27.06	2	0	0	0	1	0	0	0	0	243	0	0	0	(32.1,60.8]	(93.9,125.3]	(33.3,33.7]
1999-2000	150	1	7	7750.86	4.9	15	91.9	30.7	33.3	65	1	0	1	2	31.48	1	0	0	0	0	0	0	1	0	98	1	0	0	(30.3,31.1]	(91.3,93.9]	[27.8,33.3]
1999-2000	151	2	10	4329.29	3.27	11.5	97.8	35.2	36	84	1	0	0	1	26.6	1	1	0	1	0	0	1	1	1	119	1	0	1	(32.1,60.8]	(93.9,125.3]	(34.7,44.9]
1999-2000	156	2	2	7621.57	5.28	16.3	92.2	30.9	33.6	22	1	2	2	0	22.25	0	0	0	0	0	0	0	0	0	245	0	0	0	(30.3,31.1]	(91.3,93.9]	(33.3,33.7]
1999-2000	158	2	10	4384.74	5.56	17.2	89.8	30.8	34.2	29	1	1	0	0	24.26	0	0	0	0	0	0	0	0	0	235	0	0	0	(30.3,31.1]	(89,91.3]	(33.7,34.2]
1999-2000	162	1	3	572.375	4.81	16.6	98.1	34.5	35.3	63	1	1	0	1	25.41	2	0	0	0	1	0	0	0	0	193	1	0	0	(32.1,60.8]	(93.9,125.3]	(34.7,44.9]
1999-2000	163	1	3	1472.61	4.97	15.4	90.7	31.1	34.2	63	0	1	0	1	25.13	0	0	1	0	1	0	0	0	0	237	0	0	0	(30.3,31.1]	(89,91.3]	(33.7,34.2]
1999-2000	164	2	13	15006.2	5.59	15.9	84.8	28.4	33.6	51	1	0	2	2	30.17	1	0	1	1	0	0	0	0	0	242	0	0	0	[14.7,29.1]	[51.1,86.1]	(33.3,33.7]
1999-2000	166	1	11	2648.56	4.71	14.4	91.4	30.5	33.3	41	1	1	1	1	28.79	2	0	0	0	0	0	0	0	0	229	0	0	0	(30.3,31.1]	(91.3,93.9]	[27.8,33.3]
1999-2000	170	1	3	5767.28	5.13	16	89.6	31.2	34.8	28	1	1	1	1	25.06	2	0	0	0	0	0	1	0	0	236	0	0	0	(31.1,32.1]	(89,91.3]	(34.7,44.9]
1999-2000	172	1	12	5747.32	5.09	16.7	95.7	32.8	34.3	41	1	2	2	2	34.08	0	0	0	0	1	0	0	0	0	210	1	0	0	(32.1,60.8]	(93.9,125.3]	(34.2,34.7]
1999-2000	173	2	12	4413.44	5.21	15.3	89.4	29.4	32.9	82	0	0	2	1	26.35	0	0	1	1	1	0	0	0	0	242	0	0	0	(29.1,30.3]	(89,91.3]	[27.8,33.3]
1999-2000	177	1	7	21750	3.86	12.3	93.1	32	34.4	55	0	0	2	2	35.56	0	0	0	0	1	0	0	0	0	244	0	0	0	(31.1,32.1]	(91.3,93.9]	(34.2,34.7]
1999-2000	178	2	9	2418.32	5.56	17.7	92.9	31.8	34.3	60	0	2	2	2	31.74	2	0	0	0	1	0	0	0	0	239	0	0	0	(31.1,32.1]	(91.3,93.9]	(34.2,34.7]
1999-2000	183	1	8	15081.5	5.27	15	86.7	28.5	32.8	21	1	3	1	1	25.05	0	0	0	0	0	0	0	0	0	242	0	0	0	[14.7,29.1]	(86.1,89]	[27.8,33.3]
1999-2000	184	1	11	4983.82	3.51	11.1	92.8	31.6	34.2	31	0	2	1	0	24.69	0	0	0	1	0	0	0	0	1	230	0	0	0	(31.1,32.1]	(91.3,93.9]	(33.7,34.2]
1999-2000	187	2	12	4459.39	4.51	13.4	89.3	29.8	33.3	71	0	2	0	1	25.86	0	0	1	1	1	0	0	0	0	67	1	1	0	(29.1,30.3]	(89,91.3]	[27.8,33.3]
1999-2000	188	1	1	19401.5	4.03	12.6	89.6	31.2	34.8	38	0	0	1	1	28.63	0	0	0	0	1	0	0	0	0	232	0	0	0	(31.1,32.1]	(89,91.3]	(34.7,44.9]
1999-2000	190	1	7	1918.44	4.79	11.6	75.9	24.3	32	65	1	2	2	0	22.82	1	0	0	0	1	0	1	0	1	244	0	0	0	[14.7,29.1]	[51.1,86.1]	[27.8,33.3]
1999-2000	191	1	3	622.352	5.61	18.3	94.1	32.6	34.7	69	1	1	0	0	22.95	2	1	0	0	1	0	0	0	0	76	1	0	1	(32.1,60.8]	(93.9,125.3]	(34.2,34.7]
1999-2000	192	2	11	7267.48	4.16	12.8	95.9	30.8	32.1	30	0	2	1	1	26.48	0	0	0	0	0	0	0	0	0	230	0	0	0	(30.3,31.1]	(93.9,125.3]	[27.8,33.3]
1999-2000	193	2	4	6239.71	4.18	10.9	80.1	26.1	32.6	38	0	2	1	0	19.54	0	0	0	0	0	0	1	0	1	237	0	0	0	[14.7,29.1]	[51.1,86.1]	[27.8,33.3]
1999-2000	194	1	3	1743.51	4.82	13.1	83.9	27.3	32.5	44	0	1	0	2	31.54	0	0	0	0	0	0	1	1	0	239	0	0	0	[14.7,29.1]	[51.1,86.1]	[27.8,33.3]
1999-2000	197	2	7	6108.83	5.1	16	91.8	31.4	34.2	74	1	3	0	1	27.39	1	1	0	0	1	0	0	0	0	248	0	0	0	(31.1,32.1]	(91.3,93.9]	(33.7,34.2]
1999-2000	198	2	9	3975.72	4.57	14.5	90.4	31.7	35.2	49	0	3	1	1	27.74	0	0	0	0	0	0	0	0	0	239	0	0	0	(31.1,32.1]	(89,91.3]	(34.7,44.9]
1999-2000	199	2	10	22074	4.45	14.1	92.5	31.7	34.3	38	0	0	1	1	25.66	0	0	0	0	0	0	1	0	0	234	0	0	0	(31.1,32.1]	(91.3,93.9]	(34.2,34.7]
1999-2000	205	1	5	25310.5	4.73	15.4	96	32.7	34	40	1	0	2	0	23.45	0	0	0	0	0	0	0	0	0	234	0	0	0	(32.1,60.8]	(93.9,125.3]	(33.7,34.2]
1999-2000	206	1	5	7253.35	4.27	12	86	28.2	32.8	50	0	2	1	1	25.79	0	0	0	0	1	0	0	1	0	233	0	0	0	[14.7,29.1]	[51.1,86.1]	[27.8,33.3]
1999-2000	211	2	11	7546.2	4.98	15.1	90.7	30.3	33.5	76	1	0	2	2	31.3	0	0	1	0	1	0	0	0	0	75	1	0	0	(29.1,30.3]	(89,91.3]	(33.3,33.7]
1999-2000	221	1	9	2053.85	3.95	13	98	32.9	33.6	85	1	2	0	1	27.1	0	0	0	1	1	0	1	0	0	101	1	1	0	(32.1,60.8]	(93.9,125.3]	(33.3,33.7]
1999-2000	223	1	11	5055.77	5.03	14.9	88.8	29.5	33.2	47	1	2	1	1	26.73	2	0	0	0	1	0	0	0	0	245	0	0	0	(29.1,30.3]	(86.1,89]	[27.8,33.3]
1999-2000	225	1	1	8797.74	4.03	13	93	32.3	34.7	79	1	0	2	1	25.91	0	1	0	1	1	0	1	0	0	52	1	0	0	(32.1,60.8]	(91.3,93.9]	(34.2,34.7]
1999-2000	234	2	3	771.416	5.31	15.1	86.3	28.4	32.9	69	0	1	0	2	30.1	0	0	0	0	0	0	0	0	0	248	0	0	0	[14.7,29.1]	(86.1,89]	[27.8,33.3]
1999-2000	236	1	4	2524.63	4.84	15.6	94.9	32.3	34	45	0	1	0	1	27.04	2	0	0	0	0	0	0	0	0	247	0	0	0	(32.1,60.8]	(93.9,125.3]	(33.7,34.2]
1999-2000	237	2	1	5506.53	4.53	14.3	92.1	31.5	34.2	81	0	0	2	2	30.58	1	0	0	0	0	0	0	1	0	117	1	0	1	(31.1,32.1]	(91.3,93.9]	(33.7,34.2]
1999-2000	239	3	1	11063.1	4.31	13.4	94.1	31.1	33	69	0	0	2	1	28.31	1	1	0	0	1	0	0	0	0	137	1	0	1	(30.3,31.1]	(93.9,125.3]	[27.8,33.3]
1999-2000	250	2	7	16903.1	4.05	13.8	96.9	34.1	35.2	58	0	0	1	1	26.9	1	0	0	0	0	0	0	0	0	244	0	0	0	(32.1,60.8]	(93.9,125.3]	(34.7,44.9]
1999-2000	257	2	1	8421.93	4.22	14.2	98.2	33.7	34.3	75	1	0	1	2	35.1	0	1	0	0	1	0	1	0	0	127	1	1	0	(32.1,60.8]	(93.9,125.3]	(34.2,34.7]
1999-2000	259	2	12	13220.8	4.82	15.3	92.8	31.7	34.2	54	1	0	1	2	31.66	2	0	0	0	0	0	0	0	0	162	1	0	0	(31.1,32.1]	(91.3,93.9]	(33.7,34.2]
1999-2000	260	1	13	3695.8	5.65	17.6	91.7	31.1	33.9	27	1	1	2	2	36.54	1	0	0	0	1	0	0	0	0	234	0	0	0	(30.3,31.1]	(91.3,93.9]	(33.7,34.2]
1999-2000	265	2	10	20038.1	4.23	10.6	74.9	25.3	33.7	34	0	0	1	2	41.84	0	0	0	0	0	0	0	0	1	234	0	0	0	[14.7,29.1]	[51.1,86.1]	(33.3,33.7]
1999-2000	266	2	9	1487.27	4.57	14.1	88.2	30.8	34.9	82	1	2	1	1	29.51	0	0	1	1	0	0	0	0	0	123	1	0	0	(30.3,31.1]	(86.1,89]	(34.7,44.9]
1999-2000	267	2	4	11961.4	4.75	15.2	92.2	31.9	34.7	54	1	0	2	1	27.96	1	0	0	0	1	0	0	0	0	237	0	0	0	(31.1,32.1]	(91.3,93.9]	(34.2,34.7]
1999-2000	268	1	13	3854.3	4.88	14.5	87.8	29.8	33.9	30	1	1	2	1	25.86	1	0	0	0	0	0	0	0	0	234	0	0	0	(29.1,30.3]	(86.1,89]	(33.7,34.2]
1999-2000	269	2	8	17141.6	5.4	15.8	87.7	29.2	33.3	31	1	0	2	1	26.76	1	0	0	0	0	0	1	0	0	245	0	0	0	(29.1,30.3]	(86.1,89]	[27.8,33.3]
1999-2000	270	1	2	9114.49	6.04	13.9	73.1	23.1	31.6	35	1	2	1	0	22.32	2	0	0	0	0	0	1	0	0	234	0	0	0	[14.7,29.1]	[51.1,86.1]	[27.8,33.3]
1999-2000	273	2	7	7771.02	4.62	14.4	90.7	31	34.2	64	0	3	2	1	26.51	2	0	0	0	0	0	0	0	0	246	0	0	0	(30.3,31.1]	(89,91.3]	(33.7,34.2]
1999-2000	274	2	11	9564.65	4.34	13.4	92.3	30.8	33.3	69	0	0	2	1	29.74	0	1	1	0	1	0	0	0	0	154	1	1	0	(30.3,31.1]	(91.3,93.9]	[27.8,33.3]
1999-2000	275	2	3	7543.98	4.7	13.6	85.8	29	33.8	72	1	0	1	2	34.02	1	0	0	0	1	0	0	0	0	248	0	0	0	[14.7,29.1]	[51.1,86.1]	(33.7,34.2]
1999-2000	282	1	2	20301.1	5.08	14.3	82.8	28.1	33.9	29	1	3	1	1	28.26	0	0	0	0	0	0	0	0	0	231	0	0	0	[14.7,29.1]	[51.1,86.1]	(33.7,34.2]
1999-2000	287	2	6	15480.3	4.42	13.7	92	31.1	33.8	71	0	0	2	0	17.8	0	0	0	0	0	0	0	1	0	158	1	1	0	(30.3,31.1]	(91.3,93.9]	(33.7,34.2]
1999-2000	289	2	11	12573.7	4.67	16.2	103.7	34.8	33.5	62	1	0	2	0	24.22	2	0	0	0	1	0	1	0	0	180	1	0	1	(32.1,60.8]	(93.9,125.3]	(33.3,33.7]
1999-2000	293	1	7	4896.76	4.99	15.2	91.4	30.8	33.7	85	0	0	0	0	23.8	0	1	0	0	1	0	0	0	0	144	1	1	0	(30.3,31.1]	(91.3,93.9]	(33.3,33.7]
1999-2000	296	1	5	17795.3	4.46	14.3	94.4	32.1	34	57	1	0	2	0	24.77	0	0	0	0	0	0	1	0	0	235	0	0	0	(31.1,32.1]	(93.9,125.3]	(33.7,34.2]
1999-2000	300	1	11	18480.4	4.56	13.1	86	28.9	33.7	21	0	0	1	2	30.26	2	0	0	0	0	0	0	0	0	229	0	0	0	[14.7,29.1]	[51.1,86.1]	(33.3,33.7]
1999-2000	301	2	6	3563.22	5.31	16	89.2	30.7	34.4	24	0	1	1	0	24.8	0	0	0	0	0	0	0	0	0	234	0	0	0	(30.3,31.1]	(89,91.3]	(34.2,34.7]
1999-2000	302	1	10	699.141	4.31	13.3	91.3	30.8	33.7	65	0	1	0	1	28.5	0	0	1	0	1	0	0	0	0	246	0	0	0	(30.3,31.1]	(89,91.3]	(33.3,33.7]
1999-2000	314	2	5	5950.04	3.82	12.2	93.1	32	34.3	52	0	2	1	0	24.18	1	0	0	0	0	0	1	0	0	240	0	0	0	(31.1,32.1]	(91.3,93.9]	(34.2,34.7]
1999-2000	320	1	2	21249.2	5.3	14.4	84.2	27.3	32.3	26	1	3	1	0	20.32	2	0	0	0	0	0	1	0	0	232	0	0	0	[14.7,29.1]	[51.1,86.1]	[27.8,33.3]
1999-2000	321	1	2	17861	3.89	12.3	94.7	31.5	33.2	71	0	0	1	1	25.43	0	1	0	0	1	1	0	1	0	65	1	0	0	(31.1,32.1]	(93.9,125.3]	[27.8,33.3]
1999-2000	330	2	7	12467.7	5.5	16	88.3	29	32.8	56	1	0	1	1	28.55	1	0	0	0	0	0	0	0	0	245	0	0	0	[14.7,29.1]	(86.1,89]	[27.8,33.3]
1999-2000	331	2	4	4790.69	4.64	13.3	84.9	28.6	33.7	37	0	2	1	2	34.07	0	0	0	0	0	0	0	0	0	242	0	0	0	[14.7,29.1]	[51.1,86.1]	(33.3,33.7]
1999-2000	332	1	12	449.283	5.64	16.8	86.6	29.7	34.3	71	1	1	0	2	33.48	1	0	0	0	1	0	0	0	0	30	1	0	1	(29.1,30.3]	(86.1,89]	(34.2,34.7]
1999-2000	333	2	6	2108.03	4.87	14.9	90.1	30.5	33.8	42	1	1	2	2	33.09	1	0	0	0	0	0	0	0	0	235	0	0	0	(30.3,31.1]	(89,91.3]	(33.7,34.2]
1999-2000	334	1	12	18007.4	4.55	13.8	90.2	30.3	33.6	58	0	0	2	0	22.82	1	0	0	0	1	0	0	1	0	243	0	0	0	(29.1,30.3]	(89,91.3]	(33.3,33.7]
1999-2000	339	2	13	2145.48	5.14	15.3	91.4	29.8	32.6	50	1	1	0	1	26.3	1	0	0	0	0	0	0	0	0	243	0	0	0	(29.1,30.3]	(91.3,93.9]	[27.8,33.3]
1999-2000	340	1	1	7843.62	4.78	15.2	91.9	31.8	34.6	72	1	0	1	1	29.09	1	1	0	0	1	0	0	0	0	173	1	0	0	(31.1,32.1]	(91.3,93.9]	(34.2,34.7]
1999-2000	344	2	10	22113.1	4.74	15.2	96.6	32.2	33.3	26	1	0	2	0	24.43	0	0	0	0	0	0	1	0	0	234	0	0	0	(32.1,60.8]	(93.9,125.3]	[27.8,33.3]
1999-2000	350	2	9	4286.99	4.48	12.6	84.9	28.3	33.3	56	0	2	1	1	28.38	1	0	0	0	0	0	0	0	0	226	1	0	0	[14.7,29.1]	[51.1,86.1]	[27.8,33.3]
1999-2000	351	1	5	5760.98	5.41	15	84.3	27.8	32.8	70	1	3	1	1	26.98	1	1	0	0	1	0	0	0	0	213	1	0	0	[14.7,29.1]	[51.1,86.1]	[27.8,33.3]
1999-2000	358	2	2	6744.02	4.31	13.5	90.7	31.3	34.4	48	0	2	2	2	36.98	2	0	0	0	1	0	0	0	0	245	0	0	0	(31.1,32.1]	(89,91.3]	(34.2,34.7]
1999-2000	359	2	5	6520.05	4.4	13.5	90.9	30.5	33.6	42	0	2	2	1	26.67	0	0	0	0	0	0	1	0	0	242	0	0	0	(30.3,31.1]	(89,91.3]	(33.3,33.7]
1999-2000	365	1	10	2395.3	4.95	16.8	98.2	33.8	34.5	48	1	1	0	0	24.95	2	0	0	0	0	0	1	0	0	241	0	0	0	(32.1,60.8]	(93.9,125.3]	(34.2,34.7]
1999-2000	368	2	13	6453.45	5.34	15	87.3	28.1	32.2	72	1	3	1	0	23.96	1	0	0	0	0	0	1	0	0	96	1	0	1	[14.7,29.1]	(86.1,89]	[27.8,33.3]
1999-2000	374	1	3	22105.7	4.15	13.5	96.9	32.6	33.7	53	0	0	1	0	22.09	2	0	0	0	0	0	0	0	0	236	0	0	0	(32.1,60.8]	(93.9,125.3]	(33.3,33.7]
1999-2000	380	1	3	3270.61	5.54	17.5	90.8	31.5	34.7	42	1	1	1	2	30.63	2	0	0	0	0	0	0	0	0	237	0	0	0	(31.1,32.1]	(89,91.3]	(34.2,34.7]
1999-2000	386	2	1	5420.58	4.98	14.6	90.2	29.1	32.3	85	0	0	1	1	26.76	0	0	0	1	1	1	0	0	0	44	1	1	0	[14.7,29.1]	(89,91.3]	[27.8,33.3]
1999-2000	389	1	12	5991.48	4.16	13.3	93.1	31.9	34.3	81	0	0	1	0	22.19	1	1	0	0	1	0	0	1	0	193	1	0	0	(31.1,32.1]	(91.3,93.9]	(34.2,34.7]
1999-2000	392	1	12	561.603	5.06	15.9	92.9	31.3	33.6	77	1	1	0	1	25.58	0	0	0	0	1	0	0	0	0	241	0	0	0	(31.1,32.1]	(91.3,93.9]	(33.3,33.7]
1999-2000	393	1	3	699.102	4.92	16	95.1	32.5	34.2	76	0	1	0	2	30.11	0	0	0	1	1	0	0	0	0	163	1	0	1	(32.1,60.8]	(93.9,125.3]	(33.7,34.2]
1999-2000	397	1	7	4982.43	4.45	12.5	84.9	28.2	33.2	23	0	2	2	0	18.98	0	0	0	0	0	0	0	0	0	243	0	0	0	[14.7,29.1]	[51.1,86.1]	[27.8,33.3]
1999-2000	399	2	9	20099.7	4.87	14.9	90.2	30.5	33.8	38	0	0	1	0	24.71	2	0	0	0	0	0	0	1	0	238	0	0	0	(30.3,31.1]	(89,91.3]	(33.7,34.2]
1999-2000	402	2	7	3896.53	3.63	12.5	99.1	34.5	34.8	85	0	3	0	0	23.21	1	0	0	1	1	0	0	1	0	29	1	1	0	(32.1,60.8]	(93.9,125.3]	(34.7,44.9]
1999-2000	403	2	7	7687.49	4.27	12.3	85.1	28.8	33.9	71	0	0	2	1	28.03	1	0	0	0	0	0	1	1	0	115	1	0	1	[14.7,29.1]	[51.1,86.1]	(33.7,34.2]
1999-2000	406	1	2	8140.34	4.78	12.9	83.2	27	32.5	26	0	2	1	0	19.03	2	0	0	0	0	0	1	0	0	231	0	0	0	[14.7,29.1]	[51.1,86.1]	[27.8,33.3]
1999-2000	407	2	1	15575.2	4.52	13.7	86.6	30.4	35	21	1	0	1	1	28.86	0	0	0	0	0	0	0	0	0	236	0	0	0	(30.3,31.1]	(86.1,89]	(34.7,44.9]
1999-2000	410	1	10	638.052	4.2	13.3	92.9	31.6	34.1	70	0	1	2	2	32.77	0	0	0	0	1	0	0	0	0	248	0	0	0	(31.1,32.1]	(91.3,93.9]	(33.7,34.2]
1999-2000	416	2	5	2770.63	4.31	13.2	91.3	30.7	33.6	72	0	2	2	1	26.91	2	0	0	0	1	0	0	0	0	79	1	1	0	(30.3,31.1]	(89,91.3]	(33.3,33.7]
1999-2000	419	2	10	12010.7	4.76	14.8	91.9	31.1	33.8	66	1	0	2	1	26.48	1	0	0	0	0	0	0	0	0	95	1	0	0	(30.3,31.1]	(91.3,93.9]	(33.7,34.2]
1999-2000	421	2	4	1646.98	5.02	13.7	82.9	27.3	32.8	70	1	2	1	1	27.94	0	1	0	1	1	0	0	0	0	227	1	1	0	[14.7,29.1]	[51.1,86.1]	[27.8,33.3]
1999-2000	424	2	7	7985.86	4.27	13.6	93	31.6	34.1	69	0	3	0	2	33.53	0	0	0	0	0	0	0	0	0	216	1	1	0	(31.1,32.1]	(91.3,93.9]	(33.7,34.2]
1999-2000	426	1	5	25712.3	4.51	14.1	90.9	31.3	34.5	45	0	0	2	2	39.84	1	0	0	0	0	0	0	0	0	234	0	0	0	(31.1,32.1]	(89,91.3]	(34.2,34.7]
1999-2000	429	2	9	3022.36	5.16	14.7	83.1	28.5	34.3	43	1	3	1	2	41.23	2	0	0	0	0	0	0	0	0	239	0	0	0	[14.7,29.1]	[51.1,86.1]	(34.2,34.7]
1999-2000	430	1	8	17623.2	4.39	14.1	92.4	32.2	34.8	32	1	0	2	1	26.26	0	0	0	0	0	0	0	0	0	242	0	0	0	(32.1,60.8]	(91.3,93.9]	(34.7,44.9]
1999-2000	432	2	3	3605.2	5.17	14.2	83.3	27.5	33.3	26	0	1	1	0	24.17	0	0	0	0	0	0	0	0	0	236	0	0	0	[14.7,29.1]	[51.1,86.1]	[27.8,33.3]
1999-2000	434	2	1	14416	5.38	16.4	89	30.5	34.2	58	1	0	1	2	32.09	1	0	0	0	0	0	0	0	0	205	1	1	0	(30.3,31.1]	(86.1,89]	(33.7,34.2]
1999-2000	437	2	3	9330.81	4.47	14.5	97.7	32.3	33.1	56	0	3	2	2	32	2	0	0	0	1	0	0	0	0	80	1	0	0	(32.1,60.8]	(93.9,125.3]	[27.8,33.3]
1999-2000	439	1	7	5584.13	5.49	16.1	90	29.2	32.5	30	1	2	2	2	30.53	1	0	0	0	1	0	1	0	0	244	0	0	0	(29.1,30.3]	(89,91.3]	[27.8,33.3]
1999-2000	442	1	12	2584.97	4.61	14.9	93.1	32.3	34.7	49	1	1	0	1	27.59	0	0	0	0	0	0	1	0	0	239	0	0	0	(32.1,60.8]	(91.3,93.9]	(34.2,34.7]
1999-2000	443	1	3	3194.61	5.09	16.3	93.8	32	34.2	53	1	1	0	1	26.5	2	0	0	0	0	0	0	0	0	237	0	0	0	(31.1,32.1]	(91.3,93.9]	(33.7,34.2]
1999-2000	446	1	11	14505.8	4.78	15.1	91.7	31.9	34.7	32	1	3	1	1	28.51	1	0	0	0	0	0	0	0	0	229	0	0	0	(31.1,32.1]	(91.3,93.9]	(34.2,34.7]
1999-2000	452	2	5	3387.48	3.99	13	95	32.6	34.3	81	1	0	1	0	23.07	0	0	0	0	0	0	0	0	0	190	1	0	0	(32.1,60.8]	(93.9,125.3]	(34.2,34.7]
1999-2000	453	1	1	16344.8	4.76	14.1	89.4	29.7	33.2	53	0	0	1	1	26.8	0	0	0	0	0	0	0	0	0	231	0	0	0	(29.1,30.3]	(89,91.3]	[27.8,33.3]
1999-2000	458	1	10	10953	3.47	11.2	94.5	32.4	34.3	76	0	0	0	0	24.05	0	1	0	1	1	0	0	1	1	51	1	0	0	(32.1,60.8]	(93.9,125.3]	(34.2,34.7]
1999-2000	460	1	1	15138	3.95	12.7	92	32	34.8	25	0	0	2	0	23.65	0	0	0	1	0	0	0	0	0	231	0	0	0	(31.1,32.1]	(91.3,93.9]	(34.7,44.9]
1999-2000	465	2	6	420.403	5.59	17.3	91.7	31.1	33.8	61	1	1	2	1	28.84	1	0	0	0	1	0	0	0	0	231	0	0	0	(30.3,31.1]	(91.3,93.9]	(33.7,34.2]
1999-2000	466	2	12	20215.2	4.74	15.2	96.8	32.2	33.3	48	1	0	2	0	22.7	1	0	0	0	0	0	1	0	0	240	0	0	0	(32.1,60.8]	(93.9,125.3]	[27.8,33.3]
1999-2000	468	2	11	20738.4	5.27	15.9	88.5	30.5	34.4	33	1	0	2	1	25.51	0	0	0	0	0	0	0	0	0	230	0	0	0	(30.3,31.1]	(86.1,89]	(34.2,34.7]
1999-2000	469	2	10	12489.8	4.77	13.3	83	27.8	33.5	66	1	0	2	1	25.3	1	0	0	0	0	0	1	0	0	233	0	0	0	[14.7,29.1]	[51.1,86.1]	(33.3,33.7]
1999-2000	472	2	5	6040.63	4.76	13.7	87.5	28.7	32.8	44	0	2	2	0	21.15	2	0	0	0	1	0	1	0	0	241	0	0	0	[14.7,29.1]	(86.1,89]	[27.8,33.3]
1999-2000	474	1	1	30629.8	4.51	13.7	87.4	30.3	34.7	21	0	0	1	0	15.22	2	0	0	1	0	0	0	1	0	231	0	0	0	(29.1,30.3]	(86.1,89]	(34.2,34.7]
1999-2000	475	2	5	5258.32	4.32	13.9	95.6	32.2	33.6	85	0	0	2	0	23.23	0	0	0	1	1	0	0	1	0	93	1	0	0	(32.1,60.8]	(93.9,125.3]	(33.3,33.7]
1999-2000	477	2	12	13007.9	4.74	14.5	90.2	30.6	33.9	51	1	3	0	0	24.41	0	0	0	0	0	0	1	0	0	241	0	0	0	(30.3,31.1]	(89,91.3]	(33.7,34.2]
1999-2000	481	2	5	599.467	4.11	12.9	92.8	31.4	33.8	63	0	1	0	2	30.1	2	0	1	0	0	0	0	1	0	241	0	0	0	(31.1,32.1]	(91.3,93.9]	(33.7,34.2]
1999-2000	488	1	11	20099.7	4.26	13.3	91.4	31.2	34.1	33	0	0	2	0	22.78	2	0	0	0	0	0	0	0	0	247	0	0	0	(31.1,32.1]	(91.3,93.9]	(33.7,34.2]
1999-2000	489	1	8	19430.2	4.38	13.1	89.4	30	33.6	40	0	0	2	2	31.6	0	0	0	0	0	0	0	0	0	241	0	0	0	(29.1,30.3]	(89,91.3]	(33.3,33.7]
1999-2000	493	3	1	8369.5	4.6	14.2	92.3	30.9	33.5	66	1	0	1	2	34.15	0	0	1	0	0	0	0	0	0	241	0	0	0	(30.3,31.1]	(91.3,93.9]	(33.3,33.7]
1999-2000	499	1	4	5395.08	5.86	18	89.4	30.7	34.3	36	1	1	2	0	18.93	0	0	0	0	0	0	1	0	0	249	0	0	0	(30.3,31.1]	(89,91.3]	(34.2,34.7]
1999-2000	504	2	1	1453.33	4.24	14.3	98.9	33.8	34.2	32	0	0	1	0	24.74	0	0	0	0	1	0	0	0	0	229	0	0	0	(32.1,60.8]	(93.9,125.3]	(33.7,34.2]
1999-2000	505	1	7	2177.69	4.48	13.9	95	31.2	32.8	60	1	2	2	2	41.43	1	0	0	0	1	0	1	0	0	245	0	0	0	(31.1,32.1]	(93.9,125.3]	[27.8,33.3]
1999-2000	508	2	13	2888.37	4.49	14.2	93.8	31.6	33.7	78	0	2	0	2	30.74	0	0	0	0	1	0	0	0	0	157	1	1	0	(31.1,32.1]	(91.3,93.9]	(33.3,33.7]
1999-2000	509	2	11	3526.38	5.22	16	93.8	30.7	32.7	81	1	0	1	1	26.47	1	0	0	0	0	0	1	0	0	100	1	0	0	(30.3,31.1]	(91.3,93.9]	[27.8,33.3]
1999-2000	512	2	5	8998.92	4.95	15.8	94.6	31.9	33.7	44	1	0	1	1	26.07	2	0	0	0	0	0	0	0	0	241	0	0	0	(31.1,32.1]	(93.9,125.3]	(33.3,33.7]
1999-2000	514	1	11	20463	4.99	14.5	87.9	29	33	20	1	0	2	0	23.08	2	0	0	0	0	0	1	0	0	230	0	0	0	[14.7,29.1]	(86.1,89]	[27.8,33.3]
1999-2000	517	1	13	1976.56	5.65	17.7	93.2	31.3	33.7	52	1	1	1	0	20.91	0	0	0	0	0	0	1	0	0	236	0	0	0	(31.1,32.1]	(91.3,93.9]	(33.3,33.7]
1999-2000	527	2	2	6743.3	4.06	13.6	98.2	33.3	34	56	0	2	1	0	24.3	2	0	1	1	0	0	0	0	0	246	0	0	0	(32.1,60.8]	(93.9,125.3]	(33.7,34.2]
1999-2000	528	1	5	7820.75	4.52	14.1	94.5	31.3	33.1	26	1	2	1	1	28.24	0	0	0	0	0	0	1	0	0	235	0	0	0	(31.1,32.1]	(93.9,125.3]	[27.8,33.3]
1999-2000	531	1	5	11837.5	4.53	15.4	98.7	33.9	34.4	69	1	0	2	1	25.62	1	1	0	0	1	0	0	1	0	235	0	0	0	(32.1,60.8]	(93.9,125.3]	(34.2,34.7]
1999-2000	532	2	4	4337.31	4.37	13.4	88.8	30.7	34.6	40	1	2	1	1	28.5	2	0	0	0	0	0	0	0	0	237	0	0	0	(30.3,31.1]	(86.1,89]	(34.2,34.7]
1999-2000	535	1	6	2029.2	4.34	13.4	90.7	30.9	34	45	0	1	2	1	27.92	0	0	1	0	0	0	0	0	0	234	0	0	0	(30.3,31.1]	(89,91.3]	(33.7,34.2]
1999-2000	537	2	1	19809.4	5.49	18.2	97	33.8	34.8	41	1	0	1	1	26.4	2	1	0	1	0	0	0	0	0	236	0	0	0	(32.1,60.8]	(93.9,125.3]	(34.7,44.9]
1999-2000	541	2	3	3242.46	4.01	10.2	77.8	25.4	32.6	34	0	1	0	0	24.75	0	0	0	0	0	0	0	0	1	248	0	0	0	[14.7,29.1]	[51.1,86.1]	[27.8,33.3]
1999-2000	542	2	6	1857.04	4.04	11.4	82.8	28	33.8	40	0	1	1	2	36.07	2	0	0	0	1	0	0	0	1	233	0	0	0	[14.7,29.1]	[51.1,86.1]	(33.7,34.2]
1999-2000	543	2	5	5799.09	4.1	12.7	90.6	31	34.2	36	1	2	2	2	36.5	0	0	0	0	1	0	0	0	1	241	0	0	0	(30.3,31.1]	(89,91.3]	(33.7,34.2]
1999-2000	551	2	11	15853.2	4.91	13.9	83.9	28.4	33.8	53	0	0	1	1	29.2	0	1	0	0	0	0	0	0	0	231	0	0	0	[14.7,29.1]	[51.1,86.1]	(33.7,34.2]
1999-2000	554	1	10	4333.44	4.97	15.4	90.2	31	34.3	27	1	1	0	1	28.54	1	0	0	0	0	0	0	0	0	246	0	0	0	(30.3,31.1]	(89,91.3]	(34.2,34.7]
1999-2000	561	1	7	11700.4	4.01	11.2	84.1	27.9	33.2	77	0	0	1	2	36.65	0	0	1	1	0	0	0	0	1	61	1	0	0	[14.7,29.1]	[51.1,86.1]	[27.8,33.3]
1999-2000	563	2	7	3057.37	5.28	16.8	91.7	32	34.8	23	1	1	1	1	25.65	1	0	0	0	1	0	1	0	0	245	0	0	0	(31.1,32.1]	(91.3,93.9]	(34.7,44.9]
1999-2000	568	2	3	9564.65	4.88	14.4	88.4	29.5	33.3	63	0	0	2	1	27.05	0	0	0	0	0	0	0	0	0	249	0	0	0	(29.1,30.3]	(86.1,89]	[27.8,33.3]
1999-2000	569	1	10	3516.82	4.47	14.2	94.3	31.8	33.8	29	0	1	1	1	28.93	0	0	0	0	0	0	0	0	0	240	0	0	0	(31.1,32.1]	(93.9,125.3]	(33.7,34.2]
1999-2000	577	2	11	18084	5.2	15.8	91.1	29.9	32.8	22	1	0	2	1	29.74	0	0	0	0	0	0	1	0	0	230	0	0	0	(29.1,30.3]	(89,91.3]	[27.8,33.3]
1999-2000	578	1	12	25019.4	4.24	10.2	72.9	24.2	33.2	46	0	0	2	0	22.45	1	0	0	0	0	0	1	0	1	240	0	0	0	[14.7,29.1]	[51.1,86.1]	[27.8,33.3]
1999-2000	581	1	9	18225.2	4.41	13.3	90.1	30	33.3	48	0	0	2	0	19.13	0	0	0	0	0	0	0	0	0	230	0	0	0	(29.1,30.3]	(89,91.3]	[27.8,33.3]
1999-2000	583	2	9	2968.22	4.66	13.8	87.3	29.7	34	42	1	2	1	0	21.3	2	0	0	0	1	0	1	0	0	238	0	0	0	(29.1,30.3]	(86.1,89]	(33.7,34.2]
1999-2000	584	1	11	21293.7	5.01	16.7	94.6	33.3	35.2	20	1	0	2	1	25.5	0	0	0	0	0	0	0	0	0	230	0	0	0	(32.1,60.8]	(93.9,125.3]	(34.7,44.9]
1999-2000	585	1	8	15756.4	5.26	16	89.8	30.5	34	32	1	0	2	1	25.91	0	0	0	0	0	0	0	0	0	241	0	0	0	(30.3,31.1]	(89,91.3]	(33.7,34.2]
1999-2000	588	1	2	9444.15	5.26	15.3	89.7	29.1	32.4	39	1	2	1	1	27.74	0	0	0	0	0	0	1	0	0	231	0	0	0	[14.7,29.1]	(89,91.3]	[27.8,33.3]
1999-2000	592	1	12	20710.3	4.5	15.2	96.3	33.8	35.1	32	1	0	2	1	25.14	0	0	0	0	0	0	0	0	0	239	0	0	0	(32.1,60.8]	(93.9,125.3]	(34.7,44.9]
1999-2000	593	1	1	18531.1	6.05	15.4	79.3	25.5	32.1	35	1	0	1	2	36.96	1	0	0	0	1	0	0	0	0	231	0	0	0	[14.7,29.1]	[51.1,86.1]	[27.8,33.3]
1999-2000	595	1	1	20234.9	4.8	15	90.7	31.3	34.5	34	1	0	2	0	21.67	2	0	0	0	0	0	0	0	0	248	0	0	0	(31.1,32.1]	(89,91.3]	(34.2,34.7]
1999-2000	596	2	12	18303.9	4.45	13.9	90.7	31.2	34.3	30	0	0	2	1	27.76	2	0	0	0	0	0	1	0	0	242	0	0	0	(31.1,32.1]	(89,91.3]	(34.2,34.7]
1999-2000	602	1	6	4206.61	4.76	14.4	91	30.2	33.2	28	1	1	0	1	27.42	2	0	0	0	0	0	1	0	0	229	0	0	0	(29.1,30.3]	(89,91.3]	[27.8,33.3]
1999-2000	613	2	4	5061.59	4.93	15.6	92.4	31.5	34	69	1	0	0	1	28.54	2	0	0	1	0	0	0	0	0	235	0	0	0	(31.1,32.1]	(91.3,93.9]	(33.7,34.2]
1999-2000	614	1	5	11063.1	4.52	14.3	91.9	31.7	34.5	66	0	0	1	2	36.72	0	0	1	0	1	0	0	1	0	188	1	0	0	(31.1,32.1]	(91.3,93.9]	(34.2,34.7]
1999-2000	615	1	8	6709.01	4.64	12	79.6	25.8	32.5	38	0	2	1	2	38.36	0	0	0	0	0	0	0	0	0	242	0	0	0	[14.7,29.1]	[51.1,86.1]	[27.8,33.3]
1999-2000	616	1	6	8156.83	4.51	13.2	89.1	29.3	32.9	39	1	2	1	1	28.97	0	0	0	1	1	0	1	0	0	228	0	0	0	(29.1,30.3]	(89,91.3]	[27.8,33.3]
1999-2000	622	1	1	4911.35	4.39	13.9	91.7	31.7	34.7	82	0	0	2	0	21.63	0	0	0	0	1	0	1	0	0	232	0	0	0	(31.1,32.1]	(91.3,93.9]	(34.2,34.7]
1999-2000	626	2	12	2162.06	4.03	13.9	101.9	34.5	33.9	66	1	2	1	0	22.8	2	0	0	1	1	0	1	0	0	242	0	0	0	(32.1,60.8]	(93.9,125.3]	(33.7,34.2]
1999-2000	627	1	12	771.925	4.39	13	88.9	29.6	33.3	61	0	1	0	0	22.27	0	0	0	0	1	0	0	0	0	241	0	0	0	(29.1,30.3]	(86.1,89]	[27.8,33.3]
1999-2000	628	2	5	8732.92	4.22	13	88.2	30.8	34.9	64	0	0	1	2	36.6	2	0	1	0	0	0	0	0	0	241	0	0	0	(30.3,31.1]	(86.1,89]	(34.7,44.9]
1999-2000	636	1	8	19177.2	4.22	14.3	98.4	33.8	34.4	46	1	0	2	0	22.34	2	0	0	0	0	0	1	0	0	233	1	0	0	(32.1,60.8]	(93.9,125.3]	(34.2,34.7]
1999-2000	639	2	1	19886.9	4.4	13.9	92.4	31.5	34.1	32	0	0	2	1	27.66	0	0	0	0	0	0	0	0	0	236	0	0	0	(31.1,32.1]	(91.3,93.9]	(33.7,34.2]
1999-2000	642	1	11	17960.8	4.71	14.7	93.5	31.3	33.5	59	1	0	1	1	26.65	2	1	0	0	0	1	0	0	0	85	1	1	0	(31.1,32.1]	(91.3,93.9]	(33.3,33.7]
1999-2000	643	1	8	4739.56	5.54	14.9	80.2	26.8	33.5	46	1	2	2	0	24.05	2	0	0	0	0	0	1	0	0	242	0	0	0	[14.7,29.1]	[51.1,86.1]	(33.3,33.7]
1999-2000	644	2	13	6959.58	4.53	10.4	71.5	22.9	32	32	0	2	2	2	36.21	0	0	0	0	0	0	1	0	1	243	0	0	0	[14.7,29.1]	[51.1,86.1]	[27.8,33.3]
1999-2000	645	2	5	8252.5	5.07	15.4	91.2	30.4	33.3	76	1	0	2	0	23.58	1	0	0	0	1	0	0	0	0	29	1	0	0	(30.3,31.1]	(89,91.3]	[27.8,33.3]
1999-2000	646	1	6	25514.5	5.89	16.2	82.2	27.5	33.5	45	0	3	1	2	33.2	2	0	0	0	0	0	0	0	0	228	0	0	0	[14.7,29.1]	[51.1,86.1]	(33.3,33.7]
1999-2000	647	1	7	7141.48	5.34	15	86.4	28	32.4	44	1	2	2	1	29.63	2	0	0	0	0	0	0	0	0	244	0	0	0	[14.7,29.1]	(86.1,89]	[27.8,33.3]
1999-2000	654	1	3	857.852	4.84	14.7	89.9	30.4	33.8	67	0	1	0	1	28.78	1	1	1	0	1	0	0	0	0	138	1	1	0	(30.3,31.1]	(89,91.3]	(33.7,34.2]
1999-2000	655	2	10	13122.5	4.41	14.2	93.7	32.2	34.3	69	1	0	1	2	35.92	0	1	1	0	1	0	0	0	0	174	1	0	0	(32.1,60.8]	(91.3,93.9]	(34.2,34.7]
1999-2000	658	1	2	25505.4	4.06	11.6	88.1	28.8	32.7	37	0	3	2	1	25.05	0	0	0	0	0	0	1	0	1	231	0	0	0	[14.7,29.1]	(86.1,89]	[27.8,33.3]
1999-2000	665	1	10	15650.6	5.3	15.7	88.9	29.6	33.3	28	1	0	1	2	33.46	0	0	0	0	0	0	0	0	0	247	0	0	0	(29.1,30.3]	(86.1,89]	[27.8,33.3]
1999-2000	666	1	12	814.324	4.35	13.4	92.3	30.8	33.3	67	0	1	2	2	37.1	0	0	0	0	0	0	0	1	0	239	0	0	0	(30.3,31.1]	(91.3,93.9]	[27.8,33.3]
1999-2000	668	1	7	5374.44	5.36	15.6	89.3	29.1	32.5	24	1	2	1	0	24.47	0	0	0	0	0	0	1	0	0	243	0	0	0	[14.7,29.1]	(89,91.3]	[27.8,33.3]
1999-2000	669	2	4	3507.04	4.17	13.4	93.2	31.9	34.3	21	0	1	0	0	24.25	0	0	0	0	0	0	0	0	0	237	0	0	0	(31.1,32.1]	(91.3,93.9]	(34.2,34.7]
1999-2000	671	1	1	5131.74	4.35	13.1	88.2	30.3	34.3	82	0	0	1	1	27.33	0	0	1	0	1	0	0	0	0	65	1	0	0	(29.1,30.3]	(86.1,89]	(34.2,34.7]
1999-2000	674	2	2	20833.4	5.1	15.1	87.4	30.1	34.5	34	0	0	2	0	24.22	0	0	0	0	0	0	1	0	0	245	0	0	0	(29.1,30.3]	(86.1,89]	(34.2,34.7]
1999-2000	675	1	7	4276.17	4.14	13.1	93.8	31.5	33.7	45	0	2	2	0	23.43	2	0	1	1	0	0	0	0	0	180	1	0	0	(31.1,32.1]	(91.3,93.9]	(33.3,33.7]
1999-2000	677	1	2	29538.9	5.09	15.4	92.7	30.4	32.8	32	1	3	1	1	26.51	2	0	0	0	0	0	0	0	0	231	0	0	0	(30.3,31.1]	(91.3,93.9]	[27.8,33.3]
1999-2000	678	1	7	1711.84	4.9	15.6	93.4	31.7	34	61	1	2	1	2	31.94	2	0	1	0	1	0	0	0	0	243	0	0	0	(31.1,32.1]	(91.3,93.9]	(33.7,34.2]
1999-2000	681	1	4	5872.07	4.57	14.6	94.1	31.9	33.8	48	1	1	2	2	37.07	1	0	1	0	0	0	1	0	0	248	0	0	0	(31.1,32.1]	(93.9,125.3]	(33.7,34.2]
1999-2000	683	2	10	4163.21	4.24	13.8	94.4	32.4	34.3	81	1	0	2	1	26.92	0	0	0	1	1	0	0	1	0	84	1	0	0	(32.1,60.8]	(93.9,125.3]	(34.2,34.7]
1999-2000	684	1	1	19401.5	4.31	13.7	91.1	31.7	34.8	31	0	0	1	0	23.72	0	0	0	0	0	0	0	0	0	241	0	0	0	(31.1,32.1]	(89,91.3]	(34.7,44.9]
1999-2000	685	1	5	10002.9	4.35	13.5	91.4	30.8	33.8	75	1	0	1	0	23.64	2	1	0	1	1	1	0	0	0	86	1	0	0	(30.3,31.1]	(91.3,93.9]	(33.7,34.2]
1999-2000	686	2	2	18744	5.45	15.6	87.7	28.6	32.6	39	1	0	2	0	23.9	1	0	0	0	1	0	0	0	0	246	0	0	0	[14.7,29.1]	(86.1,89]	[27.8,33.3]
1999-2000	689	1	9	16447.5	5.08	15.7	92.8	30.9	33.7	21	1	0	2	0	18.9	0	0	0	0	0	0	0	0	0	229	0	0	0	(30.3,31.1]	(91.3,93.9]	(33.3,33.7]
1999-2000	690	1	13	705.711	4.56	13.7	90.5	30	33.2	68	0	1	2	1	25.49	0	0	0	0	1	0	0	0	0	214	1	0	1	(29.1,30.3]	(89,91.3]	[27.8,33.3]
1999-2000	692	2	6	14457.2	5.02	14.6	86.5	28.9	33.4	53	1	0	2	2	42.21	0	0	0	0	0	0	0	0	0	231	0	0	0	[14.7,29.1]	(86.1,89]	(33.3,33.7]
1999-2000	695	1	12	2475.68	4.1	14.3	103.6	34.7	33.5	59	1	1	1	1	26.1	1	0	1	0	0	0	0	0	0	237	0	0	0	(32.1,60.8]	(93.9,125.3]	(33.3,33.7]
1999-2000	698	2	2	2048.68	5.32	14.1	79.7	26.5	33.2	52	0	1	2	1	26.55	0	1	0	1	0	0	0	0	0	245	0	0	0	[14.7,29.1]	[51.1,86.1]	[27.8,33.3]
1999-2000	701	2	8	6439.09	4.11	12.9	92.4	31.2	33.8	32	0	2	2	2	38.56	1	0	1	0	0	0	0	0	0	247	0	0	0	(31.1,32.1]	(91.3,93.9]	(33.7,34.2]
1999-2000	703	2	7	14651.3	4.36	13.4	87.8	30.7	34.9	33	0	3	0	2	31.69	0	0	0	0	0	0	1	0	0	246	0	0	0	(30.3,31.1]	(86.1,89]	(34.7,44.9]
1999-2000	705	2	1	3527.02	4.75	15.9	97.5	33.6	34.4	85	1	0	0	1	28	1	0	0	1	1	0	0	0	0	52	1	1	0	(32.1,60.8]	(93.9,125.3]	(34.2,34.7]
1999-2000	708	2	13	2787.16	4.78	14.1	87.9	29.5	33.5	26	0	1	0	2	34.67	0	0	0	0	0	0	0	0	0	243	0	0	0	(29.1,30.3]	(86.1,89]	(33.3,33.7]
1999-2000	714	2	1	21442.8	4.78	15.5	94.5	32.5	34.3	47	1	0	2	0	19.63	2	0	0	0	0	0	0	1	0	235	0	0	0	(32.1,60.8]	(93.9,125.3]	(34.2,34.7]
1999-2000	723	2	4	4790.69	4.36	13.2	90.2	30.3	33.7	32	0	2	1	2	43.71	0	0	0	0	1	0	0	0	0	237	0	0	0	(29.1,30.3]	(89,91.3]	(33.3,33.7]
1999-2000	727	1	13	3400.49	5.11	14.5	85.9	28.3	33	32	1	1	2	1	26.03	1	0	0	0	0	0	0	0	0	235	0	0	0	[14.7,29.1]	[51.1,86.1]	[27.8,33.3]
1999-2000	728	2	6	16128.7	4.53	14.5	94.1	32	34	51	0	0	1	1	27.69	1	0	0	0	0	0	0	0	0	33	1	0	1	(31.1,32.1]	(93.9,125.3]	(33.7,34.2]
1999-2000	729	2	3	10069.3	4.07	14.1	102.1	34.9	34.2	68	1	0	0	1	27.29	0	1	0	0	1	0	0	0	0	197	1	0	0	(32.1,60.8]	(93.9,125.3]	(33.7,34.2]
1999-2000	731	1	4	1211.37	4.77	14.8	93.2	31	33.3	62	0	1	0	1	28.86	0	0	1	0	0	0	0	0	0	245	0	0	0	(30.3,31.1]	(91.3,93.9]	[27.8,33.3]
1999-2000	734	2	2	1966.19	4.74	14.1	88.2	29.8	33.8	51	0	1	0	1	26.97	0	0	0	0	0	0	0	0	0	245	0	0	0	(29.1,30.3]	(86.1,89]	(33.7,34.2]
1999-2000	737	2	4	5694.2	4.36	13.2	89.6	30.8	34.3	22	0	2	2	0	22.4	0	0	0	0	0	0	0	0	0	237	0	0	0	(30.3,31.1]	(89,91.3]	(34.2,34.7]
1999-2000	741	2	6	5370.46	4.22	13.2	89.9	31.3	34.8	80	0	0	1	2	39.16	1	0	0	1	1	0	1	0	0	216	1	1	0	(31.1,32.1]	(89,91.3]	(34.7,44.9]
1999-2000	747	2	9	4521.83	4.33	13.6	90.1	31.4	34.8	24	0	3	2	0	22.12	0	0	0	0	0	0	1	0	0	239	0	0	0	(31.1,32.1]	(89,91.3]	(34.7,44.9]
1999-2000	753	1	12	4279.53	5.18	16.7	92.7	32.2	34.8	20	1	1	1	0	22.41	2	0	0	0	0	0	1	0	0	118	1	0	0	(32.1,60.8]	(91.3,93.9]	(34.7,44.9]
1999-2000	754	2	7	5928.78	4.06	13.1	94.3	32.3	34.3	30	0	2	0	0	18.28	1	0	0	0	0	0	0	0	0	104	1	0	0	(32.1,60.8]	(93.9,125.3]	(34.2,34.7]
1999-2000	757	2	1	16762.1	5.22	16.5	93	31.7	34	29	1	0	1	1	25.56	2	0	0	0	0	0	0	0	0	235	0	0	0	(31.1,32.1]	(91.3,93.9]	(33.7,34.2]
1999-2000	761	2	11	11082.7	5.14	14.9	88.9	29	32.6	67	0	0	1	0	23.15	0	0	0	0	1	0	0	1	0	141	1	0	1	[14.7,29.1]	(86.1,89]	[27.8,33.3]
1999-2000	764	3	1	15766.8	4.87	14.6	88.8	29.8	33.6	39	1	0	1	2	37.18	0	0	0	0	0	0	0	0	0	243	0	0	0	(29.1,30.3]	(86.1,89]	(33.3,33.7]
1999-2000	765	1	12	4135.22	4.38	13.6	89.3	30.9	34.7	36	0	1	2	1	29.07	0	0	0	0	0	0	0	0	0	239	0	0	0	(30.3,31.1]	(89,91.3]	(34.2,34.7]
1999-2000	770	2	2	4251.25	5.46	16.4	89.3	30	33.7	27	1	1	1	1	29.61	2	0	0	0	0	0	0	0	0	246	0	0	0	(29.1,30.3]	(89,91.3]	(33.3,33.7]
1999-2000	776	2	8	19173.1	4.86	14.6	88	29.9	34	45	1	0	2	1	28.5	0	0	0	0	0	0	0	0	0	243	0	0	0	(29.1,30.3]	(86.1,89]	(33.7,34.2]
1999-2000	778	2	1	18651.1	4.59	14	87.3	30.6	35	40	0	0	2	1	26.23	0	0	0	0	1	0	0	0	0	236	0	0	0	(30.3,31.1]	(86.1,89]	(34.7,44.9]
1999-2000	781	2	11	6919.9	3.88	12.1	95.7	31.2	32.6	43	0	2	1	2	32.48	0	0	0	1	1	0	0	0	0	230	0	0	0	(31.1,32.1]	(93.9,125.3]	[27.8,33.3]
1999-2000	782	1	3	853.085	4.68	14.3	87.6	30.5	34.8	61	0	1	0	2	32.4	2	0	0	0	1	0	0	0	0	237	0	0	0	(30.3,31.1]	(86.1,89]	(34.7,44.9]
1999-2000	783	1	5	23727.7	4.93	15.4	88.2	31.3	35.4	44	1	0	1	1	29.11	2	0	0	0	1	0	0	0	0	230	0	0	0	(31.1,32.1]	(86.1,89]	(34.7,44.9]
1999-2000	784	1	13	4194.36	4.92	16.2	98.1	32.9	33.6	33	1	1	1	2	32.31	2	0	0	0	1	0	0	0	0	235	0	0	0	(32.1,60.8]	(93.9,125.3]	(33.3,33.7]
1999-2000	787	2	5	2558.65	4.61	11.6	77.8	25.2	32.3	79	0	2	1	1	28.33	0	0	1	1	1	0	0	0	1	50	1	1	0	[14.7,29.1]	[51.1,86.1]	[27.8,33.3]
1999-2000	789	1	7	8958.14	3.91	12.6	96.4	32.3	33.6	65	0	0	1	0	20.59	0	0	0	0	1	0	1	0	0	174	1	0	0	(32.1,60.8]	(93.9,125.3]	(33.3,33.7]
1999-2000	792	2	6	4691.42	4.29	13.5	93.5	31.3	33.5	82	0	0	0	0	18.47	1	0	0	0	1	0	0	0	0	133	1	0	0	(31.1,32.1]	(91.3,93.9]	(33.3,33.7]
1999-2000	793	2	8	6900.66	5.07	12.4	74.1	24.5	33	28	0	2	1	2	38.13	0	0	0	0	0	0	0	0	0	245	0	0	0	[14.7,29.1]	[51.1,86.1]	[27.8,33.3]
1999-2000	800	1	11	13726.2	4.56	13.6	86.7	29.8	34.3	70	0	0	2	2	31.97	0	0	1	0	1	0	0	0	0	136	1	1	0	(29.1,30.3]	(86.1,89]	(34.2,34.7]
1999-2000	803	1	12	2130.05	4.81	16.6	103	34.5	33.5	41	1	1	0	1	25.8	2	0	0	0	1	0	1	0	0	243	0	0	0	(32.1,60.8]	(93.9,125.3]	(33.3,33.7]
1999-2000	804	3	1	11958.1	5.4	15.6	88.2	29	32.8	50	1	3	2	1	26.46	1	0	0	0	1	0	0	0	0	240	0	0	0	[14.7,29.1]	(86.1,89]	[27.8,33.3]
1999-2000	807	2	9	1824.79	4.26	12.9	89.8	30.3	33.8	77	0	3	1	0	23.47	1	0	0	1	1	1	0	0	0	212	1	0	0	(29.1,30.3]	(89,91.3]	(33.7,34.2]
1999-2000	811	1	5	3773.76	4.57	13.7	89.5	30	33.5	35	0	1	1	0	23.05	0	0	0	0	0	0	0	0	0	233	0	0	0	(29.1,30.3]	(89,91.3]	(33.3,33.7]
1999-2000	812	1	7	5082.65	4.53	12.9	87.5	28.4	32.5	56	0	2	2	2	37.67	0	0	0	0	1	0	0	0	0	243	0	0	0	[14.7,29.1]	(86.1,89]	[27.8,33.3]
1999-2000	813	2	3	604.721	4.78	16.3	97.1	34	35.1	62	1	1	0	0	24.74	2	0	0	0	0	0	0	0	0	248	0	0	0	(32.1,60.8]	(93.9,125.3]	(34.7,44.9]
1999-2000	815	1	4	2625.89	5.44	16.2	88.7	29.7	33.5	48	1	1	0	1	25.43	1	0	0	0	1	0	0	0	0	247	0	0	0	(29.1,30.3]	(86.1,89]	(33.3,33.7]
1999-2000	816	2	6	2054.75	5.34	16	89.6	30	33.6	44	1	1	0	0	19.83	1	0	0	0	0	0	0	0	0	222	1	1	0	(29.1,30.3]	(89,91.3]	(33.3,33.7]
1999-2000	821	2	3	5755.53	5.36	15	85.9	28	32.6	47	1	2	1	1	29.2	0	0	0	0	1	0	0	1	0	235	0	0	0	[14.7,29.1]	[51.1,86.1]	[27.8,33.3]
1999-2000	822	1	7	4210.62	4.68	15.4	96.5	32.8	34	41	1	2	1	0	22.99	2	0	0	0	0	0	0	0	0	243	0	0	0	(32.1,60.8]	(93.9,125.3]	(33.7,34.2]
1999-2000	828	2	5	2770.63	4.69	14.3	91.4	30.5	33.3	65	0	2	1	1	25.78	2	0	0	0	0	0	0	0	0	183	1	0	0	(30.3,31.1]	(91.3,93.9]	[27.8,33.3]
1999-2000	831	2	5	20113.9	5.37	16.5	91.6	30.9	33.7	49	1	0	2	2	35.8	0	0	0	0	1	0	0	0	0	242	0	0	0	(30.3,31.1]	(91.3,93.9]	(33.3,33.7]
1999-2000	832	1	10	2342.8	4.32	13.8	92.8	32	34.4	41	1	1	1	0	23.97	0	0	1	0	0	0	0	0	0	247	0	0	0	(31.1,32.1]	(91.3,93.9]	(34.2,34.7]
1999-2000	835	2	3	1938.57	4.38	13.1	90.2	30	33.3	51	0	1	1	0	20.02	0	0	0	0	0	0	0	0	0	247	0	0	0	(29.1,30.3]	(89,91.3]	[27.8,33.3]
1999-2000	836	2	9	9594.84	4.76	15	92.2	31.6	34.3	29	0	0	2	0	22.95	2	0	0	0	0	0	1	0	0	239	0	0	0	(31.1,32.1]	(91.3,93.9]	(34.2,34.7]
1999-2000	850	3	1	17548.9	4.4	13.8	92.6	31.3	33.8	41	1	0	2	0	23.77	2	0	0	0	0	0	0	0	0	242	0	0	0	(31.1,32.1]	(91.3,93.9]	(33.7,34.2]
1999-2000	852	2	6	10588.2	5.4	15.8	87.4	29.5	33.8	76	0	0	1	2	30.15	0	0	0	1	1	0	0	0	0	230	0	0	0	(29.1,30.3]	(86.1,89]	(33.7,34.2]
1999-2000	855	1	5	1475.16	4.64	14.1	91.1	30.6	33.6	56	0	1	2	0	23.33	0	0	0	0	1	0	0	0	0	235	0	0	0	(30.3,31.1]	(89,91.3]	(33.3,33.7]
1999-2000	861	1	5	13382.9	4.36	13.6	91.4	31.1	34	72	0	0	1	0	22.64	1	1	0	1	1	1	0	0	0	146	1	0	0	(30.3,31.1]	(91.3,93.9]	(33.7,34.2]
1999-2000	862	2	2	2462.46	5.12	15.6	87.6	30.6	35	53	1	1	1	1	26.48	2	0	1	1	1	0	0	0	0	174	1	0	0	(30.3,31.1]	(86.1,89]	(34.7,44.9]
1999-2000	864	3	1	15634.7	4.62	14.1	89.5	30.4	33.9	38	0	0	2	0	24.39	0	0	0	0	0	0	0	0	0	241	0	0	0	(30.3,31.1]	(89,91.3]	(33.7,34.2]
1999-2000	865	2	3	927.825	4.97	15	91.3	30.3	33.2	73	1	1	0	1	28.22	1	0	0	0	0	0	0	0	0	248	0	0	0	(29.1,30.3]	(89,91.3]	[27.8,33.3]
1999-2000	867	3	1	16477.6	4.4	14.6	99	33.1	33.3	30	0	0	1	0	23.04	0	0	0	1	0	0	1	0	0	241	0	0	0	(32.1,60.8]	(93.9,125.3]	[27.8,33.3]
1999-2000	871	2	9	5673.42	4.38	13.8	92.1	31.4	34	68	0	3	0	1	25.72	0	0	0	1	1	0	0	0	0	114	1	0	0	(31.1,32.1]	(91.3,93.9]	(33.7,34.2]
1999-2000	876	1	13	735.467	4.52	13.9	89.6	30.7	34.2	62	0	1	0	1	28.25	1	0	1	1	0	0	0	0	0	205	1	0	0	(30.3,31.1]	(89,91.3]	(33.7,34.2]
1999-2000	878	1	1	12100.1	4.34	13.7	90.8	31.5	34.7	75	0	0	1	1	26.89	0	0	0	0	1	0	0	0	0	145	1	0	0	(31.1,32.1]	(89,91.3]	(34.2,34.7]
1999-2000	879	2	5	14297.1	5.3	13.6	79.8	25.7	32.2	57	1	3	2	0	24.58	0	1	0	0	0	0	0	0	0	240	0	0	0	[14.7,29.1]	[51.1,86.1]	[27.8,33.3]
1999-2000	880	1	11	18501.8	5.03	15.2	90.2	30.3	33.6	24	0	0	1	1	28.41	1	0	0	0	0	0	0	0	0	229	0	0	0	(29.1,30.3]	(89,91.3]	(33.3,33.7]
1999-2000	881	1	9	19519.3	4.54	15.1	98	33.3	34	42	0	0	1	0	21.59	2	0	0	1	0	0	0	0	0	230	0	0	0	(32.1,60.8]	(93.9,125.3]	(33.7,34.2]
1999-2000	883	1	7	5350.5	3.84	13	96.4	33.9	35.2	52	0	2	1	0	23.07	0	0	0	0	0	0	1	0	0	47	1	0	0	(32.1,60.8]	(93.9,125.3]	(34.7,44.9]
1999-2000	884	2	11	18084	5.06	16.3	93.4	32.3	34.5	25	1	0	2	1	26.32	2	0	0	0	0	0	0	0	0	231	0	0	0	(32.1,60.8]	(91.3,93.9]	(34.2,34.7]
1999-2000	885	2	8	9695.56	4.56	14.1	92.6	31	33.5	72	0	0	1	2	32.32	0	1	0	1	1	0	0	0	0	229	1	0	0	(30.3,31.1]	(91.3,93.9]	(33.3,33.7]
1999-2000	886	2	3	18834.8	4.82	15.5	96.6	32.5	33.7	45	0	0	2	0	24.13	0	0	0	0	0	0	0	0	0	237	0	0	0	(32.1,60.8]	(93.9,125.3]	(33.3,33.7]
1999-2000	889	2	9	1415.95	3.63	12.4	98.4	34.1	34.7	80	1	2	0	2	37.4	0	1	1	0	1	0	1	0	1	35	1	1	0	(32.1,60.8]	(93.9,125.3]	(34.2,34.7]
1999-2000	896	2	12	2128.54	5.69	16.1	84.1	28.3	33.7	41	1	1	0	0	22.6	2	0	0	0	0	0	1	0	0	235	0	0	0	[14.7,29.1]	[51.1,86.1]	(33.3,33.7]
1999-2000	897	1	3	2451.93	5.04	15.4	89.3	30.6	34.2	54	0	1	0	2	33.68	0	0	0	0	1	0	0	0	0	236	0	0	0	(30.3,31.1]	(89,91.3]	(33.7,34.2]
1999-2000	898	1	2	1772.94	4.59	13.3	87.2	28.9	33.2	27	0	0	2	1	27.09	0	0	0	1	1	0	0	0	0	231	0	0	0	[14.7,29.1]	(86.1,89]	[27.8,33.3]
1999-2000	905	2	12	5619.57	4.85	13.4	79.9	27.5	34.6	31	0	2	2	2	43.41	0	0	0	0	0	0	1	0	0	242	0	0	0	[14.7,29.1]	[51.1,86.1]	(34.2,34.7]
1999-2000	906	2	1	16689.1	5.28	16.8	90.7	31.7	35.1	28	1	0	2	1	27.33	0	0	0	0	0	0	0	0	0	236	0	0	0	(31.1,32.1]	(89,91.3]	(34.7,44.9]
1999-2000	907	2	5	7077.68	4.62	14.3	92	30.9	33.6	77	1	0	1	1	28.92	0	0	0	0	0	0	0	0	0	170	1	0	0	(30.3,31.1]	(91.3,93.9]	(33.3,33.7]
1999-2000	908	2	1	10854.1	4.75	15.2	92.9	32.4	34.8	68	0	0	1	0	24.29	0	0	0	0	0	0	0	0	0	150	1	0	1	(32.1,60.8]	(91.3,93.9]	(34.7,44.9]
1999-2000	909	3	1	16262.1	4.89	14.7	89.2	30	33.7	40	1	0	1	0	22.72	2	0	0	0	0	0	0	0	0	241	0	0	0	(29.1,30.3]	(89,91.3]	(33.3,33.7]
1999-2000	914	2	7	4293.44	4.97	15	92.3	30.3	32.8	41	1	2	1	2	45.19	0	0	0	0	0	0	0	0	0	230	0	0	0	(29.1,30.3]	(91.3,93.9]	[27.8,33.3]
1999-2000	917	1	4	2113.68	4.32	13.1	91.6	30.3	33.2	82	0	1	2	0	17.01	1	0	0	1	0	0	0	0	0	58	1	1	0	(29.1,30.3]	(91.3,93.9]	[27.8,33.3]
1999-2000	920	2	7	10604.4	4.01	10.2	77.4	25.5	32.9	56	0	3	1	2	30.61	0	0	0	1	1	0	0	0	1	231	0	0	0	[14.7,29.1]	[51.1,86.1]	[27.8,33.3]
1999-2000	921	1	7	12906.4	5.54	16.3	89	29.5	33.2	26	1	0	2	0	24.06	0	0	0	0	0	0	0	0	0	243	0	0	0	(29.1,30.3]	(86.1,89]	[27.8,33.3]
1999-2000	924	1	4	3956.23	4.95	13.4	82.3	27	32.8	42	0	1	2	2	37.86	1	0	1	0	0	0	0	0	0	247	0	0	0	[14.7,29.1]	[51.1,86.1]	[27.8,33.3]
1999-2000	925	2	7	7757.84	5.39	16.2	88.4	30	34	73	1	0	2	2	30.68	0	1	1	1	1	0	0	1	0	60	1	0	0	(29.1,30.3]	(86.1,89]	(33.7,34.2]
1999-2000	928	2	11	6840.38	3.86	11.1	90.7	28.8	31.7	52	0	2	1	1	28.83	1	0	0	0	0	0	0	0	1	231	0	0	0	[14.7,29.1]	(89,91.3]	[27.8,33.3]
1999-2000	929	2	11	7575.45	5.06	15.9	93.4	31.4	33.7	71	1	0	1	1	29.26	2	0	0	0	1	0	0	0	0	229	1	1	0	(31.1,32.1]	(91.3,93.9]	(33.3,33.7]
1999-2000	933	2	7	15765.7	4.72	15	93.9	31.9	34	30	0	0	2	0	20.55	0	0	0	0	0	0	1	0	0	230	0	0	0	(31.1,32.1]	(91.3,93.9]	(33.7,34.2]
1999-2000	936	1	13	6078.3	5.17	14.8	87.1	28.7	33	29	1	2	2	1	26.54	0	0	0	1	0	0	1	0	0	234	0	0	0	[14.7,29.1]	(86.1,89]	[27.8,33.3]
1999-2000	941	2	8	13811.3	4.2	13.7	93.9	32.5	34.6	21	0	0	0	1	26.9	0	1	0	0	0	0	1	0	0	245	0	0	0	(32.1,60.8]	(91.3,93.9]	(34.2,34.7]
1999-2000	943	1	11	4954.51	5.32	15.6	90.4	29.5	32.6	78	1	0	2	1	25.61	1	1	1	1	1	0	0	0	0	121	1	0	0	(29.1,30.3]	(89,91.3]	[27.8,33.3]
1999-2000	944	1	3	1908.23	4.51	13.1	86.6	29.2	33.8	54	0	1	1	0	22.89	0	0	0	0	1	0	0	0	0	238	0	0	0	(29.1,30.3]	(86.1,89]	(33.7,34.2]
1999-2000	949	1	12	12481.8	4.41	13.8	91.6	31.2	34	67	0	0	2	0	23.61	1	0	0	0	1	0	0	0	0	239	0	0	0	(31.1,32.1]	(91.3,93.9]	(33.7,34.2]
1999-2000	950	1	5	22510.2	4.76	15.2	94.6	32.1	34	38	1	0	2	1	29.75	0	0	0	0	0	0	1	0	0	234	0	0	0	(31.1,32.1]	(93.9,125.3]	(33.7,34.2]
1999-2000	954	2	7	13774.6	4.55	15	93.7	32.8	35	55	1	3	2	1	29.75	1	0	0	0	0	0	0	0	0	245	0	0	0	(32.1,60.8]	(91.3,93.9]	(34.7,44.9]
1999-2000	956	3	1	11550.8	4.36	13.1	88.5	30.2	34.2	56	0	3	1	2	33.59	1	0	0	0	1	0	1	0	0	241	0	0	0	(29.1,30.3]	(86.1,89]	(33.7,34.2]
1999-2000	958	1	9	17565.6	5.32	15.7	88.4	29.5	33.4	42	1	0	2	1	25.58	0	0	0	0	1	0	0	0	0	230	0	0	0	(29.1,30.3]	(86.1,89]	(33.3,33.7]
1999-2000	959	2	12	15552.7	5.13	15.8	90	30.9	34.3	28	1	0	1	1	29.87	2	0	0	0	0	0	0	0	0	243	0	0	0	(30.3,31.1]	(89,91.3]	(34.2,34.7]
1999-2000	960	1	4	649.138	4.61	14.7	95.3	31.8	33.3	63	0	1	0	1	29.54	1	0	0	0	0	0	0	0	0	139	1	0	0	(31.1,32.1]	(93.9,125.3]	[27.8,33.3]
1999-2000	961	1	1	15767.4	4.6	14.7	93.4	31.9	34.2	51	1	0	2	2	35.11	0	0	0	0	0	0	0	0	0	232	0	0	0	(31.1,32.1]	(91.3,93.9]	(33.7,34.2]
1999-2000	962	1	7	13179.5	5.14	15.9	92	31	33.7	51	0	0	1	2	31.33	0	0	0	0	1	0	0	0	0	244	0	0	0	(30.3,31.1]	(91.3,93.9]	(33.3,33.7]
1999-2000	964	1	2	14607.3	4.2	12.8	90.9	30.3	33.4	62	0	3	0	1	25.73	0	0	1	0	0	0	0	0	0	231	0	0	0	(29.1,30.3]	(89,91.3]	(33.3,33.7]
1999-2000	965	1	3	643.612	4.08	13.8	97.8	33.6	34.3	77	1	1	0	1	26.06	2	0	0	0	0	0	0	0	0	238	0	0	0	(32.1,60.8]	(93.9,125.3]	(34.2,34.7]
1999-2000	968	2	11	2223.7	4.96	13.2	83	26.6	32.1	72	1	2	1	0	23.92	1	0	1	0	1	0	1	0	0	55	1	0	0	[14.7,29.1]	[51.1,86.1]	[27.8,33.3]
1999-2000	969	1	11	1785.42	4.61	13.4	86.6	29	33.5	30	0	3	1	1	25.85	1	0	0	0	0	0	0	0	0	228	0	0	0	[14.7,29.1]	(86.1,89]	(33.3,33.7]
1999-2000	971	2	9	5935.33	4.6	12.2	78.9	26.5	33.7	26	0	2	1	2	38.45	0	0	1	1	1	0	0	0	0	238	0	0	0	[14.7,29.1]	[51.1,86.1]	(33.3,33.7]
1999-2000	972	2	4	1591.1	4.72	14.8	92.1	31.3	34	79	1	2	0	0	19.9	0	0	1	1	1	0	0	0	0	123	1	0	0	(31.1,32.1]	(91.3,93.9]	(33.7,34.2]
1999-2000	974	2	5	7252.53	4.95	13.9	85.4	28.1	33	37	0	2	1	1	25.48	2	0	0	0	0	0	0	0	0	240	0	0	0	[14.7,29.1]	[51.1,86.1]	[27.8,33.3]
1999-2000	976	2	4	3843.49	6.04	15.9	80.1	26.3	32.8	41	1	2	2	2	34.74	0	0	0	0	1	0	0	0	0	236	0	0	0	[14.7,29.1]	[51.1,86.1]	[27.8,33.3]
1999-2000	977	2	8	4405.39	4.6	14.7	96.6	32	33.1	40	1	2	2	0	23.92	0	0	0	0	0	0	1	0	0	244	0	0	0	(31.1,32.1]	(93.9,125.3]	[27.8,33.3]
1999-2000	980	2	2	4109.44	4.93	15.8	92.4	32	34.7	26	1	1	0	2	39.51	0	0	0	0	0	0	0	0	0	244	0	0	0	(31.1,32.1]	(91.3,93.9]	(34.2,34.7]
1999-2000	981	2	3	11815.6	4.58	12.9	86.4	28.2	32.7	79	0	0	1	1	27.07	0	1	0	0	1	0	0	0	0	79	1	1	0	[14.7,29.1]	(86.1,89]	[27.8,33.3]
1999-2000	986	2	4	2280.9	4.3	12.7	87.4	29.8	34.1	60	0	2	1	2	32.09	1	1	0	1	1	0	0	0	0	198	1	0	1	(29.1,30.3]	(86.1,89]	(33.7,34.2]
1999-2000	987	2	6	416.339	5.06	15.1	91.1	29.8	32.8	66	1	1	0	1	29.31	2	0	0	0	1	0	0	0	0	54	1	0	1	(29.1,30.3]	(89,91.3]	[27.8,33.3]
1999-2000	988	2	7	15154.4	4.8	14.5	88.3	30.3	34.3	38	0	3	2	2	30.83	1	0	0	0	0	0	0	0	0	245	0	0	0	(29.1,30.3]	(86.1,89]	(34.2,34.7]
1999-2000	990	1	12	815.692	4.36	14.2	92.8	32.6	35.1	60	1	1	1	1	28.42	2	0	0	0	1	0	0	0	0	116	1	1	0	(32.1,60.8]	(91.3,93.9]	(34.7,44.9]
1999-2000	991	1	4	4629.22	4.25	12.3	86.6	29	33.4	32	0	1	2	0	22.52	0	0	0	0	0	0	0	0	0	246	0	0	0	[14.7,29.1]	(86.1,89]	(33.3,33.7]
1999-2000	996	2	10	516.782	3.47	10.4	89.1	30.2	33.9	62	0	1	1	0	21.68	1	1	1	1	1	0	0	0	1	235	0	0	0	(29.1,30.3]	(89,91.3]	(33.7,34.2]
1999-2000	998	2	11	16492.3	4.47	15.1	101.7	34	33.3	59	1	0	2	0	22.6	2	0	0	0	0	0	0	0	0	113	1	0	0	(32.1,60.8]	(93.9,125.3]	[27.8,33.3]
1999-2000	999	2	7	5345.13	5.06	14.5	85.7	28.7	33.4	64	1	3	0	1	28.96	0	1	1	1	1	0	0	0	0	82	1	0	0	[14.7,29.1]	[51.1,86.1]	(33.3,33.7]
1999-2000	1000	2	13	2145.48	5.57	17	90.1	30.4	33.8	53	1	1	2	2	30.34	1	0	0	0	1	0	0	0	0	228	1	0	0	(30.3,31.1]	(89,91.3]	(33.7,34.2]
1999-2000	1001	1	13	5466.32	5.32	16	89.6	30	33.6	53	1	0	0	1	25.64	0	0	0	0	0	0	0	0	0	237	1	0	0	(29.1,30.3]	(89,91.3]	(33.3,33.7]
1999-2000	1002	1	12	2584.97	5.11	15.7	89.5	30.7	34.3	40	1	1	1	1	27.27	2	0	0	0	0	0	1	0	0	238	0	0	0	(30.3,31.1]	(89,91.3]	(34.2,34.7]
1999-2000	1003	1	8	6812.44	3.32	10.8	97.7	32.6	33.3	78	1	0	2	1	27.4	0	1	0	1	1	0	0	1	1	43	1	0	1	(32.1,60.8]	(93.9,125.3]	[27.8,33.3]
1999-2000	1009	1	8	19706.2	4.47	13.6	89.2	30.4	34.1	39	0	0	2	2	33.32	0	0	0	0	0	0	0	0	0	242	0	0	0	(30.3,31.1]	(89,91.3]	(33.7,34.2]
1999-2000	1013	1	6	3896.98	4.22	12.7	89.8	30.2	33.7	28	0	1	1	0	24.48	0	0	0	0	0	0	0	0	0	229	0	0	0	(29.1,30.3]	(89,91.3]	(33.3,33.7]
1999-2000	1021	1	11	4390.32	4.48	13.9	89.1	31	34.8	85	1	0	0	0	21.89	1	0	0	1	1	0	0	0	0	41	1	0	0	(30.3,31.1]	(89,91.3]	(34.7,44.9]
1999-2000	1022	2	2	4818.6	4.8	16.3	98.5	33.9	34.4	33	1	1	0	0	21.14	0	0	0	0	0	0	0	0	0	245	0	0	0	(32.1,60.8]	(93.9,125.3]	(34.2,34.7]
1999-2000	1026	2	11	12278.5	4.38	14.4	97.1	32.8	33.8	62	0	0	1	2	34.5	1	0	1	0	1	0	0	0	0	230	0	0	0	(32.1,60.8]	(93.9,125.3]	(33.7,34.2]
1999-2000	1028	2	6	2260.15	5.09	16.3	95.6	32.2	33.7	46	1	1	0	0	23.62	2	0	0	0	0	0	0	0	0	232	0	0	0	(32.1,60.8]	(93.9,125.3]	(33.3,33.7]
1999-2000	1029	2	10	13484.2	5	17.2	96.1	34.4	35.8	68	1	0	2	2	30.49	0	0	0	0	1	0	0	0	0	242	1	0	0	(32.1,60.8]	(93.9,125.3]	(34.7,44.9]
1999-2000	1030	1	7	3066.37	4.05	12	90.1	29.6	32.8	69	0	2	1	2	38.51	1	0	1	0	1	0	0	0	0	152	1	1	0	(29.1,30.3]	(89,91.3]	[27.8,33.3]
1999-2000	1031	1	7	2293.52	4.77	13	82.8	27.3	33	65	1	2	0	0	24.11	2	0	1	1	1	0	1	0	0	125	1	1	0	[14.7,29.1]	[51.1,86.1]	[27.8,33.3]
1999-2000	1032	3	1	9289.23	4.88	15.2	90.3	31.1	34.5	51	1	0	1	1	25.22	1	0	0	0	0	0	0	0	0	240	0	0	0	(30.3,31.1]	(89,91.3]	(34.2,34.7]
1999-2000	1033	1	7	4356.86	4	11.5	85.5	28.7	33.5	45	0	2	1	0	23.23	2	0	0	1	0	0	1	0	1	244	0	0	0	[14.7,29.1]	[51.1,86.1]	(33.3,33.7]
1999-2000	1035	1	12	2223.56	4.21	13.8	96.1	32.7	34	52	0	1	2	0	24.08	0	0	0	0	1	0	0	0	0	238	0	0	0	(32.1,60.8]	(93.9,125.3]	(33.7,34.2]
1999-2000	1038	1	8	2089.47	4.45	13.8	91.7	30.9	33.7	70	1	2	0	1	25.57	1	0	0	0	0	0	1	0	0	114	1	0	1	(30.3,31.1]	(91.3,93.9]	(33.3,33.7]
1999-2000	1041	1	3	2579.05	4.92	15.9	92.7	32.1	34.7	41	0	1	1	2	35.93	2	0	0	0	0	0	0	0	0	238	0	0	0	(31.1,32.1]	(91.3,93.9]	(34.2,34.7]
1999-2000	1043	2	1	9503.11	4.49	13.6	89.3	30.3	33.9	62	0	0	1	1	25.91	0	0	0	0	0	0	0	0	0	236	0	0	0	(29.1,30.3]	(89,91.3]	(33.7,34.2]
1999-2000	1044	1	9	7027.51	5.49	12.4	68.7	22.5	32.8	57	0	2	1	0	23.79	2	0	0	0	0	0	1	0	0	230	0	0	0	[14.7,29.1]	[51.1,86.1]	[27.8,33.3]
1999-2000	1045	1	1	9794.93	4.81	15.2	90.5	31.6	34.9	61	0	0	1	1	28.31	0	0	0	1	0	0	0	0	0	232	0	0	0	(31.1,32.1]	(89,91.3]	(34.7,44.9]
1999-2000	1046	2	10	6391.32	4.73	13.9	89.6	29.5	32.9	50	1	2	1	0	21.17	1	0	0	0	1	0	1	0	0	235	0	0	0	(29.1,30.3]	(89,91.3]	[27.8,33.3]
1999-2000	1047	1	9	7444.82	3.63	11.7	94.6	32.2	34	33	0	2	2	0	20.45	0	0	0	0	0	0	0	0	1	229	0	0	0	(32.1,60.8]	(93.9,125.3]	(33.7,34.2]
1999-2000	1050	1	5	4173.72	4.86	14.5	89.1	29.7	33.3	36	0	1	0	0	22.86	0	0	0	0	0	0	0	0	0	235	0	0	0	(29.1,30.3]	(89,91.3]	[27.8,33.3]
1999-2000	1054	1	13	1838.08	4.22	13.5	92.5	32.1	34.7	42	0	1	0	1	26.33	1	0	0	0	0	0	0	0	0	235	0	0	0	(31.1,32.1]	(91.3,93.9]	(34.2,34.7]
1999-2000	1056	1	5	7353.13	4.86	14.3	86	29.5	34.2	35	1	2	1	1	26.44	1	0	0	0	0	0	0	0	0	235	0	0	0	(29.1,30.3]	[51.1,86.1]	(33.7,34.2]
1999-2000	1058	1	3	600.615	5.05	17.1	98.9	33.8	34.2	61	1	1	0	1	26.34	2	0	0	0	0	0	0	0	0	236	0	0	0	(32.1,60.8]	(93.9,125.3]	(33.7,34.2]
1999-2000	1063	2	6	326.467	4.81	13.5	84.6	28.1	33.2	24	0	1	0	2	32.71	0	0	0	0	0	0	0	0	0	233	0	0	0	[14.7,29.1]	[51.1,86.1]	[27.8,33.3]
1999-2000	1065	2	13	3562.53	4.99	15	92.1	30	32.5	73	1	3	0	2	31.18	1	0	1	0	0	0	0	0	0	201	1	0	0	(29.1,30.3]	(91.3,93.9]	[27.8,33.3]
1999-2000	1068	1	3	5112.05	5.5	16.3	88.2	29.6	33.7	33	1	1	1	2	31.17	2	0	0	0	0	0	0	0	0	237	0	0	0	(29.1,30.3]	(86.1,89]	(33.3,33.7]
1999-2000	1071	1	11	4487.86	5.05	15.6	93	31	33.3	34	1	2	1	1	26.49	0	0	0	0	0	0	0	0	0	130	1	0	0	(30.3,31.1]	(91.3,93.9]	[27.8,33.3]
1999-2000	1085	2	7	2063.05	4.89	15.4	91.9	31.5	34.2	61	1	2	0	0	24.43	2	1	0	0	0	0	0	0	0	57	1	0	1	(31.1,32.1]	(91.3,93.9]	(33.7,34.2]
1999-2000	1090	1	7	24555.4	3.95	14.3	104.6	36.1	34.5	45	0	0	1	0	15.77	2	0	0	0	0	1	0	0	0	245	0	0	0	(32.1,60.8]	(93.9,125.3]	(34.2,34.7]
1999-2000	1093	2	4	5118.76	4.56	12.3	79.1	26.8	34	42	0	2	1	2	36.01	0	0	0	0	0	0	0	0	0	236	0	0	0	[14.7,29.1]	[51.1,86.1]	(33.7,34.2]
1999-2000	1104	2	5	1914.81	4.49	13.4	86.7	29.8	34.3	44	0	1	2	2	40.89	0	0	0	0	0	0	0	0	0	241	0	0	0	(29.1,30.3]	(86.1,89]	(34.2,34.7]
1999-2000	1106	2	13	3742.63	4.96	15.1	92.4	30.5	32.9	72	1	0	1	0	22.96	1	0	0	0	0	1	1	0	0	102	1	0	0	(30.3,31.1]	(91.3,93.9]	[27.8,33.3]
1999-2000	1110	2	5	5950.04	4.44	13.4	91.6	30.2	32.9	55	0	2	2	1	26.86	1	0	0	1	0	0	0	0	0	240	0	0	0	(29.1,30.3]	(91.3,93.9]	[27.8,33.3]
1999-2000	1112	1	5	10804.9	4.64	12.4	78.9	26.3	33.3	20	0	3	1	1	26.33	0	0	0	0	0	0	0	0	0	234	0	0	0	[14.7,29.1]	[51.1,86.1]	[27.8,33.3]
1999-2000	1116	2	8	4657.85	5.05	15.1	90.6	30	33.1	40	1	2	2	0	23.22	0	0	0	0	1	0	1	0	0	246	0	0	0	(29.1,30.3]	(89,91.3]	[27.8,33.3]
1999-2000	1117	1	9	5682.22	5.77	16.2	86.4	28	32.5	47	1	2	1	0	18.6	2	0	0	0	0	0	0	0	0	244	1	0	0	[14.7,29.1]	(86.1,89]	[27.8,33.3]
1999-2000	1119	2	6	5370.46	4.54	13.7	89.8	30.1	33.5	84	0	0	1	1	25.12	0	0	0	0	1	0	0	0	0	68	1	0	0	(29.1,30.3]	(89,91.3]	(33.3,33.7]
1999-2000	1120	1	3	2369.54	4.89	15.4	92.5	31.7	34.2	55	0	1	0	2	34.29	0	0	0	0	1	0	0	0	0	237	0	0	0	(31.1,32.1]	(91.3,93.9]	(33.7,34.2]
1999-2000	1122	2	9	3971.76	4.47	12.8	81.9	28.7	35	45	0	2	1	2	36.9	2	0	0	0	1	0	0	0	0	239	0	0	0	[14.7,29.1]	[51.1,86.1]	(34.7,44.9]
1999-2000	1125	1	2	19880.4	4.7	13.9	90.1	29.6	32.9	27	0	0	2	0	19.42	0	0	0	0	0	0	0	0	0	232	0	0	0	(29.1,30.3]	(89,91.3]	[27.8,33.3]
1999-2000	1127	2	1	15448.5	4.55	14.1	93.2	31	33.3	28	0	0	2	2	32.55	0	0	0	0	0	0	1	0	0	236	0	0	0	(30.3,31.1]	(91.3,93.9]	[27.8,33.3]
1999-2000	1128	1	13	5298.63	4.7	14.1	89.4	30	33.7	59	0	2	2	2	47.77	0	0	0	0	1	0	0	0	0	235	0	0	0	(29.1,30.3]	(89,91.3]	(33.3,33.7]
1999-2000	1130	1	6	12896.5	4.58	14.6	93.2	31.9	34.2	65	0	0	2	0	20.11	2	1	0	0	1	1	0	0	0	219	1	0	0	(31.1,32.1]	(91.3,93.9]	(33.7,34.2]
1999-2000	1131	1	11	15982.7	4.52	13	85.3	28.7	33.6	28	0	0	2	2	33.17	0	0	0	0	0	0	0	0	0	231	0	0	0	[14.7,29.1]	[51.1,86.1]	(33.3,33.7]
1999-2000	1132	2	11	5851.3	4.74	13.9	91.1	29.4	32.3	44	1	2	1	1	28.08	0	0	0	0	1	0	0	0	0	231	0	0	0	(29.1,30.3]	(89,91.3]	[27.8,33.3]
1999-2000	1137	1	8	9901.85	4.26	13.6	93.1	31.8	34.2	73	0	0	1	1	29	2	0	0	0	1	1	0	0	0	173	1	0	0	(31.1,32.1]	(91.3,93.9]	(33.7,34.2]
1999-2000	1141	2	2	2131.79	4.16	13.9	97.6	33.3	34.2	51	0	1	1	0	19.51	2	0	0	0	0	0	0	0	0	240	0	0	0	(32.1,60.8]	(93.9,125.3]	(33.7,34.2]
1999-2000	1144	1	12	10109.8	4.31	13.7	93.2	31.9	34.2	68	0	0	1	1	26.25	2	1	0	0	1	0	0	0	0	60	1	1	0	(31.1,32.1]	(91.3,93.9]	(33.7,34.2]
1999-2000	1155	1	8	4910.99	5.01	14.6	86.5	29	33.6	40	1	2	1	1	25.23	2	0	0	0	0	0	0	0	0	240	0	0	0	[14.7,29.1]	(86.1,89]	(33.3,33.7]
1999-2000	1158	2	8	4807.49	5.78	15.6	84.6	27.1	32.1	49	1	2	2	2	38.31	0	0	0	0	0	0	1	0	0	247	0	0	0	[14.7,29.1]	[51.1,86.1]	[27.8,33.3]
1999-2000	1161	1	7	12105.4	5.43	14.6	81.6	27	33	57	1	0	1	1	29.76	1	1	1	0	1	0	0	0	0	243	0	0	0	[14.7,29.1]	[51.1,86.1]	[27.8,33.3]
1999-2000	1167	2	5	23336.9	5.39	17.2	92.1	32	34.7	40	1	0	1	0	20.94	2	0	0	0	0	0	1	0	0	124	1	0	1	(31.1,32.1]	(91.3,93.9]	(34.2,34.7]
1999-2000	1170	1	3	776.278	5.1	15.6	88.7	30.6	34.5	65	0	1	0	2	56.34	1	0	1	0	1	0	0	0	0	184	1	0	0	(30.3,31.1]	(86.1,89]	(34.2,34.7]
1999-2000	1171	1	12	576.722	4.97	16.3	92.7	32.8	35.3	62	1	1	2	2	32.41	1	0	1	0	0	0	0	0	0	238	0	0	0	(32.1,60.8]	(91.3,93.9]	(34.7,44.9]
1999-2000	1173	2	5	1959.17	3.96	11.8	90.3	29.8	33	68	1	2	1	2	39.03	1	0	1	1	1	0	0	0	1	122	1	0	0	(29.1,30.3]	(89,91.3]	[27.8,33.3]
1999-2000	1182	2	10	19090.7	4.48	14	90.6	31.2	34.5	30	0	0	2	2	47.47	0	0	0	0	0	0	0	0	0	235	0	0	0	(31.1,32.1]	(89,91.3]	(34.2,34.7]
1999-2000	1183	1	1	19201.7	5.15	15.3	88.4	29.7	33.6	32	1	0	1	2	30.27	2	0	0	0	0	0	0	0	0	232	0	0	0	(29.1,30.3]	(86.1,89]	(33.3,33.7]
1999-2000	1189	2	3	2118.53	5.11	16	91.8	31.4	34.2	51	1	1	0	1	27.39	0	0	0	0	0	0	0	0	0	249	0	0	0	(31.1,32.1]	(91.3,93.9]	(33.7,34.2]
1999-2000	1192	1	1	4058.43	4.23	13.9	94.6	32.8	34.7	74	1	0	1	2	30.71	1	1	0	1	0	0	0	0	0	123	1	0	0	(32.1,60.8]	(93.9,125.3]	(34.2,34.7]
1999-2000	1195	2	1	10157.1	5.29	16.4	90.2	30.9	34.3	61	1	0	2	2	37.31	1	0	0	0	0	0	0	0	0	236	0	0	0	(30.3,31.1]	(89,91.3]	(34.2,34.7]
1999-2000	1196	2	4	4963.98	4.89	13.8	84.1	28.2	33.6	52	0	2	2	2	47.33	0	1	0	1	0	0	0	0	0	131	1	0	1	[14.7,29.1]	[51.1,86.1]	(33.3,33.7]
1999-2000	1197	2	3	1743.51	4.7	14.4	90	30.5	33.9	40	0	1	0	2	35.29	0	0	1	0	0	0	1	1	0	123	1	0	1	(30.3,31.1]	(89,91.3]	(33.7,34.2]
1999-2000	1201	2	4	4116.67	4.14	11.8	85.4	28.6	33.4	48	0	2	1	2	30.24	0	0	0	0	0	0	1	0	1	236	0	0	0	[14.7,29.1]	[51.1,86.1]	(33.3,33.7]
1999-2000	1203	1	9	7696.34	5.44	16.5	88.7	30.3	34.2	75	1	0	2	2	31.79	1	1	0	1	1	0	0	0	0	110	1	0	1	(29.1,30.3]	(86.1,89]	(33.7,34.2]
1999-2000	1207	2	1	13997.3	5.19	15.6	89	30	33.7	50	1	0	1	1	25.9	1	0	0	0	1	0	0	0	0	237	0	0	0	(29.1,30.3]	(86.1,89]	(33.3,33.7]
1999-2000	1210	2	7	13365.7	3.41	11.9	100.6	34.9	34.7	56	0	3	2	2	38.97	1	1	0	1	0	0	0	0	1	80	1	0	0	(32.1,60.8]	(93.9,125.3]	(34.2,34.7]
1999-2000	1212	2	1	12550.6	4.81	15	93	31.2	33.6	47	0	0	1	0	21.86	0	0	0	0	0	0	1	0	0	237	0	0	0	(31.1,32.1]	(91.3,93.9]	(33.3,33.7]
1999-2000	1220	2	9	4279.99	4.57	14.1	90.6	30.9	34	42	0	3	0	1	25.57	0	0	0	0	0	0	0	0	0	238	0	0	0	(30.3,31.1]	(89,91.3]	(33.7,34.2]
1999-2000	1221	2	9	14135.8	4.26	13.8	93.9	32.3	34.3	47	0	3	2	2	40.32	2	0	0	0	1	0	0	0	0	239	0	0	0	(32.1,60.8]	(91.3,93.9]	(34.2,34.7]
1999-2000	1226	2	3	10168.5	5.44	16	85.7	29.6	34.6	60	1	0	2	1	26.94	1	0	1	0	0	0	0	0	0	247	0	0	0	(29.1,30.3]	[51.1,86.1]	(34.2,34.7]
1999-2000	1227	1	1	16903.1	4.45	14.6	93.9	32.7	34.8	53	0	0	2	0	24.81	1	0	0	0	1	0	0	1	0	230	0	0	0	(32.1,60.8]	(91.3,93.9]	(34.7,44.9]
1999-2000	1229	1	7	4509.88	4.77	14.8	93.6	31	33.1	85	0	0	1	0	24.65	0	0	1	0	1	0	0	0	0	106	1	0	0	(30.3,31.1]	(91.3,93.9]	[27.8,33.3]
1999-2000	1231	2	1	15530.1	5.52	17.5	91.9	31.8	34.7	28	1	0	2	2	44.77	0	0	0	0	0	0	0	0	0	236	0	0	0	(31.1,32.1]	(91.3,93.9]	(34.2,34.7]
1999-2000	1237	1	8	41532.5	5.16	13.9	81.8	27	33.1	21	0	0	2	0	22.46	0	0	0	1	0	0	0	0	0	240	0	0	0	[14.7,29.1]	[51.1,86.1]	[27.8,33.3]
1999-2000	1242	1	7	5546.77	5.11	15.9	93.6	31.2	33.3	20	1	2	1	1	25.95	0	0	0	0	0	0	1	0	0	246	0	0	0	(31.1,32.1]	(91.3,93.9]	[27.8,33.3]
1999-2000	1243	1	11	2492.02	4.54	14.6	92.7	32.2	34.7	45	0	1	2	2	33.61	2	0	1	0	0	0	0	0	0	210	1	0	0	(32.1,60.8]	(91.3,93.9]	(34.2,34.7]
1999-2000	1244	1	13	380.885	5.2	16.7	93.5	31.6	33.8	66	1	1	1	2	38.04	1	1	0	1	1	0	0	0	0	207	1	0	1	(31.1,32.1]	(91.3,93.9]	(33.7,34.2]
1999-2000	1245	2	13	2044.77	5.05	15.1	90.1	30	33.3	43	1	1	2	2	30.87	0	0	0	1	1	0	0	0	0	139	1	0	1	(29.1,30.3]	(89,91.3]	[27.8,33.3]
1999-2000	1252	1	12	2207.32	5.07	15.2	88.5	30	33.9	42	1	1	1	2	37.83	0	0	0	0	0	0	0	0	0	239	0	0	0	(29.1,30.3]	(86.1,89]	(33.7,34.2]
1999-2000	1253	1	8	17565.6	4.99	15.1	91.9	30.6	33.3	47	1	0	2	0	24.69	0	0	0	0	1	0	0	0	0	239	0	0	0	(30.3,31.1]	(91.3,93.9]	[27.8,33.3]
1999-2000	1255	1	1	12190.7	4.59	14.5	90.3	31.4	34.8	68	0	0	2	1	29.91	1	0	0	0	0	0	0	0	0	119	1	1	0	(31.1,32.1]	(89,91.3]	(34.7,44.9]
1999-2000	1257	1	1	22302.5	4.39	13.6	90.3	31.6	35.1	49	0	0	2	1	27.23	0	0	0	0	0	0	0	0	0	232	0	0	0	(31.1,32.1]	(89,91.3]	(34.7,44.9]
1999-2000	1260	1	2	4678.57	4.39	13.9	94.7	31.6	33.4	80	1	0	2	1	26.06	0	0	0	1	1	0	1	1	0	107	1	1	0	(31.1,32.1]	(93.9,125.3]	(33.3,33.7]
1999-2000	1262	1	7	4749.13	4.69	14.5	91.5	30.7	33.6	85	0	0	1	2	35.04	0	0	0	1	0	0	0	0	0	60	1	1	0	(30.3,31.1]	(91.3,93.9]	(33.3,33.7]
1999-2000	1263	2	9	3365.42	5.39	15.6	86.3	29	33.6	48	1	3	1	2	30.92	2	0	0	1	0	0	0	0	0	244	0	0	0	[14.7,29.1]	(86.1,89]	(33.3,33.7]
1999-2000	1264	2	8	4606.94	4.44	12.4	82.4	27.8	33.7	40	0	2	2	2	31.77	0	0	1	0	0	0	0	0	0	244	0	0	0	[14.7,29.1]	[51.1,86.1]	(33.3,33.7]
1999-2000	1267	1	6	3515.99	4.3	13.7	93.1	31.7	34	22	0	1	1	0	22.53	0	0	0	0	0	0	1	0	0	228	0	0	0	(31.1,32.1]	(91.3,93.9]	(33.7,34.2]
1999-2000	1268	2	3	519.824	4.86	14.1	87.9	28.9	32.8	67	0	1	0	1	25.43	0	0	0	0	1	0	0	1	0	248	0	0	0	[14.7,29.1]	(86.1,89]	[27.8,33.3]
1999-2000	1273	2	3	709.967	4.89	15	88.9	30.7	34.5	73	0	1	0	2	33.85	1	0	0	0	1	0	0	0	0	48	1	0	0	(30.3,31.1]	(86.1,89]	(34.2,34.7]
1999-2000	1274	3	1	17496.6	4.06	13.7	94.6	33.7	35.6	44	0	0	2	0	23.61	0	0	0	0	0	0	0	0	0	240	0	0	0	(32.1,60.8]	(93.9,125.3]	(34.7,44.9]
1999-2000	1276	2	5	3678.01	4.1	13.2	96.4	32.1	33.3	70	0	2	2	1	27.55	1	1	0	1	1	0	0	0	0	242	0	0	0	(31.1,32.1]	(93.9,125.3]	[27.8,33.3]
1999-2000	1279	2	9	2602.93	5.05	16.5	95.6	32.8	34.3	72	1	0	2	1	27.3	2	0	1	1	0	0	0	0	0	28	1	1	0	(32.1,60.8]	(93.9,125.3]	(34.2,34.7]
1999-2000	1281	1	12	4059.89	4.36	13.7	91.3	31.5	34.4	27	0	1	1	0	18.96	0	0	0	0	1	0	1	0	0	236	0	0	0	(31.1,32.1]	(89,91.3]	(34.2,34.7]
1999-2000	1282	2	7	7741.16	4.8	15	93.4	31.3	33.5	45	1	0	2	0	23.23	0	0	0	0	0	0	0	0	0	245	0	0	0	(31.1,32.1]	(91.3,93.9]	(33.3,33.7]
1999-2000	1283	2	12	2063.05	5.2	14.8	87.6	28.3	32.3	67	1	2	1	0	23.86	2	0	0	0	0	0	1	0	0	164	1	1	0	[14.7,29.1]	(86.1,89]	[27.8,33.3]
1999-2000	1284	2	9	12297.1	4.39	12.6	85	28.8	33.9	36	0	0	2	0	23.11	0	0	0	0	0	0	1	1	0	239	0	0	0	[14.7,29.1]	[51.1,86.1]	(33.7,34.2]
1999-2000	1285	1	8	4392.33	3.51	10.9	92.8	31.1	33.4	85	0	0	2	1	25.15	0	0	0	1	1	0	0	0	1	90	1	1	0	(30.3,31.1]	(91.3,93.9]	(33.3,33.7]
1999-2000	1288	1	11	14767.1	5.89	14.9	78.8	25.4	32.2	20	1	3	0	1	28.2	0	1	0	0	1	0	1	0	0	230	0	0	0	[14.7,29.1]	[51.1,86.1]	[27.8,33.3]
1999-2000	1292	1	8	15744.2	4.51	12.7	84.6	28.2	33.4	32	0	0	1	0	23.36	0	0	0	0	0	0	0	0	0	239	0	0	0	[14.7,29.1]	[51.1,86.1]	(33.3,33.7]
1999-2000	1295	2	7	8078.23	4.31	14.4	95.5	33.5	35.1	60	1	0	1	2	34.35	1	0	1	0	1	1	0	0	0	216	1	1	0	(32.1,60.8]	(93.9,125.3]	(34.7,44.9]
1999-2000	1299	2	5	3374.4	4.8	15.4	96.2	32	33.3	85	1	0	1	1	27.41	1	0	0	1	1	0	0	0	0	91	1	0	0	(31.1,32.1]	(93.9,125.3]	[27.8,33.3]
1999-2000	1301	2	8	19142.2	5.43	17.1	92.5	31.5	34.1	43	1	0	2	0	21.47	0	0	0	0	0	0	0	0	0	246	0	0	0	(31.1,32.1]	(91.3,93.9]	(33.7,34.2]
1999-2000	1305	1	4	616.422	4.89	17	105.3	34.8	33.1	64	1	1	0	0	19.76	2	0	0	0	1	0	1	0	0	246	0	0	0	(32.1,60.8]	(93.9,125.3]	[27.8,33.3]
1999-2000	1306	2	11	3741.48	5.35	12.5	73.3	23.3	31.9	62	0	2	1	1	28.49	2	0	0	0	0	0	0	0	0	162	1	0	0	[14.7,29.1]	[51.1,86.1]	[27.8,33.3]
1999-2000	1307	2	6	1894.28	4.61	13.4	85.5	28.9	33.8	42	0	1	1	1	27.52	1	0	0	0	0	0	0	0	0	232	0	0	0	[14.7,29.1]	[51.1,86.1]	(33.7,34.2]
1999-2000	1315	2	12	13615.4	5.36	16	87.4	29.9	34.2	54	1	0	2	1	29	1	0	1	1	0	0	0	0	0	132	1	1	0	(29.1,30.3]	(86.1,89]	(33.7,34.2]
1999-2000	1316	1	3	830.228	4.44	13.9	92.5	31.3	33.8	65	0	1	0	2	32.81	0	0	1	1	1	0	0	1	0	154	1	0	0	(31.1,32.1]	(91.3,93.9]	(33.7,34.2]
1999-2000	1322	2	7	15800.6	5.14	15	87.2	29.3	33.6	33	1	3	1	1	29.45	2	0	0	0	0	0	0	0	0	244	0	0	0	(29.1,30.3]	(86.1,89]	(33.3,33.7]
1999-2000	1325	1	13	3854.3	5.54	15.4	84.7	27.9	32.9	38	1	1	1	2	33.99	0	0	0	0	0	0	1	0	0	231	0	0	0	[14.7,29.1]	[51.1,86.1]	[27.8,33.3]
1999-2000	1328	2	11	15396.7	4.63	14.9	96.4	32.2	33.3	54	1	0	2	2	30.27	1	0	1	0	0	0	0	0	0	231	0	0	0	(32.1,60.8]	(93.9,125.3]	[27.8,33.3]
1999-2000	1329	2	4	6928.82	4.76	14.8	90.1	31.1	34.5	46	1	0	1	0	22.17	0	0	0	0	0	0	0	0	0	113	1	0	1	(30.3,31.1]	(89,91.3]	(34.2,34.7]
1999-2000	1331	2	12	3342.87	5.07	16.1	93.4	31.8	34	25	1	1	0	2	32.71	2	0	0	0	0	0	0	0	0	241	0	0	0	(31.1,32.1]	(91.3,93.9]	(33.7,34.2]
1999-2000	1332	2	1	12190.7	4.41	13.5	87.6	30.5	34.7	63	0	0	0	1	27.1	2	1	0	1	1	1	0	0	0	135	1	1	0	(30.3,31.1]	(86.1,89]	(34.2,34.7]
1999-2000	1333	1	6	2073.7	5.09	14.8	89.3	29	32.6	50	0	1	1	0	20.44	2	0	0	0	0	0	0	0	0	234	0	0	0	[14.7,29.1]	(89,91.3]	[27.8,33.3]
1999-2000	1339	2	10	3959.58	4.41	14	93.5	31.7	34	66	0	2	1	1	28.51	0	0	0	0	1	0	0	0	0	234	0	0	0	(31.1,32.1]	(91.3,93.9]	(33.7,34.2]
1999-2000	1342	2	3	777.995	4.1	12.2	87.8	29.7	33.8	78	0	1	0	2	48.81	0	0	0	1	1	0	0	0	0	43	1	1	0	(29.1,30.3]	(86.1,89]	(33.7,34.2]
1999-2000	1343	2	1	10773.4	5.3	15.8	88.1	29.8	33.8	72	0	0	1	2	36.46	1	0	0	0	1	0	0	0	0	226	1	0	0	(29.1,30.3]	(86.1,89]	(33.7,34.2]
1999-2000	1351	1	4	578.27	4.95	14.9	91.4	30	32.8	81	0	1	1	0	18.73	0	1	0	1	1	0	0	0	0	69	1	0	0	(29.1,30.3]	(91.3,93.9]	[27.8,33.3]
1999-2000	1352	1	5	11837.5	5.27	16.2	87.7	30.8	35.1	67	1	0	1	0	24.85	0	0	1	0	0	0	0	0	0	189	1	1	0	(30.3,31.1]	(86.1,89]	(34.7,44.9]
1999-2000	1353	2	10	2024.78	3.82	12.9	95.9	33.7	35.1	48	0	1	0	2	31.34	0	0	0	0	0	0	0	0	0	247	0	0	0	(32.1,60.8]	(93.9,125.3]	(34.7,44.9]
1999-2000	1356	2	8	3492.1	5.34	16.5	91.9	31	33.7	35	1	1	0	2	31.94	2	0	0	0	0	0	0	0	0	243	0	0	0	(30.3,31.1]	(91.3,93.9]	(33.3,33.7]
1999-2000	1358	2	4	2665.65	4.28	12.4	85.8	29	33.8	75	0	2	1	2	34.69	0	0	0	1	1	0	0	0	0	236	0	0	0	[14.7,29.1]	[51.1,86.1]	(33.7,34.2]
1999-2000	1362	3	1	8916.45	4.16	12.9	90.5	31.1	34.3	79	0	0	1	1	28.9	0	0	1	0	1	0	0	0	0	110	1	1	0	(30.3,31.1]	(89,91.3]	(34.2,34.7]
1999-2000	1364	2	9	4504.58	5.17	13.8	79.7	26.7	33.6	53	1	2	1	1	28.63	0	0	0	0	1	0	0	0	0	242	0	0	0	[14.7,29.1]	[51.1,86.1]	(33.3,33.7]
1999-2000	1365	1	11	24567.8	5.23	15.9	89.1	30.4	34.1	78	0	0	0	1	26.08	0	0	0	0	0	0	0	0	0	230	0	0	0	(30.3,31.1]	(89,91.3]	(33.7,34.2]
1999-2000	1366	2	8	6242.06	4.64	14.5	92.4	31.2	33.7	35	1	2	1	0	20.81	0	0	0	0	0	0	1	0	0	244	0	0	0	(31.1,32.1]	(91.3,93.9]	(33.3,33.7]
1999-2000	1374	2	4	1769.87	4.7	13.9	88.9	29.5	33.2	75	1	2	0	1	28.28	0	0	1	1	0	0	0	0	0	206	1	1	0	(29.1,30.3]	(86.1,89]	[27.8,33.3]
1999-2000	1378	1	6	4595.93	5.19	16.6	93.8	31.9	34	28	1	1	1	0	22.6	0	0	0	0	0	0	1	0	0	229	0	0	0	(31.1,32.1]	(91.3,93.9]	(33.7,34.2]
1999-2000	1379	1	12	8535.88	4.61	15.4	96.3	33.3	34.7	79	1	0	1	1	25.03	0	0	0	0	1	0	1	1	0	242	0	0	0	(32.1,60.8]	(93.9,125.3]	(34.2,34.7]
1999-2000	1382	1	12	4157.71	4.82	14.9	90.7	30.8	33.9	84	1	0	1	1	25.42	2	0	1	1	1	0	0	1	0	58	1	0	0	(30.3,31.1]	(89,91.3]	(33.7,34.2]
1999-2000	1383	1	5	21910.8	5.46	16.9	87.3	30.9	35.4	36	1	0	2	2	35.53	0	0	0	1	0	0	0	0	0	234	0	0	0	(30.3,31.1]	(86.1,89]	(34.7,44.9]
1999-2000	1384	1	3	682.436	4.3	13.6	94.4	31.6	33.5	71	1	1	0	0	19.83	2	0	0	0	1	1	1	0	0	49	1	0	1	(31.1,32.1]	(93.9,125.3]	(33.3,33.7]
1999-2000	1385	2	2	16069.1	4.64	13.8	88.3	29.7	33.6	24	0	0	1	0	24.57	2	0	0	0	0	0	0	0	0	245	0	0	0	(29.1,30.3]	(86.1,89]	(33.3,33.7]
1999-2000	1386	1	11	12806.2	4.82	14.3	89.6	29.6	33.1	57	1	3	0	1	25.32	0	0	0	0	0	0	1	0	0	229	0	0	0	(29.1,30.3]	(89,91.3]	[27.8,33.3]
1999-2000	1387	2	10	8311.93	4.18	12.5	86.4	30	34.8	25	0	2	1	1	28.65	1	0	0	0	0	0	0	0	0	234	0	0	0	(29.1,30.3]	(86.1,89]	(34.7,44.9]
1999-2000	1388	3	1	16274.4	4.47	13.4	88.2	30.2	34.4	45	1	0	2	1	25.54	0	0	0	0	0	0	0	0	0	240	0	0	0	(29.1,30.3]	(86.1,89]	(34.2,34.7]
1999-2000	1391	2	9	4092.34	4.12	13.1	95.3	31.9	33.4	35	0	2	2	1	25.98	0	0	0	0	0	0	1	0	0	239	0	0	0	(31.1,32.1]	(93.9,125.3]	(33.3,33.7]
1999-2000	1393	2	1	10673.6	5.61	16.5	87.1	29.3	33.7	60	1	0	1	0	21.64	1	0	0	0	1	0	0	0	0	236	0	0	0	(29.1,30.3]	(86.1,89]	(33.3,33.7]
1999-2000	1394	1	1	3755.35	3.93	13	95.7	33.1	34.6	85	1	0	1	2	33.43	1	1	0	1	1	0	1	0	0	110	1	0	0	(32.1,60.8]	(93.9,125.3]	(34.2,34.7]
1999-2000	1398	1	12	6260.68	4.26	13.7	93.6	32.1	34.3	80	0	0	2	2	37.28	0	0	1	0	1	0	0	0	0	101	1	0	0	(31.1,32.1]	(91.3,93.9]	(34.2,34.7]
1999-2000	1400	2	3	5011.09	4.71	14.8	95.9	31.5	32.8	85	0	0	2	0	24.62	1	0	0	1	0	0	0	0	0	119	1	1	0	(31.1,32.1]	(93.9,125.3]	[27.8,33.3]
1999-2000	1409	2	4	3507.04	4.34	13.7	92.6	31.5	34.1	37	0	1	1	2	30.18	0	0	0	0	0	0	0	0	0	237	0	0	0	(31.1,32.1]	(91.3,93.9]	(33.7,34.2]
1999-2000	1410	2	1	22314.5	4.8	15.8	96	32.8	34.2	49	1	0	1	1	27.75	0	0	0	0	1	0	0	0	0	236	0	0	0	(32.1,60.8]	(93.9,125.3]	(33.7,34.2]
1999-2000	1411	2	1	10391.5	4.47	13.8	92	31	33.7	77	0	0	1	2	32.44	0	0	0	1	1	0	0	0	0	104	1	1	0	(30.3,31.1]	(91.3,93.9]	(33.3,33.7]
1999-2000	1412	1	11	13204.3	5.32	15.6	89.3	29.3	32.8	43	1	3	1	2	30.08	0	0	0	0	1	0	0	0	0	230	0	0	0	(29.1,30.3]	(89,91.3]	[27.8,33.3]
1999-2000	1416	1	1	18345	5.27	16.2	89.5	30.7	34.2	32	1	0	1	2	34.22	0	0	0	1	0	0	0	0	0	232	0	0	0	(30.3,31.1]	(89,91.3]	(33.7,34.2]
1999-2000	1417	2	11	20405.9	4.18	13.2	97.3	31.5	32.3	38	1	0	1	1	28.28	0	0	0	0	0	0	0	0	0	230	0	0	0	(31.1,32.1]	(93.9,125.3]	[27.8,33.3]
1999-2000	1423	1	13	1705.18	4.57	14	89.6	30.3	33.9	57	0	1	2	1	28.08	0	0	0	0	1	0	0	0	0	235	0	0	0	(29.1,30.3]	(89,91.3]	(33.7,34.2]
1999-2000	1424	1	1	4911.35	4.47	13.9	92.3	31.3	33.8	85	0	0	2	1	25.01	0	0	0	1	1	0	0	0	0	43	1	1	0	(31.1,32.1]	(91.3,93.9]	(33.7,34.2]
1999-2000	1428	2	11	19142.2	5.32	16.5	92.4	31.4	34	40	1	0	2	1	27.8	1	0	0	0	1	0	0	0	0	229	0	0	0	(31.1,32.1]	(91.3,93.9]	(33.7,34.2]
1999-2000	1430	1	12	2584.97	4.8	15.3	91.8	31.9	34.7	54	1	1	0	1	27.51	1	0	0	0	1	0	1	0	0	236	0	0	0	(31.1,32.1]	(91.3,93.9]	(34.2,34.7]
1999-2000	1431	2	8	5962.68	4.1	12.3	89.6	29.9	33.3	59	0	2	2	0	23.14	0	0	0	0	1	0	0	0	0	245	0	0	0	(29.1,30.3]	(89,91.3]	[27.8,33.3]
1999-2000	1433	2	3	4518.24	4.81	14.8	88.9	30.7	34.6	26	1	1	2	2	31.03	0	0	0	0	0	0	0	0	0	247	0	0	0	(30.3,31.1]	(86.1,89]	(34.2,34.7]
1999-2000	1436	1	3	709.967	4.74	14.4	90.2	30.3	33.6	73	0	1	0	2	36.61	0	0	0	1	1	0	0	0	0	181	1	0	0	(29.1,30.3]	(89,91.3]	(33.3,33.7]
1999-2000	1438	3	1	24114.5	4.85	15.1	92.5	31.2	33.7	43	1	0	1	1	27.55	1	0	0	0	0	0	0	0	0	239	0	0	0	(31.1,32.1]	(91.3,93.9]	(33.3,33.7]
1999-2000	1441	1	2	17181.7	4.99	15.4	90.9	30.8	33.8	40	1	0	2	0	24.19	0	0	0	0	0	0	1	0	0	231	0	0	0	(30.3,31.1]	(89,91.3]	(33.7,34.2]
1999-2000	1443	2	2	20920.3	4.52	14.5	95.5	32.2	33.7	44	0	0	2	0	19.89	0	0	0	0	0	0	1	0	0	245	0	0	0	(32.1,60.8]	(93.9,125.3]	(33.3,33.7]
1999-2000	1445	1	12	17456.6	4.34	14.1	93.8	32.4	34.6	56	0	0	1	0	18.62	2	0	0	0	0	0	0	0	0	237	0	0	0	(32.1,60.8]	(91.3,93.9]	(34.2,34.7]
1999-2000	1447	2	8	18934.4	3.66	11.9	95.4	32.3	33.9	39	0	0	1	0	20.96	0	0	0	0	0	0	1	0	1	245	0	0	0	(32.1,60.8]	(93.9,125.3]	(33.7,34.2]
1999-2000	1449	1	12	17456.6	4.69	13.6	84.8	29	34.2	55	0	0	2	2	39.56	0	0	0	0	0	0	0	0	0	238	0	0	0	[14.7,29.1]	[51.1,86.1]	(33.7,34.2]
1999-2000	1453	2	8	12997.4	4.64	15.2	96.8	32.8	33.9	50	1	0	2	1	25.91	1	0	0	0	1	0	0	0	0	244	0	0	0	(32.1,60.8]	(93.9,125.3]	(33.7,34.2]
1999-2000	1455	2	11	7409.22	6.26	13.8	70.6	22	31.2	33	1	2	1	1	26.93	0	0	0	0	0	0	1	0	0	231	0	0	0	[14.7,29.1]	[51.1,86.1]	[27.8,33.3]
1999-2000	1458	2	3	12784.3	4.67	13.6	87.9	29	33	24	0	0	2	2	40.86	0	0	0	0	0	0	0	0	0	249	0	0	0	[14.7,29.1]	(86.1,89]	[27.8,33.3]
1999-2000	1461	2	4	5609.61	4.64	13.9	88.2	30.1	34.2	33	1	2	1	2	42.15	0	0	0	1	0	0	0	0	0	237	0	0	0	(29.1,30.3]	(86.1,89]	(33.7,34.2]
1999-2000	1462	2	2	4832.1	5.44	16.2	86.2	29.6	34.3	27	1	1	1	1	28.36	1	0	0	0	0	0	0	0	0	245	0	0	0	(29.1,30.3]	(86.1,89]	(34.2,34.7]
1999-2000	1464	1	10	696.299	5.14	15.8	89.8	30.6	34.1	61	1	1	0	0	22.99	2	0	0	1	1	0	0	0	0	104	1	0	0	(30.3,31.1]	(89,91.3]	(33.7,34.2]
1999-2000	1465	1	13	626.154	4.16	13.7	93.6	32.8	35.1	64	0	1	0	0	23.81	1	1	0	0	0	0	0	0	0	59	1	1	0	(32.1,60.8]	(91.3,93.9]	(34.7,44.9]
1999-2000	1467	1	3	5747.73	5.36	16.9	89.7	31.5	35	29	1	1	2	1	28.29	2	0	0	0	0	0	0	0	0	237	0	0	0	(31.1,32.1]	(89,91.3]	(34.7,44.9]
1999-2000	1469	1	3	699.102	4.43	14.4	93.5	32.4	34.7	65	0	1	0	2	30.47	2	0	0	0	1	0	0	0	0	238	0	0	0	(32.1,60.8]	(91.3,93.9]	(34.2,34.7]
1999-2000	1470	1	13	5405.92	3.96	12.4	92.3	31.5	34.1	45	0	2	2	0	23.89	1	0	0	0	0	0	0	0	0	232	0	0	0	(31.1,32.1]	(91.3,93.9]	(33.7,34.2]
1999-2000	1472	2	7	4431.38	4.44	13.1	86.8	29.4	33.8	47	1	2	2	0	23.72	2	0	0	0	0	0	1	0	0	246	0	0	0	(29.1,30.3]	(86.1,89]	(33.7,34.2]
1999-2000	1480	2	8	15894.8	5.05	15	89.7	29.7	33.1	33	0	0	1	0	18.4	2	0	0	0	0	0	0	1	0	244	0	0	0	(29.1,30.3]	(89,91.3]	[27.8,33.3]
1999-2000	1481	1	2	25968.7	5.09	16.7	97.9	32.8	33.4	30	1	0	1	0	20.15	2	0	0	0	0	0	0	0	0	232	0	0	0	(32.1,60.8]	(93.9,125.3]	(33.3,33.7]
1999-2000	1482	2	8	17141.6	4.94	15	91.6	30.5	33.3	37	1	0	2	1	26.08	1	0	0	0	0	0	0	0	0	247	0	0	0	(30.3,31.1]	(91.3,93.9]	[27.8,33.3]
1999-2000	1488	2	12	5057.73	3.44	11.1	95.1	32.2	33.9	83	0	0	2	0	21.15	0	1	0	1	1	0	0	0	1	25	1	0	0	(32.1,60.8]	(93.9,125.3]	(33.7,34.2]
1999-2000	1489	1	2	4757.81	4.28	13.2	93.4	30.8	33.1	83	0	2	1	1	25.12	0	0	0	1	1	0	0	0	0	116	1	1	0	(30.3,31.1]	(91.3,93.9]	[27.8,33.3]
1999-2000	1493	2	9	4983.82	4.23	13.9	93.5	32.8	35.1	28	0	3	2	2	39.94	0	0	0	0	0	0	1	0	0	238	0	0	0	(32.1,60.8]	(91.3,93.9]	(34.7,44.9]
1999-2000	1495	1	5	16432.4	5.02	15	86.8	30	34.5	41	1	0	1	1	28.12	1	0	0	0	0	0	0	0	0	233	0	0	0	(29.1,30.3]	(86.1,89]	(34.2,34.7]
1999-2000	1498	1	12	16639.2	4.94	16.2	94	32.7	34.8	59	1	0	2	0	24.7	1	0	0	0	0	0	0	0	0	242	0	0	0	(32.1,60.8]	(93.9,125.3]	(34.7,44.9]
1999-2000	1500	2	5	7068.77	4.36	13.1	88.8	29.8	33.6	29	0	2	2	1	25.46	0	0	0	0	0	0	1	0	0	240	0	0	0	(29.1,30.3]	(86.1,89]	(33.3,33.7]
1999-2000	1502	2	2	2131.79	4.27	13.4	90.4	31.3	34.6	41	0	1	2	1	25.31	1	0	0	0	0	0	0	0	0	246	0	0	0	(31.1,32.1]	(89,91.3]	(34.2,34.7]
1999-2000	1503	2	7	8527.72	4.93	15.2	88.8	30.8	34.7	38	1	3	2	1	28.75	0	0	0	0	0	0	0	0	0	245	0	0	0	(30.3,31.1]	(86.1,89]	(34.2,34.7]
1999-2000	1505	1	9	3396.33	4.68	14.5	91.4	31	33.8	80	1	0	1	1	27.56	1	1	0	0	1	0	0	0	0	127	1	0	1	(30.3,31.1]	(91.3,93.9]	(33.7,34.2]
1999-2000	1506	1	7	1653.76	4.84	13	82.7	26.9	32.5	85	1	2	0	0	22.44	1	0	0	0	0	0	0	0	0	100	1	0	0	[14.7,29.1]	[51.1,86.1]	[27.8,33.3]
1999-2000	1509	1	6	5517.24	5.07	15.6	91.3	30.8	33.7	36	1	1	2	0	23.38	1	0	0	0	0	0	1	0	0	228	0	0	0	(30.3,31.1]	(89,91.3]	(33.3,33.7]
1999-2000	1511	1	5	3102.07	4.86	15.9	95.7	32.7	34.2	66	1	2	0	1	26.37	2	1	0	1	1	0	0	0	0	74	1	0	1	(32.1,60.8]	(93.9,125.3]	(33.7,34.2]
1999-2000	1517	1	6	1084.13	4.79	13.7	86.4	28.5	33	85	0	1	0	1	27.9	0	0	0	1	1	0	0	0	0	229	1	1	0	[14.7,29.1]	(86.1,89]	[27.8,33.3]
1999-2000	1520	2	1	22919.5	4.19	13.5	92.3	32.2	34.9	46	0	0	2	1	26.86	0	0	0	0	1	0	0	0	0	236	0	0	0	(32.1,60.8]	(91.3,93.9]	(34.7,44.9]
1999-2000	1525	2	5	9119.57	4.41	13.6	91.1	30.9	33.9	72	0	0	2	1	28.05	0	0	0	0	1	0	0	0	0	241	0	0	0	(30.3,31.1]	(89,91.3]	(33.7,34.2]
1999-2000	1529	2	1	20402	5.34	16.2	91	30.5	33.6	46	1	0	1	1	29.02	2	0	1	0	0	0	0	0	0	236	0	0	0	(30.3,31.1]	(89,91.3]	(33.3,33.7]
1999-2000	1534	1	8	9113.41	4.57	14.2	91.4	31.1	34	60	1	0	2	2	31.01	1	1	0	0	1	0	0	0	0	240	0	0	0	(30.3,31.1]	(91.3,93.9]	(33.7,34.2]
1999-2000	1536	1	1	19066.8	5.03	15.4	89	30.4	34.2	33	1	0	2	2	30.88	0	0	0	0	0	0	1	0	0	232	0	0	0	(30.3,31.1]	(86.1,89]	(33.7,34.2]
1999-2000	1538	2	7	15764.8	4.64	14.3	86.7	30.9	35.7	31	0	3	2	1	26.41	0	0	0	0	0	0	0	0	0	246	0	0	0	(30.3,31.1]	(86.1,89]	(34.7,44.9]
1999-2000	1541	1	5	13769.1	4.76	14.1	88.8	29.5	33.3	61	0	0	1	0	24.05	1	0	0	0	0	1	0	0	0	179	1	0	0	(29.1,30.3]	(86.1,89]	[27.8,33.3]
1999-2000	1544	1	12	3609.89	4.26	13.9	94.9	32.4	33.9	30	0	1	1	0	22.46	0	0	0	0	0	0	0	0	0	239	0	0	0	(32.1,60.8]	(93.9,125.3]	(33.7,34.2]
1999-2000	1545	2	10	17205.8	4.74	13.7	84.4	28.8	34.2	23	0	0	1	0	14.42	2	0	0	0	0	0	1	0	0	234	0	0	0	[14.7,29.1]	[51.1,86.1]	(33.7,34.2]
1999-2000	1546	2	2	1966.19	4.56	14.7	93.9	32.1	34.2	57	0	1	1	0	24.9	0	0	0	0	1	0	0	0	0	245	0	0	0	(31.1,32.1]	(91.3,93.9]	(33.7,34.2]
1999-2000	1547	3	1	11893	5.23	16	92.1	30.5	33.2	57	1	0	1	1	26.71	1	1	0	0	0	0	0	0	0	240	0	0	0	(30.3,31.1]	(91.3,93.9]	[27.8,33.3]
1999-2000	1550	3	1	12449.8	4.03	12	88.1	29.8	33.8	24	0	0	2	0	17.43	0	0	0	0	0	0	0	0	0	241	0	0	0	(29.1,30.3]	(86.1,89]	(33.7,34.2]
1999-2000	1551	1	6	22134.5	5.78	18.2	94.6	31.5	33.3	38	1	0	2	0	23.71	2	0	0	0	0	0	0	0	0	228	0	0	0	(31.1,32.1]	(93.9,125.3]	[27.8,33.3]
1999-2000	1552	3	1	8830.28	4.79	14.6	90.1	30.6	34	60	0	0	1	2	36.26	0	1	1	0	1	0	0	0	0	236	0	0	0	(30.3,31.1]	(89,91.3]	(33.7,34.2]
1999-2000	1554	1	10	2282.91	4.52	14.3	93.9	31.7	33.8	48	0	1	0	0	23.82	0	0	0	0	0	0	1	0	0	247	0	0	0	(31.1,32.1]	(91.3,93.9]	(33.7,34.2]
1999-2000	1555	1	3	2608.61	4.14	12.9	92.1	31.3	34	50	0	1	0	2	36.56	0	0	0	0	0	0	0	0	0	237	0	0	0	(31.1,32.1]	(91.3,93.9]	(33.7,34.2]
1999-2000	1558	1	7	3154.32	5.82	15.1	81.9	26	31.6	68	1	2	1	0	24.91	1	0	0	1	1	0	0	0	0	185	1	1	0	[14.7,29.1]	[51.1,86.1]	[27.8,33.3]
1999-2000	1561	1	10	4772.13	4.01	12.8	91.4	31.9	34.9	80	0	0	1	0	22.34	0	0	0	1	1	0	0	0	0	175	1	0	0	(31.1,32.1]	(91.3,93.9]	(34.7,44.9]
1999-2000	1566	1	11	14771.7	4.56	13	86.9	28.1	32.3	71	0	0	2	1	25.39	0	1	0	0	1	0	0	1	0	131	1	1	0	[14.7,29.1]	(86.1,89]	[27.8,33.3]
1999-2000	1571	1	8	9936.19	5.11	14.9	86.5	29.1	33.7	65	1	0	2	1	27.41	1	1	0	1	1	0	0	0	0	48	1	1	0	[14.7,29.1]	(86.1,89]	(33.3,33.7]
1999-2000	1580	2	13	3794.56	5.51	16.5	88.8	29.9	33.7	26	1	1	1	1	26.37	2	0	0	0	0	0	0	0	0	243	0	0	0	(29.1,30.3]	(86.1,89]	(33.3,33.7]
1999-2000	1583	2	13	1629.09	4.88	15.2	92.1	31.2	33.8	54	0	1	0	1	25.34	0	0	1	0	1	0	0	0	0	243	0	0	0	(31.1,32.1]	(91.3,93.9]	(33.7,34.2]
1999-2000	1585	2	3	377.62	4.11	13.4	95.9	32.7	34.1	24	0	1	1	2	31.3	0	0	0	1	1	0	0	0	0	237	0	0	0	(32.1,60.8]	(93.9,125.3]	(33.7,34.2]
1999-2000	1586	2	6	1975.52	4.83	14	86	28.9	33.7	45	0	1	1	1	29.08	0	0	0	0	0	0	1	0	0	233	0	0	0	[14.7,29.1]	[51.1,86.1]	(33.3,33.7]
1999-2000	1588	1	8	6026.19	5.21	14.8	87.4	28.4	32.5	35	1	2	2	0	20.82	0	0	0	0	0	0	1	0	0	239	0	0	0	[14.7,29.1]	(86.1,89]	[27.8,33.3]
1999-2000	1589	1	13	1567.28	4.73	13.4	85.1	28.2	33.2	52	0	1	1	0	24.8	0	0	0	0	1	0	0	0	0	236	0	0	0	[14.7,29.1]	[51.1,86.1]	[27.8,33.3]
1999-2000	1590	2	10	6391.32	4.9	13.1	80.7	26.8	33.2	54	1	2	2	2	35.31	0	0	1	0	1	0	0	0	0	184	1	1	0	[14.7,29.1]	[51.1,86.1]	[27.8,33.3]
1999-2000	1592	1	8	8591.48	4.92	14.8	91.8	30.1	32.8	63	0	0	2	1	25.69	0	0	0	0	0	0	0	1	0	241	0	0	0	(29.1,30.3]	(91.3,93.9]	[27.8,33.3]
1999-2000	1593	2	8	1375.62	4.85	14.8	93.6	30.6	32.9	65	1	1	0	1	29.28	0	0	0	0	0	0	0	0	0	243	0	0	0	(30.3,31.1]	(91.3,93.9]	[27.8,33.3]
1999-2000	1598	2	1	4765.03	4.22	13.7	95.7	32.5	34	85	0	0	1	0	21.08	1	0	0	1	1	0	0	0	0	61	1	0	0	(32.1,60.8]	(93.9,125.3]	(33.7,34.2]
1999-2000	1600	2	3	10257.1	4.38	14.8	101.3	33.7	33.3	60	1	0	2	1	29.51	1	0	0	0	0	0	0	1	0	249	0	0	0	(32.1,60.8]	(93.9,125.3]	[27.8,33.3]
1999-2000	1605	1	5	2109.47	5.05	15.9	92.8	31.4	33.8	50	0	1	1	1	29.52	2	0	0	0	0	0	0	0	0	237	1	0	0	(31.1,32.1]	(91.3,93.9]	(33.7,34.2]
1999-2000	1606	2	6	1871.85	4.91	14.9	90.6	30.3	33.5	48	0	1	1	1	29.61	0	0	0	0	1	0	0	0	0	232	0	0	0	(29.1,30.3]	(89,91.3]	(33.3,33.7]
1999-2000	1609	1	3	760.614	4.7	14.9	91.6	31.5	34.4	60	0	1	0	2	32.47	0	1	0	1	0	0	1	0	0	237	0	0	0	(31.1,32.1]	(91.3,93.9]	(34.2,34.7]
1999-2000	1614	3	1	8830.28	4.64	11.2	72.6	24.1	33.2	62	0	0	1	2	35.17	1	0	0	0	1	0	0	1	1	240	0	0	0	[14.7,29.1]	[51.1,86.1]	[27.8,33.3]
1999-2000	1616	2	1	9896.42	4.48	14.1	91	31.4	34.5	62	0	0	2	0	23.94	0	0	0	0	1	0	1	0	0	235	0	0	0	(31.1,32.1]	(89,91.3]	(34.2,34.7]
1999-2000	1617	1	1	21619.7	4.58	14.4	91	31.3	34.4	46	0	0	2	2	34.49	0	0	0	0	0	0	1	0	0	231	0	0	0	(31.1,32.1]	(89,91.3]	(34.2,34.7]
1999-2000	1618	2	9	3348.85	4.28	13.1	90.8	30.7	33.8	45	1	2	1	0	23.84	1	0	0	0	0	0	0	0	0	238	0	0	0	(30.3,31.1]	(89,91.3]	(33.7,34.2]
1999-2000	1619	1	7	17284.1	5.19	15.1	87.3	29.2	33.5	40	1	0	1	2	45.24	0	0	0	0	1	0	0	0	0	157	1	0	0	(29.1,30.3]	(86.1,89]	(33.3,33.7]
1999-2000	1620	2	13	1604.49	4.28	12.1	83.8	28.3	33.7	46	0	1	2	2	34.34	0	0	0	0	0	0	0	0	0	243	0	0	0	[14.7,29.1]	[51.1,86.1]	(33.3,33.7]
1999-2000	1622	2	6	1891.74	4.82	15.7	95.8	32.6	34	40	1	1	0	0	22.84	2	0	0	0	0	0	0	0	0	230	0	0	0	(32.1,60.8]	(93.9,125.3]	(33.7,34.2]
1999-2000	1623	1	12	499.077	4.43	13.7	92.1	31	33.6	81	1	1	0	1	29.98	0	0	1	0	1	0	0	0	0	203	1	1	0	(30.3,31.1]	(91.3,93.9]	(33.3,33.7]
1999-2000	1624	2	11	7175.32	3.89	12.6	97.8	32.5	33.2	47	0	2	1	1	25.71	2	0	0	0	1	0	0	0	0	126	1	0	0	(32.1,60.8]	(93.9,125.3]	[27.8,33.3]
1999-2000	1625	1	3	1143.8	4.55	14.8	95.3	32.5	34.1	85	0	1	0	1	26.27	0	0	0	0	1	0	1	0	0	76	1	1	0	(32.1,60.8]	(93.9,125.3]	(33.7,34.2]
1999-2000	1627	1	1	21326	4.79	14	84.7	29.2	34.5	46	1	0	2	1	27.63	0	1	1	0	0	0	0	0	0	231	0	0	0	(29.1,30.3]	[51.1,86.1]	(34.2,34.7]
1999-2000	1628	2	11	12255.9	4.39	14.4	97.8	32.7	33.5	78	0	0	2	0	24.44	1	1	0	1	1	1	0	1	0	117	1	0	0	(32.1,60.8]	(93.9,125.3]	(33.3,33.7]
1999-2000	1629	2	2	934.871	4.85	13.6	83.5	28	33.5	73	1	1	0	1	25.46	0	0	0	0	0	0	0	0	0	146	1	1	0	[14.7,29.1]	[51.1,86.1]	(33.3,33.7]
1999-2000	1634	1	1	9722.09	4.69	15.1	95.7	32.2	33.6	75	0	0	1	2	36.54	0	0	0	0	1	0	0	0	0	233	0	0	0	(32.1,60.8]	(93.9,125.3]	(33.3,33.7]
1999-2000	1638	1	4	572.375	5.14	16	92.4	31.1	33.6	62	1	1	0	2	30.25	0	0	0	0	1	0	0	0	0	187	1	0	1	(30.3,31.1]	(91.3,93.9]	(33.3,33.7]
1999-2000	1639	1	2	5167.43	5.81	16.4	85.9	28.3	32.9	34	1	1	1	2	36.52	0	0	0	0	1	0	1	0	0	231	0	0	0	[14.7,29.1]	[51.1,86.1]	[27.8,33.3]
1999-2000	1641	1	3	2451.93	4.91	14.7	85.9	29.8	34.8	57	0	1	1	2	50.67	1	0	0	0	0	0	0	0	0	237	0	0	0	(29.1,30.3]	[51.1,86.1]	(34.7,44.9]
1999-2000	1644	2	1	9822.82	4.18	12.3	86.9	29.3	33.7	72	0	0	2	1	27.27	0	0	0	0	1	0	0	1	0	187	1	0	0	(29.1,30.3]	(86.1,89]	(33.3,33.7]
1999-2000	1647	1	8	9235.11	4.63	13.9	88.2	30.1	34.2	61	0	3	2	2	30.48	0	0	0	0	1	0	0	0	0	240	0	0	0	(29.1,30.3]	(86.1,89]	(33.7,34.2]
1999-2000	1650	2	13	626.154	3.78	12.1	95.9	31.9	33.3	68	0	1	0	1	26.12	2	0	0	0	0	0	0	0	0	67	1	0	0	(31.1,32.1]	(93.9,125.3]	[27.8,33.3]
1999-2000	1652	1	7	5551.56	3.97	12.9	94.8	32.3	34.1	57	0	2	1	2	32.63	1	0	0	0	1	0	1	0	0	244	0	0	0	(32.1,60.8]	(93.9,125.3]	(33.7,34.2]
1999-2000	1659	2	12	13696.5	5.18	16.2	91.2	31.2	34.2	51	1	3	2	1	28.3	1	0	0	0	0	0	1	0	0	243	0	0	0	(31.1,32.1]	(89,91.3]	(33.7,34.2]
1999-2000	1661	1	5	3592.62	3.93	13.1	96.1	33.6	34.9	32	0	1	1	2	31	2	0	0	0	0	0	0	0	0	235	0	0	0	(32.1,60.8]	(93.9,125.3]	(34.7,44.9]
1999-2000	1663	2	9	4036	5.14	15.3	88.9	29.7	33.4	59	1	3	1	2	33.86	1	0	1	0	1	0	0	0	0	238	0	0	0	(29.1,30.3]	(86.1,89]	(33.3,33.7]
1999-2000	1666	1	2	7506.83	5.18	15.4	89.2	29.7	33.3	40	1	2	1	2	30.77	2	0	0	0	1	0	0	0	0	232	0	0	0	(29.1,30.3]	(89,91.3]	[27.8,33.3]
1999-2000	1671	1	5	1993.58	3.76	11.8	89.4	30.9	34.6	43	0	1	0	2	32.94	0	1	0	0	0	0	0	0	1	231	0	0	0	(30.3,31.1]	(89,91.3]	(34.2,34.7]
1999-2000	1672	2	1	10013	4.44	13.8	90.9	31.1	34.2	68	0	0	1	2	32.25	2	0	1	1	1	0	0	1	0	219	1	0	1	(30.3,31.1]	(89,91.3]	(33.7,34.2]
1999-2000	1682	2	5	14734.8	4.61	13.8	91.3	30	32.8	52	0	0	0	2	34.45	0	0	1	0	0	0	0	0	0	240	0	0	0	(29.1,30.3]	(89,91.3]	[27.8,33.3]
1999-2000	1684	1	3	781.767	5.17	16.9	97.4	32.7	33.6	66	1	1	0	0	24.01	2	0	0	0	1	0	0	0	0	166	1	0	1	(32.1,60.8]	(93.9,125.3]	(33.3,33.7]
1999-2000	1685	1	13	6169.96	4.56	13.5	85.9	29.7	34.5	25	0	2	2	1	25.38	0	0	0	0	1	0	1	0	0	235	0	0	0	(29.1,30.3]	[51.1,86.1]	(34.2,34.7]
1999-2000	1686	1	3	557.039	4.88	15.8	94.9	32.3	34.1	77	1	1	1	2	32.38	0	0	0	1	1	0	0	0	0	28	1	0	1	(32.1,60.8]	(93.9,125.3]	(33.7,34.2]
1999-2000	1690	1	6	2466.58	4.9	15.5	95.3	31.6	33.2	41	1	1	0	0	23.68	2	0	0	0	0	0	0	0	0	229	0	0	0	(31.1,32.1]	(93.9,125.3]	[27.8,33.3]
1999-2000	1691	2	12	6382.2	4.34	14.8	98	34	34.7	60	1	0	1	2	33.98	1	1	0	0	1	0	1	0	0	73	1	0	0	(32.1,60.8]	(93.9,125.3]	(34.2,34.7]
1999-2000	1693	1	4	5760.3	4.99	16.3	95.1	32.5	34.2	25	1	1	2	0	24.37	0	0	0	0	0	0	1	0	0	246	0	0	0	(32.1,60.8]	(93.9,125.3]	(33.7,34.2]
1999-2000	1695	3	1	6956.77	3.78	11.4	90.3	30.2	33.4	78	1	0	1	1	25.04	1	0	0	0	0	0	0	1	1	146	1	0	0	(29.1,30.3]	(89,91.3]	(33.3,33.7]
1999-2000	1696	1	5	18506.2	4.56	13.6	88.4	29.8	33.8	51	0	0	2	1	26.18	1	0	0	0	1	0	0	0	0	234	0	0	0	(29.1,30.3]	(86.1,89]	(33.7,34.2]
1999-2000	1700	1	9	18259.6	4.43	14.9	97.4	33.5	34.3	58	0	0	2	1	26.18	1	0	0	0	1	0	0	0	0	228	0	0	0	(32.1,60.8]	(93.9,125.3]	(34.2,34.7]
1999-2000	1701	1	9	3701.31	4.07	13.5	95.9	33.3	34.7	82	1	0	2	1	28.99	0	0	0	1	1	0	0	0	0	72	1	0	1	(32.1,60.8]	(93.9,125.3]	(34.2,34.7]
1999-2000	1704	1	6	2594.32	4.15	13.5	96	32.5	33.8	35	0	3	2	0	20.68	0	0	0	0	0	0	1	0	0	228	0	0	0	(32.1,60.8]	(93.9,125.3]	(33.7,34.2]
1999-2000	1711	2	6	10022.8	5.11	15.5	91	30.4	33.4	69	1	0	2	2	30.79	1	0	0	0	1	0	0	0	0	233	0	0	0	(30.3,31.1]	(89,91.3]	(33.3,33.7]
1999-2000	1712	1	4	2378.13	4.89	15.1	91.9	31	33.7	45	0	1	0	1	26.14	0	0	0	0	0	0	0	0	0	248	0	0	0	(30.3,31.1]	(91.3,93.9]	(33.3,33.7]
1999-2000	1715	2	12	5119.24	4.97	15.6	92.8	31.5	34	55	1	2	0	0	21.04	0	0	0	0	1	0	1	0	0	135	1	0	0	(31.1,32.1]	(91.3,93.9]	(33.7,34.2]
1999-2000	1720	1	2	5045.11	4.73	12.9	84.7	27.3	32.2	36	0	1	1	0	22.88	0	0	0	0	0	0	0	0	0	231	0	0	0	[14.7,29.1]	[51.1,86.1]	[27.8,33.3]
1999-2000	1721	2	7	15767.4	4.88	15	90.7	30.7	33.8	59	1	0	1	1	29.61	0	0	0	0	0	0	0	0	0	229	0	0	0	(30.3,31.1]	(89,91.3]	(33.7,34.2]
1999-2000	1723	3	1	8277.97	4.52	14.6	97.3	32.3	33.5	68	1	0	2	1	25.28	1	0	0	0	1	0	0	0	0	240	0	0	0	(32.1,60.8]	(93.9,125.3]	(33.3,33.7]
1999-2000	1727	1	12	9317.88	5.93	16.5	87.8	27.9	31.7	71	1	0	2	0	23.96	1	0	0	0	0	0	0	0	0	160	1	0	0	[14.7,29.1]	(86.1,89]	[27.8,33.3]
1999-2000	1728	1	11	5004.19	5.47	15.5	84.9	28.6	33.6	77	1	0	0	1	28.76	1	0	0	1	1	0	0	1	0	176	1	0	0	[14.7,29.1]	[51.1,86.1]	(33.3,33.7]
1999-2000	1729	2	8	2966.18	4.33	13.4	92.9	31	33.4	64	0	2	1	2	37.81	0	0	1	1	1	0	0	0	0	95	1	1	0	(30.3,31.1]	(91.3,93.9]	(33.3,33.7]
1999-2000	1730	1	13	461.945	4.55	14.9	96	32.8	34.1	60	1	1	0	1	25.49	0	0	0	0	0	0	0	0	0	124	1	0	0	(32.1,60.8]	(93.9,125.3]	(33.7,34.2]
1999-2000	1732	1	9	16207.8	4.94	14.3	86.7	29	33.5	37	1	0	2	1	27.24	0	0	0	0	0	0	0	0	0	229	0	0	0	[14.7,29.1]	(86.1,89]	(33.3,33.7]
1999-2000	1736	1	11	2304.11	4.61	14.1	93.5	30.5	32.7	48	0	1	2	1	27.18	2	0	0	0	1	0	0	0	0	72	1	0	0	(30.3,31.1]	(91.3,93.9]	[27.8,33.3]
1999-2000	1737	2	13	501.725	4.61	14.8	96.4	32	33.2	64	0	1	1	1	29.4	0	0	0	0	1	0	0	0	0	242	0	0	0	(31.1,32.1]	(93.9,125.3]	[27.8,33.3]
1999-2000	1741	1	9	14651	4.84	15.6	92.8	32.3	34.8	53	1	0	1	2	34.76	0	0	0	0	0	0	0	0	0	228	0	0	0	(32.1,60.8]	(91.3,93.9]	(34.7,44.9]
1999-2000	1743	3	1	12294	4.39	13.9	94	31.5	33.6	75	0	0	1	0	23.35	0	0	0	0	1	0	0	1	0	167	1	0	1	(31.1,32.1]	(93.9,125.3]	(33.3,33.7]
1999-2000	1748	1	1	6031.59	5.64	16	86.1	28.4	33	20	1	3	2	0	24.6	0	0	0	0	0	0	1	0	0	232	0	0	0	[14.7,29.1]	[51.1,86.1]	[27.8,33.3]
1999-2000	1750	2	1	5628.33	4.61	14.2	91.4	30.9	33.8	81	0	0	0	1	28.02	0	0	0	1	1	0	0	0	0	178	1	0	0	(30.3,31.1]	(91.3,93.9]	(33.7,34.2]
1999-2000	1751	2	7	4285.35	5.27	15.7	89.4	29.8	33.3	44	1	2	2	0	24.93	2	0	0	0	0	0	1	0	0	246	0	0	0	(29.1,30.3]	(89,91.3]	[27.8,33.3]
1999-2000	1752	2	4	4820.99	3.88	10.2	81.9	26.5	32.3	34	0	2	2	2	31.63	0	0	0	0	0	0	0	0	1	236	0	0	0	[14.7,29.1]	[51.1,86.1]	[27.8,33.3]
1999-2000	1754	1	8	3701.31	4.89	16	95.2	32.5	34.2	82	1	0	1	1	26.63	0	0	0	1	0	0	0	0	0	89	1	1	0	(32.1,60.8]	(93.9,125.3]	(33.7,34.2]
1999-2000	1760	1	12	1808.5	4.7	13.6	84.6	28.8	34.2	47	0	1	0	2	46.25	0	0	0	0	1	0	0	0	0	238	0	0	0	[14.7,29.1]	[51.1,86.1]	(33.7,34.2]
1999-2000	1764	1	5	4628.18	5.3	16.2	91.9	30.6	33.3	33	1	1	1	2	34.17	2	0	0	0	0	0	0	0	0	233	0	0	0	(30.3,31.1]	(91.3,93.9]	[27.8,33.3]
1999-2000	1765	1	2	7413.76	5.23	11.7	70.3	22.4	31.9	52	1	2	0	0	20.88	2	0	0	0	0	0	0	0	1	217	1	1	0	[14.7,29.1]	[51.1,86.1]	[27.8,33.3]
1999-2000	1766	1	7	12983.3	5.31	16.6	94	31.3	33.3	25	1	0	1	2	32.85	2	0	0	0	0	0	0	0	0	226	1	0	0	(31.1,32.1]	(93.9,125.3]	[27.8,33.3]
1999-2000	1768	2	8	17649.9	4.93	16.3	99.4	32.8	33.1	34	1	0	1	0	19.02	2	0	0	0	0	0	1	0	0	245	0	0	0	(32.1,60.8]	(93.9,125.3]	[27.8,33.3]
1999-2000	1774	2	4	14285.1	4.49	13.5	89.1	30	33.8	70	0	0	1	2	31.44	0	0	0	0	1	0	0	0	0	235	0	0	0	(29.1,30.3]	(89,91.3]	(33.7,34.2]
1999-2000	1777	1	1	3647.5	3.32	11.9	104.6	35.7	34.1	85	1	0	1	1	26.1	1	1	0	1	1	0	0	0	1	26	1	1	0	(32.1,60.8]	(93.9,125.3]	(33.7,34.2]
1999-2000	1778	2	6	1796.48	5.01	12.7	76	25.5	33.6	49	0	1	0	2	37.96	0	0	0	1	0	0	0	0	0	233	0	0	0	[14.7,29.1]	[51.1,86.1]	(33.3,33.7]
1999-2000	1779	1	6	2449.39	5.47	15.9	87.8	29	33	52	1	1	0	2	30.19	0	0	0	0	0	0	1	0	0	229	0	0	0	[14.7,29.1]	(86.1,89]	[27.8,33.3]
1999-2000	1782	1	3	622.671	4.28	12.8	88.9	30	33.7	62	0	1	1	1	26.51	0	1	0	0	1	0	0	0	0	31	1	1	0	(29.1,30.3]	(86.1,89]	(33.3,33.7]
1999-2000	1785	1	4	5114.36	5.31	16.5	92.2	31.2	33.8	40	1	1	2	1	28.97	2	0	0	0	0	0	0	0	0	231	0	0	0	(31.1,32.1]	(91.3,93.9]	(33.7,34.2]
1999-2000	1786	2	4	5170.79	4.61	14.6	92.8	31.6	34.1	26	1	2	2	2	43.68	0	0	0	0	0	0	0	0	0	237	0	0	0	(31.1,32.1]	(91.3,93.9]	(33.7,34.2]
1999-2000	1788	1	11	5648.63	4.96	15.1	89	30.4	34.1	23	1	1	2	0	23.06	0	0	0	0	0	0	1	0	0	230	0	0	0	(30.3,31.1]	(86.1,89]	(33.7,34.2]
1999-2000	1792	1	1	5487.68	5.79	17	85.3	29.4	34.4	50	1	0	1	2	46.75	1	0	1	1	1	0	0	0	0	232	0	0	0	(29.1,30.3]	[51.1,86.1]	(34.2,34.7]
1999-2000	1793	2	10	3959.58	4.64	14.3	91.4	30.7	33.6	63	0	2	1	1	26.41	1	0	0	0	1	0	0	0	0	177	1	1	0	(30.3,31.1]	(91.3,93.9]	(33.3,33.7]
1999-2000	1794	3	1	15126.5	5.42	15.8	87.8	29.1	33.2	30	1	0	2	1	25.17	0	0	0	0	0	0	0	0	0	240	0	0	0	[14.7,29.1]	(86.1,89]	[27.8,33.3]
1999-2000	1798	1	2	20047.3	4.94	15.8	96.1	31.9	33.2	51	1	3	2	1	28.52	1	0	0	0	0	0	0	0	0	234	0	0	0	(31.1,32.1]	(93.9,125.3]	[27.8,33.3]
1999-2000	1799	1	4	667.084	4.46	14.1	92.1	31.5	34.2	66	0	1	1	1	26.18	0	0	0	0	1	0	0	0	0	247	0	0	0	(31.1,32.1]	(91.3,93.9]	(33.7,34.2]
1999-2000	1800	1	13	2772.72	4.03	12.9	95.1	32	33.6	29	0	1	1	0	23.98	0	0	0	0	0	0	0	0	0	235	0	0	0	(31.1,32.1]	(93.9,125.3]	(33.3,33.7]
1999-2000	1802	1	6	5197.73	5.61	17.1	91.9	30.5	33.2	31	1	1	1	1	29.14	0	0	0	0	0	0	0	0	0	229	0	0	0	(30.3,31.1]	(91.3,93.9]	[27.8,33.3]
1999-2000	1805	2	10	12819.3	4.48	15.1	96.2	33.8	35.2	71	0	0	1	0	22.16	2	0	0	1	1	0	0	0	0	135	1	0	0	(32.1,60.8]	(93.9,125.3]	(34.7,44.9]
1999-2000	1809	1	10	14721.9	4.91	15.6	93.6	31.7	33.9	51	1	0	2	1	28.43	0	0	0	0	1	0	0	0	0	229	0	0	0	(31.1,32.1]	(91.3,93.9]	(33.7,34.2]
1999-2000	1814	2	6	18431.2	5.39	16.3	87.3	30.1	34.4	37	1	0	2	0	21.5	0	0	0	0	0	0	0	0	0	232	0	0	0	(29.1,30.3]	(86.1,89]	(34.2,34.7]
1999-2000	1815	1	9	6510.77	4.09	9.6	73.4	23.6	32.1	42	0	2	2	2	57.08	0	0	0	0	1	1	0	0	1	245	1	0	0	[14.7,29.1]	[51.1,86.1]	[27.8,33.3]
1999-2000	1817	1	10	19554	5.36	15.1	86.2	28.3	32.8	72	0	0	1	1	29.8	1	0	1	0	1	0	0	0	0	234	1	0	0	[14.7,29.1]	(86.1,89]	[27.8,33.3]
1999-2000	1821	1	11	27258.3	4.43	13.9	92.1	31.3	33.9	40	0	0	2	0	17.04	0	0	0	0	0	0	1	0	0	228	0	0	0	(31.1,32.1]	(91.3,93.9]	(33.7,34.2]
1999-2000	1822	2	4	6219.26	5.73	14.1	76.9	24.7	32.1	78	1	3	0	0	24.3	1	0	0	0	0	0	1	0	0	117	1	0	1	[14.7,29.1]	[51.1,86.1]	[27.8,33.3]
1999-2000	1824	1	12	1006.45	4.69	15.4	92.9	32.7	35.2	68	1	1	0	1	29.65	1	0	0	1	1	0	0	0	0	239	0	0	0	(32.1,60.8]	(91.3,93.9]	(34.7,44.9]
1999-2000	1825	1	4	1067.1	5.13	16.2	91.9	31.6	34.3	75	1	1	0	1	27.86	1	0	0	0	1	0	0	0	0	156	1	0	1	(31.1,32.1]	(91.3,93.9]	(34.2,34.7]
1999-2000	1830	1	8	3099.15	4.32	13.4	91.8	31	33.8	84	1	0	2	0	24.71	1	1	0	1	0	0	0	1	0	240	0	0	0	(30.3,31.1]	(91.3,93.9]	(33.7,34.2]
1999-2000	1837	2	12	18676.1	3.9	13.5	101.9	34.5	33.8	47	0	0	2	0	19.12	1	0	0	0	0	0	1	0	0	241	0	0	0	(32.1,60.8]	(93.9,125.3]	(33.7,34.2]
1999-2000	1839	2	13	352.114	5.02	16.3	94.4	32.5	34.4	70	1	1	0	0	24.7	0	0	0	0	0	0	0	0	0	214	1	0	1	(32.1,60.8]	(93.9,125.3]	(34.2,34.7]
1999-2000	1846	1	6	12041.3	5.01	15.4	91.3	30.8	33.8	62	1	0	2	1	28.11	0	0	0	0	1	0	0	1	0	228	0	0	0	(30.3,31.1]	(89,91.3]	(33.7,34.2]
1999-2000	1848	2	2	3809.98	4.99	13.9	83.1	27.8	33.5	27	0	1	1	0	23.06	2	0	0	0	0	0	1	0	0	245	0	0	0	[14.7,29.1]	[51.1,86.1]	(33.3,33.7]
1999-2000	1849	2	7	13647.2	5.82	16.7	83.2	28.6	34.3	27	1	3	1	1	28.28	0	0	0	0	0	0	0	0	0	245	0	0	0	[14.7,29.1]	[51.1,86.1]	(34.2,34.7]
1999-2000	1850	2	10	7213.44	4.62	11.2	73.8	24.2	32.8	44	0	2	2	1	27.75	0	0	0	0	1	0	0	0	1	234	0	0	0	[14.7,29.1]	[51.1,86.1]	[27.8,33.3]
1999-2000	1851	2	9	1272.93	4.72	15.1	95.1	32	33.6	66	1	3	0	0	24.44	1	0	1	0	1	0	0	0	0	239	0	0	0	(31.1,32.1]	(93.9,125.3]	(33.3,33.7]
1999-2000	1853	1	5	2244.26	3.97	13.4	98.2	33.8	34.4	45	0	1	0	2	31.56	0	0	0	1	1	0	0	0	0	234	0	0	0	(32.1,60.8]	(93.9,125.3]	(34.2,34.7]
1999-2000	1854	1	11	19348.2	5.63	18	92.5	31.9	34.4	28	1	0	1	1	27.21	2	0	0	0	0	0	0	0	0	229	0	0	0	(31.1,32.1]	(91.3,93.9]	(34.2,34.7]
1999-2000	1855	2	12	1919.8	4.25	13.1	92.7	30.8	33.2	69	1	2	1	1	25.52	0	0	0	1	1	0	1	0	0	45	1	1	0	(30.3,31.1]	(91.3,93.9]	[27.8,33.3]
1999-2000	1858	2	7	4448.73	4.8	14.1	89.3	29.4	32.9	45	1	2	1	0	23.61	0	0	0	0	1	0	0	0	0	230	0	0	0	(29.1,30.3]	(89,91.3]	[27.8,33.3]
1999-2000	1859	2	13	12076.5	4.57	13.3	86.8	29.1	33.6	21	0	3	1	0	19.72	0	0	0	0	0	0	0	0	0	242	0	0	0	[14.7,29.1]	(86.1,89]	(33.3,33.7]
1999-2000	1861	1	13	451.741	4	12.9	92.3	32.2	34.8	67	0	1	0	2	34.8	0	0	1	1	0	0	0	0	0	235	0	0	0	(32.1,60.8]	(91.3,93.9]	(34.7,44.9]
1999-2000	1865	1	7	4757.81	3.4	10	89.9	29.5	32.8	66	0	2	1	0	23.83	1	0	0	0	0	0	0	0	1	246	0	0	0	(29.1,30.3]	(89,91.3]	[27.8,33.3]
1999-2000	1866	3	1	10425.2	3.93	12.7	95.3	32.3	33.9	51	0	0	2	1	27.11	2	0	0	0	0	0	0	0	0	240	0	0	0	(32.1,60.8]	(93.9,125.3]	(33.7,34.2]
1999-2000	1868	1	10	19671.6	4.45	13.7	90.1	30.8	34.2	41	0	0	2	0	23.44	0	0	0	0	0	0	0	0	0	246	0	0	0	(30.3,31.1]	(89,91.3]	(33.7,34.2]
1999-2000	1869	1	11	22960.7	5.32	14.3	80.7	26.8	33.2	39	0	0	2	1	27.53	0	0	1	0	1	0	0	0	0	207	1	1	0	[14.7,29.1]	[51.1,86.1]	[27.8,33.3]
1999-2000	1873	2	7	5159.36	4.21	13.7	92.4	32.4	35	55	0	3	0	0	23.46	0	0	1	1	0	0	0	0	0	245	0	0	0	(32.1,60.8]	(91.3,93.9]	(34.7,44.9]
1999-2000	1875	2	11	2156.14	4.74	15.2	91.1	32	35.3	49	1	1	1	1	26.93	1	1	0	0	1	0	0	0	0	230	0	0	0	(31.1,32.1]	(89,91.3]	(34.7,44.9]
1999-2000	1876	3	1	15882.8	3.82	12.3	94.1	32.1	34.2	41	0	0	2	0	21.04	1	0	0	1	0	0	1	0	0	240	0	0	0	(31.1,32.1]	(93.9,125.3]	(33.7,34.2]
1999-2000	1877	2	4	5372.54	5.46	16	88.7	29.3	33.1	31	1	2	2	0	21.1	0	0	0	0	0	0	1	0	0	239	0	0	0	(29.1,30.3]	(86.1,89]	[27.8,33.3]
1999-2000	1882	1	7	19322.3	5.34	16.6	90.8	31.1	34.2	34	1	0	1	0	19.72	2	0	0	0	0	0	0	0	0	245	0	0	0	(30.3,31.1]	(89,91.3]	(33.7,34.2]
1999-2000	1884	2	6	2950.88	4.45	13.1	85.6	29.4	34.4	38	0	1	1	2	32.38	1	0	0	0	0	0	1	0	0	231	0	0	0	(29.1,30.3]	[51.1,86.1]	(34.2,34.7]
1999-2000	1887	2	1	18457.1	5.12	15.9	88	31.1	35.3	32	1	0	2	1	27.86	2	0	0	0	0	0	0	0	0	235	0	0	0	(30.3,31.1]	(86.1,89]	(34.7,44.9]
1999-2000	1891	2	10	6229.22	5.64	16.8	89.8	29.8	33.3	51	1	2	1	1	29.04	2	0	0	0	1	0	0	1	0	79	1	0	0	(29.1,30.3]	(89,91.3]	[27.8,33.3]
1999-2000	1892	2	12	10129.8	4.47	15	97.6	33.5	34.3	75	0	0	2	1	28.85	1	0	0	1	1	0	0	1	0	89	1	0	1	(32.1,60.8]	(93.9,125.3]	(34.2,34.7]
1999-2000	1897	1	4	517.318	5.26	16	89.1	30.5	34.2	70	1	1	1	2	31.62	1	1	0	0	1	0	0	0	0	80	1	0	0	(30.3,31.1]	(89,91.3]	(33.7,34.2]
1999-2000	1898	2	1	3492.01	3.85	12.6	96.1	32.8	34.2	81	1	0	2	0	22.25	0	1	0	0	1	0	1	0	1	139	1	0	0	(32.1,60.8]	(93.9,125.3]	(33.7,34.2]
1999-2000	1899	1	7	10284.2	5.27	15.9	91.3	30.2	33.1	75	1	0	2	2	34.94	1	0	0	0	1	0	0	0	0	182	1	1	0	(29.1,30.3]	(89,91.3]	[27.8,33.3]
1999-2000	1901	1	7	1973.61	5.46	15	86	27.5	32	73	1	2	0	2	34.09	1	0	0	1	1	0	0	0	0	151	1	0	0	[14.7,29.1]	[51.1,86.1]	[27.8,33.3]
1999-2000	1902	1	11	18786.2	5.32	16.2	87.3	30.4	34.8	28	1	3	1	2	40.67	0	0	0	1	1	0	0	0	0	244	0	0	0	(30.3,31.1]	(86.1,89]	(34.7,44.9]
1999-2000	1903	3	1	3253.97	3.89	12.5	94.9	32	33.7	85	1	0	1	1	25.66	1	0	0	1	1	0	0	0	1	54	1	0	1	(31.1,32.1]	(93.9,125.3]	(33.3,33.7]
1999-2000	1905	1	8	6812.44	4.43	13.9	94.7	31.4	33.3	72	1	0	2	0	20.08	1	1	0	1	1	0	0	0	0	128	1	0	0	(31.1,32.1]	(93.9,125.3]	[27.8,33.3]
1999-2000	1906	2	3	9993.84	4.55	13.5	90.1	29.7	32.9	60	0	0	0	1	25.55	0	0	1	1	1	0	0	1	0	172	1	1	0	(29.1,30.3]	(89,91.3]	[27.8,33.3]
1999-2000	1909	2	9	4277.5	5.71	15.2	78.7	26.7	33.9	24	1	3	1	2	31.6	0	0	0	0	0	0	0	0	0	239	0	0	0	[14.7,29.1]	[51.1,86.1]	(33.7,34.2]
1999-2000	1912	1	10	1891.04	5.06	14.3	85.6	28.2	32.9	57	0	1	0	0	24.84	0	0	0	0	1	1	1	0	0	221	1	0	0	[14.7,29.1]	[51.1,86.1]	[27.8,33.3]
1999-2000	1913	1	11	7935.72	4.85	13.6	85.5	28	32.7	60	1	0	1	0	20.88	1	0	0	1	0	1	1	0	0	111	1	0	0	[14.7,29.1]	[51.1,86.1]	[27.8,33.3]
1999-2000	1914	2	6	19623.9	4.36	13.9	92.1	31.9	34.6	34	0	0	1	2	39.31	0	0	0	0	1	0	1	0	0	243	0	0	0	(31.1,32.1]	(91.3,93.9]	(34.2,34.7]
1999-2000	1916	1	10	9549.12	5.15	14.6	84.6	28.3	33.4	65	0	0	2	2	30.55	0	0	0	0	0	0	0	1	0	248	0	0	0	[14.7,29.1]	[51.1,86.1]	(33.3,33.7]
1999-2000	1917	2	7	1824.45	5.43	16.4	89.9	30.3	33.7	41	1	1	0	1	27.05	0	0	0	0	1	0	0	0	0	245	0	0	0	(29.1,30.3]	(89,91.3]	(33.3,33.7]
1999-2000	1918	1	3	2408.33	4.3	13.6	93.4	31.7	33.9	54	0	1	0	1	26.48	2	1	0	0	1	0	0	0	0	87	1	0	0	(31.1,32.1]	(91.3,93.9]	(33.7,34.2]
1999-2000	1920	1	11	7718.29	4.33	13.1	91.3	30.1	32.9	68	1	0	2	0	24.87	1	1	0	0	0	0	0	0	0	169	1	0	0	(29.1,30.3]	(89,91.3]	[27.8,33.3]
1999-2000	1921	1	5	12424.6	4.91	15.6	97.3	31.8	32.7	66	1	0	1	1	25.29	1	0	0	0	1	0	0	0	0	235	0	0	0	(31.1,32.1]	(93.9,125.3]	[27.8,33.3]
1999-2000	1929	2	7	5985.71	4.86	14.2	85.6	29.2	34.2	54	0	3	1	0	23.35	0	0	1	0	0	0	0	0	0	245	0	0	0	(29.1,30.3]	[51.1,86.1]	(33.7,34.2]
1999-2000	1931	2	12	11584.2	4.73	13.9	86.9	29.4	33.9	65	0	3	2	0	23.92	0	1	0	1	1	0	0	0	0	226	1	1	0	(29.1,30.3]	(86.1,89]	(33.7,34.2]
1999-2000	1933	2	6	15235.1	5.24	15.9	89.4	30.4	33.9	58	1	0	2	1	29.07	2	0	0	0	1	0	0	0	0	101	1	0	0	(30.3,31.1]	(89,91.3]	(33.7,34.2]
1999-2000	1938	2	5	16361.5	5.06	15.7	92.4	31.1	33.6	29	1	0	1	2	32.18	2	0	0	0	0	0	1	0	0	241	0	0	0	(30.3,31.1]	(91.3,93.9]	(33.3,33.7]
1999-2000	1939	1	1	22013.5	5.21	16	89.4	30.6	34.2	48	0	0	1	2	39.07	0	0	1	0	1	0	0	0	0	232	0	0	0	(30.3,31.1]	(89,91.3]	(33.7,34.2]
1999-2000	1941	1	11	20463	5.45	16.3	90.6	30	33.1	26	1	0	1	0	19.48	2	0	0	0	0	0	1	0	0	229	0	0	0	(29.1,30.3]	(89,91.3]	[27.8,33.3]
1999-2000	1942	2	4	5358.53	4.11	12.4	89.7	30	33.6	45	0	2	1	1	29.65	1	0	0	0	1	0	1	0	0	236	0	0	0	(29.1,30.3]	(89,91.3]	(33.3,33.7]
1999-2000	1945	1	13	4669.66	4.28	14.1	98.3	32.9	33.5	82	0	3	2	0	21.47	0	0	0	0	0	0	0	0	0	171	1	0	0	(32.1,60.8]	(93.9,125.3]	(33.3,33.7]
1999-2000	1947	1	3	5362.46	5.39	17.3	95.5	32.3	33.8	39	1	1	0	2	30.16	1	0	0	0	0	0	0	0	0	237	0	0	0	(32.1,60.8]	(93.9,125.3]	(33.7,34.2]
1999-2000	1948	2	3	624.048	4.3	13.4	92.2	31.2	33.8	63	0	1	1	1	29.31	0	0	0	1	0	0	0	0	0	248	0	0	0	(31.1,32.1]	(91.3,93.9]	(33.7,34.2]
1999-2000	1949	2	3	2065.12	5.51	17.1	89.9	31.1	34.6	45	1	1	0	1	29.47	1	0	0	0	0	0	0	0	0	247	0	0	0	(30.3,31.1]	(89,91.3]	(34.2,34.7]
1999-2000	1950	1	1	22013.5	4.78	14.4	87.6	30	34.3	48	0	0	2	2	53.77	2	0	0	1	1	0	0	0	0	108	1	1	0	(29.1,30.3]	(86.1,89]	(34.2,34.7]
1999-2000	1951	2	5	15109	4.89	15	94.1	30.6	32.5	20	1	0	2	0	24.09	0	0	0	0	0	0	1	0	0	241	0	0	0	(30.3,31.1]	(93.9,125.3]	[27.8,33.3]
1999-2000	1952	2	6	906.63	4.23	14	96.8	33.1	34.2	70	1	1	0	0	23.44	0	0	0	0	0	0	0	0	0	195	1	0	0	(32.1,60.8]	(93.9,125.3]	(33.7,34.2]
1999-2000	1958	2	6	3970.87	4.38	13.1	88.1	29.9	33.8	20	0	1	2	1	26.57	0	0	0	0	0	0	1	0	0	230	1	0	0	(29.1,30.3]	(86.1,89]	(33.7,34.2]
1999-2000	1960	1	6	21695.3	5.07	15.1	90.5	29.8	33	43	0	0	1	2	32.9	2	0	0	0	0	0	0	0	0	229	0	0	0	(29.1,30.3]	(89,91.3]	[27.8,33.3]
1999-2000	1963	2	1	10069.3	4.84	16.3	100.6	33.7	33.5	62	1	0	1	1	26.21	2	0	0	0	1	0	0	0	0	82	1	0	1	(32.1,60.8]	(93.9,125.3]	(33.3,33.7]
1999-2000	1964	2	5	21169.4	4.66	14.5	88.5	31.1	35.2	32	0	0	2	1	29.06	1	0	0	0	0	0	1	0	0	240	0	0	0	(30.3,31.1]	(86.1,89]	(34.7,44.9]
1999-2000	1966	1	11	20463	5.87	15.5	81	26.3	32.5	23	1	0	2	2	30.7	0	0	0	0	0	0	0	0	0	230	0	0	0	[14.7,29.1]	[51.1,86.1]	[27.8,33.3]
1999-2000	1967	1	4	2489.19	4.39	13.4	92.9	30.6	32.9	51	0	1	2	2	32.02	1	0	0	0	0	0	0	0	0	232	0	0	0	(30.3,31.1]	(91.3,93.9]	[27.8,33.3]
1999-2000	1973	1	3	5195.82	4.41	14.3	93.1	32.3	34.7	24	0	1	1	1	27.93	0	0	0	0	0	0	1	0	0	239	0	0	0	(32.1,60.8]	(91.3,93.9]	(34.2,34.7]
1999-2000	1974	2	10	14924	4.27	13.1	89.2	30.5	34.2	22	0	3	2	0	22.57	0	0	0	0	0	0	1	0	0	234	0	0	0	(30.3,31.1]	(89,91.3]	(33.7,34.2]
1999-2000	1978	1	13	397.285	5.09	16.5	99	32.3	32.7	67	1	1	1	1	26.73	2	0	0	0	1	0	0	0	0	234	1	0	0	(32.1,60.8]	(93.9,125.3]	[27.8,33.3]
1999-2000	1980	2	11	6840.38	3.3	10.9	101.4	33	32.6	47	0	2	1	2	32.42	0	0	1	0	1	0	0	0	1	204	1	0	0	(32.1,60.8]	(93.9,125.3]	[27.8,33.3]
1999-2000	1981	2	2	4021	4.53	14.1	91.6	31.1	33.9	21	0	1	0	0	21.77	0	0	0	0	0	0	1	0	0	245	0	0	0	(30.3,31.1]	(91.3,93.9]	(33.7,34.2]
1999-2000	1987	1	7	2370.73	3.86	12.2	92.4	31.6	34.2	66	0	2	2	1	27.15	1	0	0	0	0	0	0	0	0	245	0	0	0	(31.1,32.1]	(91.3,93.9]	(33.7,34.2]
1999-2000	1988	2	12	1691.87	5.01	14.5	84.9	29	34.2	49	0	1	0	1	28.01	1	0	0	0	1	0	0	0	0	242	0	0	0	[14.7,29.1]	[51.1,86.1]	(33.7,34.2]
1999-2000	1990	1	7	13877.7	4.43	14.1	92.7	31.8	34.3	68	1	0	2	1	27.38	1	0	1	0	1	0	0	1	0	246	0	0	0	(31.1,32.1]	(91.3,93.9]	(34.2,34.7]
1999-2000	1992	1	10	1143.8	4.05	15.1	102.7	37.3	36.3	64	0	1	0	0	23.4	2	1	0	0	1	0	0	0	0	119	1	1	0	(32.1,60.8]	(93.9,125.3]	(34.7,44.9]
1999-2000	1995	1	8	14380.6	4.95	15.1	89.9	30.6	33.9	55	1	0	2	2	33.28	1	0	0	0	1	0	0	0	0	240	0	0	0	(30.3,31.1]	(89,91.3]	(33.7,34.2]
1999-2000	1998	1	2	20161.7	4.14	14.1	101.6	34.1	33.6	24	0	3	2	0	19.45	0	0	0	0	0	0	1	0	0	245	0	0	0	(32.1,60.8]	(93.9,125.3]	(33.3,33.7]
1999-2000	1999	2	13	5646.67	5.03	15.4	94.1	30.6	32.5	68	1	0	0	1	28.03	2	0	1	0	0	0	0	0	0	146	1	1	0	(30.3,31.1]	(93.9,125.3]	[27.8,33.3]
1999-2000	2000	2	12	14281.6	4.47	13.9	90.1	31.1	34.5	23	0	3	2	0	20.63	0	0	0	0	0	0	0	0	0	243	0	0	0	(30.3,31.1]	(89,91.3]	(34.2,34.7]
1999-2000	2002	2	5	14297.1	4.3	13.5	93.7	31.3	33.5	57	1	0	2	1	28.08	1	0	0	0	1	0	0	0	0	177	1	0	0	(31.1,32.1]	(91.3,93.9]	(33.3,33.7]
1999-2000	2003	1	12	21169.4	4.84	14.2	91.1	29.3	32.3	34	0	0	2	0	23.2	1	0	1	0	0	0	1	0	0	241	0	0	0	(29.1,30.3]	(89,91.3]	[27.8,33.3]
1999-2000	2006	2	3	468.036	4.24	13.1	92.1	31	33.7	69	0	1	1	1	28.06	0	0	1	0	1	0	0	0	0	115	1	0	0	(30.3,31.1]	(91.3,93.9]	(33.3,33.7]
1999-2000	2007	1	7	17066.8	5.22	14.9	84.4	28.4	33.6	46	0	0	1	2	30.05	2	0	0	0	1	0	0	0	0	184	1	0	0	[14.7,29.1]	[51.1,86.1]	(33.3,33.7]
1999-2000	2008	1	2	7189.59	4.37	14.5	100.5	33.2	33	55	1	2	0	0	19.98	1	1	0	0	1	0	1	0	0	67	1	0	0	(32.1,60.8]	(93.9,125.3]	[27.8,33.3]
1999-2000	2010	2	13	3118.35	4.26	12.5	87.3	29.3	33.5	37	0	1	1	0	24.89	2	0	0	0	0	0	0	0	0	243	0	0	0	(29.1,30.3]	(86.1,89]	(33.3,33.7]
1999-2000	2013	2	6	17946.3	4.72	14.1	87.5	29.8	34	32	0	0	1	1	28.53	0	0	0	0	0	0	1	0	0	233	0	0	0	(29.1,30.3]	(86.1,89]	(33.7,34.2]
1999-2000	2014	2	11	18505.7	4.89	14.3	86.4	29.1	33.8	51	0	0	2	1	29.98	0	0	0	0	0	0	1	0	0	230	0	0	0	[14.7,29.1]	(86.1,89]	(33.7,34.2]
1999-2000	2015	1	10	917.989	4.89	15.1	92.4	31.1	33.6	61	0	1	0	0	23.59	0	0	0	0	1	0	0	0	0	247	0	0	0	(30.3,31.1]	(91.3,93.9]	(33.3,33.7]
1999-2000	2018	1	6	17394.5	5.19	16	92.1	30.8	33.3	59	1	0	2	1	27.77	0	0	0	0	1	0	0	0	0	236	0	0	0	(30.3,31.1]	(91.3,93.9]	[27.8,33.3]
1999-2000	2019	2	9	1908.76	4.05	11.8	88.9	29.1	32.8	63	0	2	1	0	21.35	1	0	0	0	0	0	1	0	1	238	0	0	0	[14.7,29.1]	(86.1,89]	[27.8,33.3]
1999-2000	2020	2	12	1887.39	3.95	10.6	81	26.7	33	53	0	1	1	0	21.27	0	0	0	0	0	0	1	1	1	243	0	0	0	[14.7,29.1]	[51.1,86.1]	[27.8,33.3]
1999-2000	2022	2	11	15919.5	5.06	15.3	91.3	30.2	33.1	58	1	0	1	0	20.94	1	1	0	0	0	0	0	0	0	231	0	0	0	(29.1,30.3]	(89,91.3]	[27.8,33.3]
1999-2000	2023	2	13	5405.92	4.65	13.4	85.4	28.8	33.6	45	0	3	2	2	45.31	0	0	0	0	1	0	0	0	0	243	0	0	0	[14.7,29.1]	[51.1,86.1]	(33.3,33.7]
1999-2000	2025	1	11	2397.53	4.22	13.1	92.5	31.1	33.6	51	0	1	1	2	33.29	2	0	0	0	1	0	0	0	0	230	0	0	0	(30.3,31.1]	(91.3,93.9]	(33.3,33.7]
1999-2000	2029	2	12	8908.63	4.86	15.6	94.9	32	34.1	41	1	0	1	1	29.28	2	1	0	0	1	0	0	0	0	243	0	0	0	(31.1,32.1]	(93.9,125.3]	(33.7,34.2]
1999-2000	2031	1	13	14119.7	4.16	13.1	93.1	31.3	33.7	54	0	3	1	1	27.84	0	0	0	0	0	0	0	0	0	235	0	0	0	(31.1,32.1]	(91.3,93.9]	(33.3,33.7]
1999-2000	2037	1	7	4490.54	4.65	16.1	103.9	34.5	33.3	53	1	2	1	0	20.3	2	0	0	0	1	0	1	0	0	144	1	1	0	(32.1,60.8]	(93.9,125.3]	[27.8,33.3]
1999-2000	2039	1	6	3167.69	4.53	13.8	89.7	30.4	33.8	84	1	0	1	0	22.69	1	1	0	1	1	0	1	0	0	138	1	1	0	(30.3,31.1]	(89,91.3]	(33.7,34.2]
1999-2000	2041	1	7	17323.9	4.34	13.7	89.8	31.5	35.1	41	0	0	1	1	26.96	1	0	0	0	0	0	0	0	0	244	0	0	0	(31.1,32.1]	(89,91.3]	(34.7,44.9]
1999-2000	2045	1	4	2898.38	4.68	15	93.6	32	34.2	51	1	1	1	2	37.22	0	0	0	0	1	0	1	0	0	247	0	0	0	(31.1,32.1]	(91.3,93.9]	(33.7,34.2]
1999-2000	2053	2	5	1973.61	4.03	12.7	94.3	31.5	33.3	74	1	2	1	0	21.4	1	1	0	0	1	1	0	0	1	108	1	1	0	(31.1,32.1]	(93.9,125.3]	[27.8,33.3]
1999-2000	2054	1	9	8172.14	4.2	12	83.7	28.5	34	29	0	2	2	2	33.75	0	0	0	0	0	0	0	0	0	230	0	0	0	[14.7,29.1]	[51.1,86.1]	(33.7,34.2]
1999-2000	2055	1	6	18682.6	4.28	13.2	89.8	30.8	34.4	23	0	0	2	0	17.75	0	0	0	0	0	0	1	0	0	226	0	0	0	(30.3,31.1]	(89,91.3]	(34.2,34.7]
1999-2000	2057	2	11	3933.89	4.3	13.3	96.3	31	32.2	83	1	0	1	0	23.82	1	0	0	1	1	0	1	0	0	154	1	0	0	(30.3,31.1]	(93.9,125.3]	[27.8,33.3]
1999-2000	2058	1	9	6517.27	4.66	12.4	79.3	26.5	33.5	50	0	2	1	2	42.5	1	0	0	0	1	0	0	0	0	207	1	0	1	[14.7,29.1]	[51.1,86.1]	(33.3,33.7]
1999-2000	2061	2	8	6597.47	4.62	14.3	93.8	30.8	32.8	73	1	3	1	1	26.14	1	0	0	0	1	0	1	0	0	246	0	0	0	(30.3,31.1]	(91.3,93.9]	[27.8,33.3]
1999-2000	2064	1	11	22622.7	4.45	15.4	100.2	34.6	34.5	38	1	0	1	0	21.97	2	0	0	0	0	0	1	0	0	228	0	0	0	(32.1,60.8]	(93.9,125.3]	(34.2,34.7]
1999-2000	2066	2	2	4109.44	5.02	16.8	95.7	33.4	35	33	1	1	1	0	19.98	2	0	0	0	0	0	1	0	0	246	0	0	0	(32.1,60.8]	(93.9,125.3]	(34.7,44.9]
1999-2000	2068	2	1	9471.4	4.51	14.1	91.6	31.5	34.3	68	0	0	1	1	26.61	0	0	0	0	1	0	0	0	0	214	1	0	1	(31.1,32.1]	(91.3,93.9]	(34.2,34.7]
1999-2000	2071	1	13	12587.6	5.25	15.6	88.8	29.6	33.3	52	1	0	2	2	36.13	1	0	0	0	1	0	0	0	0	234	0	0	0	(29.1,30.3]	(86.1,89]	[27.8,33.3]
1999-2000	2073	3	1	3942.02	4.51	13.9	91.1	30.8	33.8	85	0	0	1	0	19.04	0	1	0	1	1	0	0	0	0	141	1	0	0	(30.3,31.1]	(89,91.3]	(33.7,34.2]
1999-2000	2074	2	9	4432.22	4.94	16.5	98.8	33.4	33.8	39	1	2	2	0	21.46	2	0	0	0	1	0	0	0	0	238	0	0	0	(32.1,60.8]	(93.9,125.3]	(33.7,34.2]
1999-2000	2075	1	3	1615.16	4.2	13.1	92.6	31.3	33.8	76	0	1	0	2	35.98	0	0	0	1	1	0	1	0	0	106	1	1	0	(31.1,32.1]	(91.3,93.9]	(33.7,34.2]
1999-2000	2076	1	8	18838.6	4.64	14.6	93.1	31.5	33.8	49	1	0	2	0	23.86	2	0	0	0	0	0	0	0	0	239	0	0	0	(31.1,32.1]	(91.3,93.9]	(33.7,34.2]
1999-2000	2078	3	1	3345.41	4.79	14.9	89.3	31.2	34.9	45	1	3	0	0	20.63	0	0	0	0	1	0	0	0	0	240	0	0	0	(31.1,32.1]	(89,91.3]	(34.7,44.9]
1999-2000	2084	1	11	2151.49	5.49	15.5	88.2	28.3	31.9	76	1	2	1	1	27.92	0	0	0	0	1	0	0	0	0	49	1	0	0	[14.7,29.1]	(86.1,89]	[27.8,33.3]
1999-2000	2088	2	9	3926.12	2.9	10.5	106.9	36.2	33.9	47	0	2	1	1	25.31	0	0	0	0	1	0	0	0	1	238	0	0	0	(32.1,60.8]	(93.9,125.3]	(33.7,34.2]
1999-2000	2091	1	1	22919.5	3.43	12.3	98.2	35.8	36.4	42	0	0	2	1	29.71	0	0	0	0	0	0	1	0	0	231	0	0	0	(32.1,60.8]	(93.9,125.3]	(34.7,44.9]
1999-2000	2092	1	10	3524.09	4.32	13.1	90.3	30.5	33.8	23	0	1	2	1	27.18	1	0	0	0	0	0	0	0	0	244	0	0	0	(30.3,31.1]	(89,91.3]	(33.7,34.2]
1999-2000	2094	1	6	4501.53	5.09	15.4	92.2	30.4	32.9	61	0	3	1	2	33.42	1	0	1	1	1	0	0	0	0	148	1	0	1	(30.3,31.1]	(91.3,93.9]	[27.8,33.3]
1999-2000	2097	1	6	13048.4	4.61	13.9	89.3	30.2	33.8	64	0	0	2	1	29.07	0	0	0	0	0	0	0	0	0	227	0	0	0	(29.1,30.3]	(89,91.3]	(33.7,34.2]
1999-2000	2101	1	11	5682.39	5.09	15	89.1	29.6	33.2	37	1	2	1	2	34.72	1	0	0	1	0	0	0	0	0	229	0	0	0	(29.1,30.3]	(89,91.3]	[27.8,33.3]
1999-2000	2102	2	5	4606.98	4.95	14.4	88.5	29.1	32.9	85	0	0	2	1	27.55	2	0	0	0	1	0	0	0	0	46	1	1	0	[14.7,29.1]	(86.1,89]	[27.8,33.3]
1999-2000	2103	2	9	1317.63	4.83	15.2	92.7	31.7	34.2	62	1	2	1	2	31.68	0	0	0	0	1	0	1	0	0	238	0	0	0	(31.1,32.1]	(91.3,93.9]	(33.7,34.2]
1999-2000	2106	2	7	22013.5	4.45	14.5	93.4	32.5	34.7	47	0	0	2	0	18.94	2	0	0	0	0	0	0	0	0	247	0	0	0	(32.1,60.8]	(91.3,93.9]	(34.2,34.7]
1999-2000	2107	2	2	22170.7	5.2	15.8	90.1	30.4	33.8	44	1	0	1	0	24.56	0	0	0	0	0	0	0	0	0	234	0	0	0	(30.3,31.1]	(89,91.3]	(33.7,34.2]
1999-2000	2110	1	3	816.449	4.77	15.4	93	32.3	34.7	67	0	1	0	0	24.73	0	0	1	0	0	0	0	0	0	237	0	0	0	(32.1,60.8]	(91.3,93.9]	(34.2,34.7]
1999-2000	2112	2	7	9092.35	5.08	16	93.2	31.7	33.9	37	1	3	2	1	26.17	2	0	0	0	1	0	0	0	0	246	0	0	0	(31.1,32.1]	(91.3,93.9]	(33.7,34.2]
1999-2000	2115	2	3	2257.25	5.3	16	88.5	30.1	34	59	1	1	2	0	23.44	0	0	0	0	0	0	0	0	0	247	0	0	0	(29.1,30.3]	(86.1,89]	(33.7,34.2]
1999-2000	2118	2	2	3899.83	4.93	15.4	92	31.2	34	21	0	1	1	0	24.87	2	0	0	1	0	0	0	0	0	233	0	0	0	(31.1,32.1]	(91.3,93.9]	(33.7,34.2]
1999-2000	2121	1	8	19430.2	4.28	14.1	95.2	32.8	34.4	42	0	0	2	0	19.03	0	0	0	1	0	0	1	1	0	240	0	0	0	(32.1,60.8]	(93.9,125.3]	(34.2,34.7]
1999-2000	2124	2	3	16061.3	4.36	13.1	86.8	30.2	34.8	51	0	3	1	1	28.45	0	0	0	0	1	0	0	0	0	248	0	0	0	(29.1,30.3]	(86.1,89]	(34.7,44.9]
1999-2000	2126	1	9	10391.5	3.99	13.1	94.6	32.7	34.6	72	0	0	2	1	28.75	0	0	0	0	1	0	0	1	0	110	1	1	0	(32.1,60.8]	(93.9,125.3]	(34.2,34.7]
1999-2000	2129	2	8	18546.6	3.88	12.7	97.1	32.8	33.8	44	0	0	2	0	20.59	0	0	0	0	0	0	0	0	0	246	0	0	0	(32.1,60.8]	(93.9,125.3]	(33.7,34.2]
1999-2000	2130	1	8	6255.95	5.28	13.9	82.7	26.5	32	30	1	3	1	2	40.75	0	0	0	0	1	0	0	0	0	241	0	0	0	[14.7,29.1]	[51.1,86.1]	[27.8,33.3]
1999-2000	2132	1	4	13585.8	4.61	14.9	94.3	32.3	34.2	79	0	0	1	2	33.17	0	0	0	1	1	0	0	0	0	156	1	1	0	(32.1,60.8]	(93.9,125.3]	(33.7,34.2]
1999-2000	2133	3	1	19512.8	4.63	13.3	86.6	28.8	33.2	46	0	0	2	1	25.9	1	0	0	0	0	0	0	0	0	239	0	0	0	[14.7,29.1]	(86.1,89]	[27.8,33.3]
1999-2000	2135	2	5	15739.5	4.09	13.3	92.8	32.5	35	30	0	0	1	0	23.75	2	0	0	0	0	0	0	0	0	248	0	0	0	(32.1,60.8]	(91.3,93.9]	(34.7,44.9]
1999-2000	2137	2	3	5910.75	4.71	13.1	85.9	27.8	32.3	81	0	0	1	2	34.18	0	0	0	1	1	0	0	0	0	94	1	1	0	[14.7,29.1]	[51.1,86.1]	[27.8,33.3]
1999-2000	2140	2	6	11632.2	3.99	13.3	95.3	33.2	34.8	64	0	0	2	0	20.67	2	1	0	0	0	0	0	0	0	188	1	0	1	(32.1,60.8]	(93.9,125.3]	(34.7,44.9]
1999-2000	2144	2	4	11225	4.01	12.5	89.6	31.3	34.9	63	0	0	2	2	30.32	1	0	0	0	1	0	0	0	0	238	0	0	0	(31.1,32.1]	(89,91.3]	(34.7,44.9]
1999-2000	2145	2	12	6771.82	4.39	13.2	86.9	30.1	34.7	32	0	2	2	1	26.63	2	0	0	0	0	0	1	0	0	237	0	0	0	(29.1,30.3]	(86.1,89]	(34.2,34.7]
1999-2000	2146	2	3	467.796	5.61	16.3	86.9	29.1	33.5	73	1	1	0	0	24.47	0	1	1	0	1	0	0	0	0	153	1	1	0	[14.7,29.1]	(86.1,89]	(33.3,33.7]
1999-2000	2149	1	10	1743.27	4.78	13.8	86.1	28.8	33.5	47	0	1	1	1	25.75	0	0	0	0	0	0	0	0	0	247	0	0	0	[14.7,29.1]	[51.1,86.1]	(33.3,33.7]
1999-2000	2150	1	2	9675.59	5.2	12.3	74.4	23.7	31.8	36	0	2	2	2	30.27	0	0	0	0	0	0	1	0	0	231	0	0	0	[14.7,29.1]	[51.1,86.1]	[27.8,33.3]
1999-2000	2162	2	1	11700.4	5.15	15.6	90.6	30.3	33.4	77	0	0	1	2	30.83	0	0	0	0	1	0	0	0	0	191	1	0	0	(29.1,30.3]	(89,91.3]	(33.3,33.7]
1999-2000	2163	1	1	16107.2	5.03	15.2	87.5	30.3	34.6	29	1	0	1	0	22.57	1	0	0	0	0	0	0	0	0	235	0	0	0	(29.1,30.3]	(86.1,89]	(34.2,34.7]
1999-2000	2168	2	4	2280.9	4.68	11.9	77.2	25.5	33	60	0	2	2	2	46.12	1	0	1	1	0	0	0	0	1	203	1	1	0	[14.7,29.1]	[51.1,86.1]	[27.8,33.3]
1999-2000	2177	2	2	17904.5	4.8	14.1	86.3	29.4	34	23	1	3	2	2	30.04	0	0	0	0	0	0	0	0	0	245	0	0	0	(29.1,30.3]	(86.1,89]	(33.7,34.2]
1999-2000	2179	1	11	13601.3	3.97	12.5	93.8	31.9	34.1	77	0	0	1	1	25.59	0	0	0	1	1	0	0	0	0	122	1	0	0	(31.1,32.1]	(91.3,93.9]	(33.7,34.2]
1999-2000	2181	1	6	2578.81	4.96	16	92.8	32.3	34.7	41	1	1	1	2	30.89	2	0	0	0	0	0	0	0	0	228	0	0	0	(32.1,60.8]	(91.3,93.9]	(34.2,34.7]
1999-2000	2182	2	5	5906.01	4.59	14.5	91.4	31.5	34.4	43	0	2	2	1	27.49	2	0	0	0	1	0	0	0	0	84	1	1	0	(31.1,32.1]	(91.3,93.9]	(34.2,34.7]
1999-2000	2184	2	12	9439.14	4.78	14.8	92.3	30.8	33.4	60	1	0	2	0	23.62	0	0	0	0	0	0	0	0	0	242	0	0	0	(30.3,31.1]	(91.3,93.9]	(33.3,33.7]
1999-2000	2185	2	1	9822.82	4.32	14.1	93.8	32.5	34.6	73	0	0	1	2	35.54	1	0	0	0	0	1	0	0	0	107	1	0	1	(32.1,60.8]	(91.3,93.9]	(34.2,34.7]
1999-2000	2186	1	9	18270.8	3.97	12.4	88.2	31.2	35.2	49	0	0	2	1	28	2	0	0	0	0	0	1	0	0	227	0	0	0	(31.1,32.1]	(86.1,89]	(34.7,44.9]
1999-2000	2188	1	11	26177.2	4.99	15.3	89.7	30.7	34.2	42	1	0	1	1	29.21	1	0	0	0	1	0	0	0	0	229	0	0	0	(30.3,31.1]	(89,91.3]	(33.7,34.2]
1999-2000	2189	3	1	7973.89	4.14	13.2	94.4	31.8	33.8	65	1	0	2	1	26.26	1	0	1	1	1	0	0	0	0	239	0	0	0	(31.1,32.1]	(93.9,125.3]	(33.7,34.2]
1999-2000	2193	1	12	5018.04	5.14	16.5	89.1	32	35.9	29	1	1	1	2	30.54	1	0	0	0	0	0	0	0	0	241	0	0	0	(31.1,32.1]	(89,91.3]	(34.7,44.9]
1999-2000	2194	1	7	5758.25	4.61	15	95.3	32.5	34	36	1	2	1	1	25.89	2	0	0	0	0	0	0	0	0	236	0	0	0	(32.1,60.8]	(93.9,125.3]	(33.7,34.2]
1999-2000	2196	1	4	2682.57	5.14	16.3	94.8	31.9	33.7	41	1	1	0	0	21.76	0	0	0	0	0	0	0	0	0	246	0	0	0	(31.1,32.1]	(93.9,125.3]	(33.3,33.7]
1999-2000	2199	1	13	2667.38	4.35	12.4	85.5	28.6	33.4	64	0	2	2	1	26	0	1	0	0	1	0	0	1	0	235	0	0	0	[14.7,29.1]	[51.1,86.1]	(33.3,33.7]
1999-2000	2200	2	8	4872.54	3.65	11.4	93.1	31.5	33.8	85	0	0	2	1	27.5	1	1	1	1	1	0	0	0	1	65	1	1	0	(31.1,32.1]	(91.3,93.9]	(33.7,34.2]
1999-2000	2203	1	5	7353.13	5.32	15.7	92.7	29.5	31.8	38	1	2	2	1	28.9	2	0	0	0	0	0	1	0	0	235	0	0	0	(29.1,30.3]	(91.3,93.9]	[27.8,33.3]
1999-2000	2207	2	1	7472.63	5.52	17.8	95.3	32.3	33.9	73	1	0	1	1	28.34	1	0	1	0	1	0	0	0	0	190	1	0	1	(32.1,60.8]	(93.9,125.3]	(33.7,34.2]
1999-2000	2210	2	6	714.466	4.3	13.5	90.6	31.3	34.6	64	0	1	1	2	41.43	1	0	0	1	1	0	0	0	0	224	1	0	1	(31.1,32.1]	(89,91.3]	(34.2,34.7]
1999-2000	2212	2	11	2564.38	4.66	15.1	95.7	32.4	33.9	57	1	1	1	0	19.81	0	0	0	0	0	0	0	0	0	230	0	0	0	(32.1,60.8]	(93.9,125.3]	(33.7,34.2]
1999-2000	2213	1	6	2689.91	5.28	15.3	86.8	29	33.4	47	1	1	1	1	29.82	1	0	1	1	0	0	0	0	0	229	0	0	0	[14.7,29.1]	(86.1,89]	(33.3,33.7]
1999-2000	2217	1	9	19898.1	3.82	14.3	108.6	37.4	34.4	31	1	0	2	0	19.11	2	0	0	0	0	0	0	0	0	229	0	0	0	(32.1,60.8]	(93.9,125.3]	(34.2,34.7]
1999-2000	2222	2	2	19791.3	5.43	15.4	83.9	28.3	33.8	43	1	0	2	1	28.33	1	0	0	0	0	0	0	0	0	245	0	0	0	[14.7,29.1]	[51.1,86.1]	(33.7,34.2]
1999-2000	2225	1	6	818.054	4.66	14.2	89.4	30.5	34	62	0	1	1	1	28.32	1	0	1	1	1	0	0	0	0	36	1	0	0	(30.3,31.1]	(89,91.3]	(33.7,34.2]
1999-2000	2226	1	1	10504	4.83	16.6	97.6	34.3	35.2	67	1	0	2	0	23.15	1	0	0	1	0	0	0	0	0	87	1	0	1	(32.1,60.8]	(93.9,125.3]	(34.7,44.9]
1999-2000	2231	2	2	16837.6	4.7	14.8	89.4	31.4	35.2	58	1	0	1	1	26.6	1	0	0	0	0	0	1	1	0	246	0	0	0	(31.1,32.1]	(89,91.3]	(34.7,44.9]
1999-2000	2232	1	9	16059.6	4.55	13.9	89.4	30.6	34.2	25	0	0	2	0	23.11	0	0	0	0	0	0	1	0	0	229	0	0	0	(30.3,31.1]	(89,91.3]	(33.7,34.2]
1999-2000	2236	1	1	17612.1	4.03	12.5	90.1	31.2	34.7	32	0	0	1	0	21.18	0	0	0	0	0	0	1	0	0	239	0	0	0	(31.1,32.1]	(89,91.3]	(34.2,34.7]
1999-2000	2237	2	11	16708	4.47	13.8	92.9	31	33.3	28	0	0	1	2	30.43	2	0	0	0	0	0	0	1	0	229	0	0	0	(30.3,31.1]	(91.3,93.9]	[27.8,33.3]
1999-2000	2238	1	7	5378.25	5.14	13.8	81.2	26.8	33.1	20	1	2	1	0	24.62	0	0	0	0	0	0	1	0	0	244	0	0	0	[14.7,29.1]	[51.1,86.1]	[27.8,33.3]
1999-2000	2239	2	12	24339.1	4.74	14.6	91.9	30.7	33.3	35	0	0	2	0	17.66	2	0	0	0	1	0	0	0	0	242	0	0	0	(30.3,31.1]	(91.3,93.9]	[27.8,33.3]
1999-2000	2242	2	1	19279.8	4.58	13.9	90.3	30.3	33.6	33	0	0	2	2	38.26	0	0	0	0	0	0	0	0	0	229	0	0	0	(29.1,30.3]	(89,91.3]	(33.3,33.7]
1999-2000	2245	1	10	17453.8	4.63	14	88	30.3	34.3	32	0	0	1	2	37.99	2	0	0	0	0	0	0	0	0	204	1	0	1	(29.1,30.3]	(86.1,89]	(34.2,34.7]
1999-2000	2247	2	2	17067.7	4.47	14.1	93.5	31.7	34	54	0	0	1	0	19.22	1	0	0	0	0	1	0	0	0	164	1	0	0	(31.1,32.1]	(91.3,93.9]	(33.7,34.2]
1999-2000	2248	2	6	599.672	4.54	14.3	91.9	31.5	34.2	73	0	1	0	0	16.5	1	0	0	1	1	0	0	0	0	67	1	0	0	(31.1,32.1]	(91.3,93.9]	(33.7,34.2]
1999-2000	2249	1	3	5362.46	5.45	16.3	87.4	29.8	34.1	37	1	1	1	2	31.12	0	0	0	0	0	0	1	0	0	237	0	0	0	(29.1,30.3]	(86.1,89]	(33.7,34.2]
1999-2000	2250	2	7	15183.3	5.44	16.2	89.1	29.8	33.5	36	1	3	2	1	26.01	0	0	0	0	0	0	0	0	0	246	0	0	0	(29.1,30.3]	(89,91.3]	(33.3,33.7]
1999-2000	2255	2	8	22684	3.87	11.4	88.2	29.5	33.3	27	0	0	2	1	29.9	2	0	0	0	1	0	0	0	1	245	0	0	0	(29.1,30.3]	(86.1,89]	[27.8,33.3]
1999-2000	2258	1	1	14638	4.61	13.7	89	29.6	33.3	26	0	0	2	0	24.69	0	0	0	0	0	0	0	0	0	231	0	0	0	(29.1,30.3]	(86.1,89]	[27.8,33.3]
1999-2000	2262	1	13	3725.47	5.67	16.3	87.1	28.8	33	22	1	1	0	0	22.87	0	0	0	0	0	0	1	0	0	235	0	0	0	[14.7,29.1]	(86.1,89]	[27.8,33.3]
1999-2000	2264	2	12	3342.87	5.45	16.8	90.7	30.7	33.9	22	1	1	1	0	19.34	2	0	0	0	0	0	1	0	0	242	0	0	0	(30.3,31.1]	(89,91.3]	(33.7,34.2]
1999-2000	2265	2	12	2658.73	3.97	11.8	88.9	29.5	33.3	85	0	2	1	1	27.73	0	0	0	1	1	0	0	0	1	29	1	1	0	(29.1,30.3]	(86.1,89]	[27.8,33.3]
1999-2000	2273	2	8	3191.16	5.64	17.5	92.1	31.1	33.7	25	1	1	0	1	25.17	2	0	0	0	0	0	0	0	0	244	0	0	0	(30.3,31.1]	(91.3,93.9]	(33.3,33.7]
1999-2000	2275	2	7	3100.44	3.53	12.7	104	36	34.6	79	0	2	2	1	26.84	0	1	1	1	1	0	0	0	0	72	1	0	0	(32.1,60.8]	(93.9,125.3]	(34.2,34.7]
1999-2000	2276	2	1	15575.2	5.59	16.5	87.8	29.7	33.8	29	1	0	1	1	28.31	2	0	0	0	0	0	0	0	0	169	1	1	0	(29.1,30.3]	(86.1,89]	(33.7,34.2]
1999-2000	2277	2	9	3653.08	5.02	10.6	69	21.3	30.8	54	1	0	1	1	29.87	1	0	0	0	0	0	1	0	1	207	1	1	0	[14.7,29.1]	[51.1,86.1]	[27.8,33.3]
1999-2000	2278	1	4	5626.45	5.41	16.5	89.4	30.5	34.2	32	1	1	1	2	37.11	1	0	0	0	0	0	0	0	0	246	0	0	0	(30.3,31.1]	(89,91.3]	(33.7,34.2]
1999-2000	2280	2	7	3971.33	4.32	11.6	81.4	26.9	33	47	0	3	0	2	30.39	0	0	1	0	0	0	0	0	1	245	0	0	0	[14.7,29.1]	[51.1,86.1]	[27.8,33.3]
1999-2000	2291	2	9	12324.3	5.05	16.1	89.3	31.9	35.7	39	1	0	2	0	24.39	2	0	0	0	0	0	1	0	0	240	0	0	0	(31.1,32.1]	(89,91.3]	(34.7,44.9]
1999-2000	2297	2	6	16128.7	4.36	14.9	97.6	34	34.8	53	0	0	2	1	26.23	2	0	0	0	0	0	0	0	0	231	0	0	0	(32.1,60.8]	(93.9,125.3]	(34.7,44.9]
1999-2000	2303	2	1	21620.2	4.48	14.5	96.8	32.3	33.4	45	0	0	2	0	22.09	2	0	0	0	0	0	0	0	0	235	0	0	0	(32.1,60.8]	(93.9,125.3]	(33.3,33.7]
1999-2000	2304	2	2	23237.8	5.56	16	86	28.8	33.5	35	1	0	1	2	60.87	1	0	0	0	1	0	1	0	0	245	0	0	0	[14.7,29.1]	[51.1,86.1]	(33.3,33.7]
1999-2000	2307	1	4	616.422	4.86	15.2	94.1	31.2	33.1	80	1	1	0	1	25.49	1	1	0	0	1	0	0	0	0	107	1	1	0	(31.1,32.1]	(93.9,125.3]	[27.8,33.3]
1999-2000	2312	2	1	9503.11	5.16	14.3	83.1	27.7	33.3	64	0	0	1	2	33.24	0	0	0	0	1	0	0	0	0	248	0	0	0	[14.7,29.1]	[51.1,86.1]	[27.8,33.3]
1999-2000	2317	1	11	18786.2	5.95	17.7	85.7	29.8	34.8	28	1	3	1	2	35.39	2	0	1	1	1	0	0	0	0	230	0	0	0	(29.1,30.3]	[51.1,86.1]	(34.7,44.9]
1999-2000	2318	1	7	4111.97	4.44	12.9	85.1	29	34.1	80	0	0	1	2	32.78	1	0	0	0	1	0	0	0	0	136	1	0	1	[14.7,29.1]	[51.1,86.1]	(33.7,34.2]
1999-2000	2319	2	3	2118.53	5.1	15.6	86.6	30.6	35.3	42	1	1	1	1	25.29	1	0	0	0	0	0	0	0	0	248	0	0	0	(30.3,31.1]	(86.1,89]	(34.7,44.9]
1999-2000	2326	2	1	15698.7	3.59	12.7	102.1	35.3	34.5	56	0	0	1	1	25.84	0	0	0	0	1	0	0	0	0	236	0	0	0	(32.1,60.8]	(93.9,125.3]	(34.2,34.7]
1999-2000	2328	2	9	4521.83	4.95	13.5	81.4	27.3	33.6	20	0	3	2	0	18.52	2	0	0	1	0	0	1	0	0	237	0	0	0	[14.7,29.1]	[51.1,86.1]	(33.3,33.7]
1999-2000	2329	2	4	6229.53	4.8	14.4	86.4	29.9	34.5	31	0	2	1	1	26.07	0	0	0	0	0	0	0	0	0	235	0	0	0	(29.1,30.3]	(86.1,89]	(34.2,34.7]
1999-2000	2331	2	3	10168.5	4.49	14.3	94.1	31.7	33.7	62	1	0	1	0	20.81	2	0	1	1	0	0	0	1	0	137	1	0	0	(31.1,32.1]	(93.9,125.3]	(33.3,33.7]
1999-2000	2332	2	12	6031.59	5.18	14.8	86.9	28.5	32.8	23	1	2	2	2	39.16	0	0	0	0	1	0	1	0	0	242	0	0	0	[14.7,29.1]	(86.1,89]	[27.8,33.3]
1999-2000	2334	1	8	17481.1	5.38	15.9	88	29.5	33.6	36	1	0	2	1	26.53	1	0	0	0	1	0	0	0	0	242	0	0	0	(29.1,30.3]	(86.1,89]	(33.3,33.7]
1999-2000	2335	1	10	1994.28	4.62	13.3	85.7	28.8	33.7	40	0	1	1	0	21.16	0	0	0	0	0	0	1	0	0	246	0	0	0	[14.7,29.1]	[51.1,86.1]	(33.3,33.7]
1999-2000	2336	1	8	10836.7	4.6	13.6	86	29.5	34.3	63	0	0	1	0	23.67	1	0	0	0	1	0	0	0	0	227	1	1	0	(29.1,30.3]	[51.1,86.1]	(34.2,34.7]
1999-2000	2337	1	3	600.615	4.03	12.3	90.4	30.5	33.8	62	1	1	0	1	28.27	0	0	1	1	1	0	0	0	1	166	1	0	1	(30.3,31.1]	(89,91.3]	(33.7,34.2]
1999-2000	2342	2	8	7913.15	3.97	12.7	95.6	32.3	33.7	74	1	0	2	0	23.09	1	1	1	0	0	0	0	0	1	183	1	0	0	(32.1,60.8]	(93.9,125.3]	(33.3,33.7]
1999-2000	2344	1	4	584.168	5.36	16.8	92.7	31.3	33.7	60	1	1	0	1	26.36	1	0	0	0	0	0	0	0	0	246	0	0	0	(31.1,32.1]	(91.3,93.9]	(33.3,33.7]
1999-2000	2345	1	2	20862.4	5.13	15	87.6	29.3	33.4	51	1	0	2	0	21.58	2	0	0	0	0	0	1	0	0	232	0	0	0	(29.1,30.3]	(86.1,89]	(33.3,33.7]
1999-2000	2346	2	12	6660.94	4.78	14.5	88.3	30.3	34.2	66	1	0	0	2	35.94	1	1	1	0	0	0	0	0	0	140	1	1	0	(29.1,30.3]	(86.1,89]	(33.7,34.2]
1999-2000	2347	2	1	15904.8	4.47	13.9	92.1	31.1	33.8	52	0	0	2	1	28.12	0	0	0	0	0	0	0	0	0	236	0	0	0	(30.3,31.1]	(91.3,93.9]	(33.7,34.2]
1999-2000	2349	1	7	5065.99	5.18	14.9	86.2	28.6	33.2	64	1	3	2	1	26.81	2	1	1	0	0	0	0	0	0	167	1	0	0	[14.7,29.1]	(86.1,89]	[27.8,33.3]
1999-2000	2351	2	10	6129.48	4.6	12.9	84.7	28	33	84	0	0	0	2	31.95	0	1	0	1	1	0	0	0	0	96	1	0	0	[14.7,29.1]	[51.1,86.1]	[27.8,33.3]
1999-2000	2353	1	5	18552.4	4.22	13.1	91.4	30.9	33.8	57	0	0	2	0	24.57	0	0	1	0	1	0	0	1	0	149	1	0	0	(30.3,31.1]	(91.3,93.9]	(33.7,34.2]
1999-2000	2357	1	4	10781.5	5.34	15.8	86.4	29.5	34.1	28	1	1	1	1	27.66	0	0	0	0	0	0	0	0	0	247	0	0	0	(29.1,30.3]	(86.1,89]	(33.7,34.2]
1999-2000	2358	1	1	5605.73	5.02	14.4	84.8	28.6	33.8	81	0	0	2	2	34.04	0	1	0	0	1	0	0	0	0	112	1	1	0	[14.7,29.1]	[51.1,86.1]	(33.7,34.2]
1999-2000	2360	2	3	589.731	4.93	14.3	85.9	29	33.8	64	0	1	0	2	30.9	0	0	1	0	1	0	0	0	0	246	0	0	0	[14.7,29.1]	[51.1,86.1]	(33.7,34.2]
1999-2000	2361	1	6	952.684	4.4	13.4	90.7	30.5	33.6	70	0	1	2	1	28.59	0	0	0	0	0	0	0	0	0	106	1	0	1	(30.3,31.1]	(89,91.3]	(33.3,33.7]
1999-2000	2362	1	8	15779.1	4.91	14.9	89.7	30.4	33.8	23	1	3	2	0	22.78	0	0	0	1	0	0	0	0	0	238	0	0	0	(30.3,31.1]	(89,91.3]	(33.7,34.2]
1999-2000	2363	2	12	11584.2	4.64	14.1	87.7	30.5	34.8	63	0	0	1	2	34.08	0	0	0	0	1	0	1	0	0	242	0	0	0	(30.3,31.1]	(86.1,89]	(34.7,44.9]
1999-2000	2364	2	6	6617.69	4.78	14	87.3	29.2	33.5	32	1	2	1	0	22.12	0	0	0	0	0	0	1	0	0	233	0	0	0	(29.1,30.3]	(86.1,89]	(33.3,33.7]
1999-2000	2366	2	5	8252.5	4.06	13.6	99.5	33.6	33.7	74	1	0	1	1	26.7	1	0	0	1	0	0	0	0	0	126	1	1	0	(32.1,60.8]	(93.9,125.3]	(33.3,33.7]
1999-2000	2373	2	6	9260.44	4.79	14	86.4	29.2	33.8	59	0	0	2	2	30.97	0	0	1	1	0	0	0	0	0	174	1	0	0	(29.1,30.3]	(86.1,89]	(33.7,34.2]
1999-2000	2375	2	8	19661.2	3.97	13.5	98.5	34	34.5	44	0	0	2	0	18.1	0	0	0	0	0	0	1	0	0	245	0	0	0	(32.1,60.8]	(93.9,125.3]	(34.2,34.7]
1999-2000	2376	1	4	552.516	5.22	15.4	88.5	29.5	33.3	61	1	1	0	1	25.29	2	0	0	0	0	0	1	0	0	123	1	0	0	(29.1,30.3]	(86.1,89]	[27.8,33.3]
1999-2000	2388	2	5	14199.9	4.41	13.9	90.6	31.6	35	21	0	0	1	2	30.65	2	0	0	0	0	0	0	0	0	242	0	0	0	(31.1,32.1]	(89,91.3]	(34.7,44.9]
1999-2000	2391	2	11	4242.76	4.96	12.9	79.8	25.9	32.5	69	0	2	1	2	32.81	0	1	0	0	1	0	0	0	0	173	1	1	0	[14.7,29.1]	[51.1,86.1]	[27.8,33.3]
1999-2000	2392	2	8	17763.3	4.26	12.4	87.4	29	33.2	50	0	0	1	2	42.59	0	1	0	0	1	0	0	0	0	246	0	0	0	[14.7,29.1]	(86.1,89]	[27.8,33.3]
1999-2000	2395	2	7	7745.09	4.79	14.9	90.9	31.1	34.1	65	0	3	1	1	29.04	1	0	0	0	1	0	0	0	0	245	0	0	0	(30.3,31.1]	(89,91.3]	(33.7,34.2]
1999-2000	2398	1	13	451.509	4.09	13.4	92.2	32.7	35.5	76	1	1	1	2	35.24	1	1	0	0	1	0	0	0	0	213	1	0	0	(32.1,60.8]	(91.3,93.9]	(34.7,44.9]
1999-2000	2399	2	6	13466.1	5.05	15	89.8	29.8	33.1	41	0	3	1	0	24.42	1	0	0	0	0	0	0	0	0	233	0	0	0	(29.1,30.3]	(89,91.3]	[27.8,33.3]
1999-2000	2400	3	1	8970.3	4.69	13.8	86.5	29	33.5	60	0	0	1	1	28.21	0	0	0	0	0	0	0	0	0	240	0	0	0	[14.7,29.1]	(86.1,89]	(33.3,33.7]
1999-2000	2405	2	8	19131.9	4.19	13.9	96	33.2	34.6	47	0	3	2	0	21.73	0	0	0	0	0	0	0	0	0	244	0	0	0	(32.1,60.8]	(93.9,125.3]	(34.2,34.7]
1999-2000	2407	2	4	4738.97	4.45	14.6	95.5	32.5	34.1	37	1	2	2	0	24.83	2	0	0	0	0	0	0	0	0	236	0	0	0	(32.1,60.8]	(93.9,125.3]	(33.7,34.2]
1999-2000	2412	1	4	2373.22	5.01	15.2	89.4	30.5	34	48	0	1	1	1	29.93	2	0	0	1	1	0	0	0	0	246	0	0	0	(30.3,31.1]	(89,91.3]	(33.7,34.2]
1999-2000	2418	2	6	15214.4	4.97	14.9	85.8	30	35	50	0	3	2	1	28.68	0	0	1	1	1	0	0	0	0	184	1	0	0	(29.1,30.3]	[51.1,86.1]	(34.7,44.9]
1999-2000	2423	1	8	6812.44	5.14	15.6	90.8	30.4	33.5	70	1	0	1	0	24.7	0	0	0	0	0	0	0	1	0	239	0	0	0	(30.3,31.1]	(89,91.3]	(33.3,33.7]
1999-2000	2426	1	12	683.486	3.61	11.3	93.4	31.1	33.3	82	0	1	0	1	25.83	0	1	0	1	1	0	0	0	1	85	1	1	0	(30.3,31.1]	(91.3,93.9]	[27.8,33.3]
1999-2000	2427	2	10	18055.7	5.03	15.9	90.1	31.7	35.2	53	1	0	2	1	28.23	0	0	0	0	0	0	0	0	0	234	0	0	0	(31.1,32.1]	(89,91.3]	(34.7,44.9]
1999-2000	2429	2	7	4431.38	4.16	13.7	97.5	32.9	33.8	58	1	2	2	0	18.33	2	0	0	1	1	0	1	0	0	245	0	0	0	(32.1,60.8]	(93.9,125.3]	(33.7,34.2]
1999-2000	2432	1	4	1179.97	4.82	14.6	88	30.3	34.4	60	0	1	1	2	31.74	1	0	0	0	1	0	0	0	0	246	0	0	0	(29.1,30.3]	(86.1,89]	(34.2,34.7]
1999-2000	2434	2	2	4037.92	5.61	17.5	88.9	31.2	35	21	1	1	0	0	19.57	0	0	0	0	0	0	0	0	0	245	0	0	0	(31.1,32.1]	(86.1,89]	(34.7,44.9]
1999-2000	2439	1	6	2192.56	4.11	13.1	94.3	31.8	33.8	42	0	1	1	2	34.88	0	0	0	0	1	0	0	0	0	228	0	0	0	(31.1,32.1]	(93.9,125.3]	(33.7,34.2]
1999-2000	2440	2	11	23119.7	5.21	15	89	28.7	32.3	45	1	0	2	0	24.87	0	0	0	0	0	0	0	0	0	229	0	0	0	[14.7,29.1]	(86.1,89]	[27.8,33.3]
1999-2000	2441	3	1	11958.1	4.91	15	93.7	30.6	32.7	52	1	0	2	0	21.46	1	0	0	0	0	0	0	0	0	240	0	0	0	(30.3,31.1]	(91.3,93.9]	[27.8,33.3]
1999-2000	2443	2	8	16684.9	4.53	14.2	92.6	31.3	33.8	36	0	0	2	0	22.59	0	0	0	0	0	0	0	0	0	245	0	0	0	(31.1,32.1]	(91.3,93.9]	(33.7,34.2]
1999-2000	2445	2	6	2001.08	5.07	15.2	88.7	30.2	34	43	1	1	0	0	24.85	2	0	0	0	0	0	1	0	0	232	0	0	0	(29.1,30.3]	(86.1,89]	(33.7,34.2]
1999-2000	2447	2	10	24467.3	5.71	16.5	83.6	28.9	34.6	44	1	3	1	1	26.91	2	0	0	0	0	0	0	0	0	234	0	0	0	[14.7,29.1]	[51.1,86.1]	(34.2,34.7]
1999-2000	2449	2	2	3466.43	4.49	13.8	90.2	30.7	34	24	0	1	2	2	30.74	1	0	0	0	0	0	1	0	0	246	0	0	0	(30.3,31.1]	(89,91.3]	(33.7,34.2]
1999-2000	2450	2	9	3238.69	5.44	15.9	85.8	29.1	34	49	1	2	1	1	28.37	0	0	0	0	0	0	0	0	0	237	0	0	0	[14.7,29.1]	[51.1,86.1]	(33.7,34.2]
1999-2000	2451	1	13	1677.34	4.78	14.8	94.7	30.9	32.7	59	0	1	0	2	35.38	1	0	0	0	1	0	1	0	0	235	0	0	0	(30.3,31.1]	(93.9,125.3]	[27.8,33.3]
1999-2000	2455	2	9	10174.7	5.2	16.2	91.6	31.1	33.9	22	1	3	1	0	24.09	2	0	0	0	0	0	0	0	0	238	0	0	0	(30.3,31.1]	(91.3,93.9]	(33.7,34.2]
1999-2000	2456	2	13	1690.95	4.49	13.5	87.2	30	34.5	40	0	1	2	2	30.73	0	0	0	0	0	0	0	0	0	238	0	0	0	(29.1,30.3]	(86.1,89]	(34.2,34.7]
1999-2000	2457	2	12	4157.93	5.04	15.2	88.2	30.3	34.4	26	1	1	2	0	24.53	0	0	0	0	0	0	0	0	0	242	0	0	0	(29.1,30.3]	(86.1,89]	(34.2,34.7]
1999-2000	2458	1	6	1134.47	4.89	15	91.1	30.7	33.7	62	0	1	1	1	29.55	1	0	0	0	0	0	0	0	0	226	0	0	0	(30.3,31.1]	(89,91.3]	(33.3,33.7]
1999-2000	2471	2	11	7469.11	3.99	11.3	89.1	28.2	31.6	51	0	2	1	0	24.94	0	0	0	0	1	0	0	0	1	231	0	0	0	[14.7,29.1]	(89,91.3]	[27.8,33.3]
1999-2000	2472	2	8	23593	5.11	15.6	93	30.7	33	21	1	3	1	1	29.99	2	0	0	0	0	0	0	0	0	245	0	0	0	(30.3,31.1]	(91.3,93.9]	[27.8,33.3]
1999-2000	2473	2	1	24570.3	4.48	13.8	91.1	30.7	33.7	82	0	0	1	1	29.02	0	1	0	1	1	0	0	0	0	74	1	1	0	(30.3,31.1]	(89,91.3]	(33.3,33.7]
1999-2000	2476	2	4	7055.21	4.98	14.1	86	28.3	32.8	41	1	3	0	1	25.81	0	0	1	0	0	0	0	0	0	238	0	0	0	[14.7,29.1]	[51.1,86.1]	[27.8,33.3]
1999-2000	2477	2	5	6070.51	4.34	13.3	89.5	30.5	34	49	0	2	2	2	34.33	1	0	1	1	1	0	0	0	0	240	0	0	0	(30.3,31.1]	(89,91.3]	(33.7,34.2]
1999-2000	2478	2	11	26176	4.05	12.9	94.7	31.7	33.5	48	0	0	0	0	23.67	2	0	0	0	0	0	0	1	0	230	0	0	0	(31.1,32.1]	(93.9,125.3]	(33.3,33.7]
1999-2000	2479	2	5	11381.6	4.69	15	94.6	32.2	34	47	0	3	2	1	27.42	2	0	0	0	1	0	0	0	0	242	0	0	0	(32.1,60.8]	(93.9,125.3]	(33.7,34.2]
1999-2000	2480	2	6	8797.74	3.56	12.1	99.1	34	34.3	79	1	0	1	1	28.58	0	1	1	1	1	0	0	0	1	60	1	0	0	(32.1,60.8]	(93.9,125.3]	(34.2,34.7]
1999-2000	2483	2	9	3380.73	4.72	15.6	96.2	32.9	34.2	50	0	2	1	2	33.27	2	0	0	0	1	0	1	0	0	210	1	0	1	(32.1,60.8]	(93.9,125.3]	(33.7,34.2]
1999-2000	2484	2	6	17382.4	4.4	13.4	87.3	30.3	34.8	28	0	3	1	0	22.91	0	0	0	0	0	0	0	0	0	232	0	0	0	(29.1,30.3]	(86.1,89]	(34.7,44.9]
1999-2000	2485	2	11	26655.6	4.48	12.9	89.9	28.8	32	46	1	0	2	1	27.81	0	0	0	1	0	0	0	0	1	231	0	0	0	[14.7,29.1]	(89,91.3]	[27.8,33.3]
1999-2000	2488	2	10	1308.19	5.26	13.8	79.6	26.2	32.8	81	1	1	0	0	24.41	1	0	0	0	1	0	1	0	0	94	1	0	0	[14.7,29.1]	[51.1,86.1]	[27.8,33.3]
1999-2000	2491	2	6	3939.4	4.37	13.6	92.8	31	33.4	82	1	0	1	1	26.52	2	0	0	0	0	0	1	1	0	27	1	1	0	(30.3,31.1]	(91.3,93.9]	(33.3,33.7]
1999-2000	2492	2	5	4514.35	4.77	14.9	95.2	31.3	32.8	42	1	2	1	1	28.08	1	0	0	0	1	0	0	0	0	112	1	0	0	(31.1,32.1]	(93.9,125.3]	[27.8,33.3]
1999-2000	2494	1	7	5232.48	4.81	15.6	97.3	32.3	33.2	20	1	2	1	0	23.38	2	0	0	0	0	0	1	0	0	244	0	0	0	(32.1,60.8]	(93.9,125.3]	[27.8,33.3]
1999-2000	2495	2	2	4251.25	5.13	15	86.3	29.3	34	24	1	1	1	1	26.73	1	0	0	0	0	0	0	0	0	245	0	0	0	(29.1,30.3]	(86.1,89]	(33.7,34.2]
1999-2000	2500	1	11	10221.1	4.24	11.9	82	28.1	34.2	50	0	0	1	2	62.47	0	0	1	0	1	0	1	1	1	247	0	0	0	[14.7,29.1]	[51.1,86.1]	(33.7,34.2]
1999-2000	2504	2	3	3646.52	4.59	13.1	84.4	28.6	33.8	36	0	1	0	1	26.4	0	0	0	0	0	0	0	0	0	248	0	0	0	[14.7,29.1]	[51.1,86.1]	(33.7,34.2]
1999-2000	2508	2	8	6431.98	5.43	12.8	73.8	23.5	31.8	33	0	2	2	2	33.9	0	0	0	0	0	0	0	0	0	245	0	0	0	[14.7,29.1]	[51.1,86.1]	[27.8,33.3]
1999-2000	2517	2	10	1565.09	4.44	13.5	91.7	30.5	33.3	69	0	1	0	0	20.38	0	0	1	1	1	0	1	0	0	54	1	0	0	(30.3,31.1]	(91.3,93.9]	[27.8,33.3]
1999-2000	2520	1	4	4047.58	4.57	14	90.2	30.6	33.9	37	0	1	1	1	27.77	0	0	0	0	0	0	0	0	0	246	0	0	0	(30.3,31.1]	(89,91.3]	(33.7,34.2]
1999-2000	2524	2	10	7891.6	4.49	12.7	83.1	28.4	34.2	54	0	2	1	2	44.85	0	0	0	0	1	0	0	0	0	234	0	0	0	[14.7,29.1]	[51.1,86.1]	(33.7,34.2]
1999-2000	2527	1	2	10663.3	3.94	11.4	86.9	28.9	33.3	29	0	3	2	2	32.92	0	0	0	0	0	0	0	0	1	232	0	0	0	[14.7,29.1]	(86.1,89]	[27.8,33.3]
1999-2000	2528	1	3	5408.58	4.92	16.2	97.5	32.8	33.7	82	1	0	1	2	34.81	0	0	0	1	1	0	0	1	0	49	1	0	0	(32.1,60.8]	(93.9,125.3]	(33.3,33.7]
1999-2000	2529	2	12	5055.77	5.47	15.4	85.1	28.1	33	52	1	2	2	0	19.91	2	0	0	0	0	0	0	0	0	242	0	0	0	[14.7,29.1]	[51.1,86.1]	[27.8,33.3]
1999-2000	2531	1	7	3328.69	3.63	12.3	101.6	33.8	33.3	84	1	0	1	2	30.77	1	0	0	0	0	0	1	1	1	66	1	1	0	(32.1,60.8]	(93.9,125.3]	[27.8,33.3]
1999-2000	2536	1	6	3896.98	4.69	13.9	87.8	29.4	33.5	20	0	1	1	1	27.03	0	0	0	0	0	0	0	0	0	229	0	0	0	(29.1,30.3]	(86.1,89]	(33.3,33.7]
1999-2000	2544	1	13	338.676	4.64	13.7	89.1	29.5	33.1	37	0	1	1	1	25.64	0	0	0	0	0	0	0	0	0	234	0	0	0	(29.1,30.3]	(89,91.3]	[27.8,33.3]
1999-2000	2548	1	9	10379.9	4.01	12.6	92.6	31.5	34	77	0	0	1	2	45.59	1	1	0	1	0	1	0	1	0	123	1	1	0	(31.1,32.1]	(91.3,93.9]	(33.7,34.2]
1999-2000	2550	1	13	4452.2	4.93	15.2	91.7	31	33.8	28	1	1	2	0	24.96	0	0	0	0	0	0	0	0	0	244	0	0	0	(30.3,31.1]	(91.3,93.9]	(33.7,34.2]
1999-2000	2551	2	8	2966.18	5.55	14.3	81	25.8	31.8	72	0	2	0	1	28.74	0	0	0	0	0	0	0	0	0	246	0	0	0	[14.7,29.1]	[51.1,86.1]	[27.8,33.3]
1999-2000	2552	1	8	23977.9	4.71	14.1	89.9	30	33.3	35	0	3	2	2	41.6	1	0	0	1	1	0	0	0	0	246	0	0	0	(29.1,30.3]	(89,91.3]	[27.8,33.3]
1999-2000	2553	2	12	20052.3	5.18	16.5	92.7	32.3	34.9	40	1	0	1	0	24.6	0	0	0	0	0	0	0	0	0	242	0	0	0	(32.1,60.8]	(91.3,93.9]	(34.7,44.9]
1999-2000	2556	2	10	16286.7	4.01	12.1	88.7	30.3	34.2	52	0	3	0	2	38.94	0	0	0	1	1	0	0	0	0	234	0	0	0	(29.1,30.3]	(86.1,89]	(33.7,34.2]
1999-2000	2560	1	5	17100	4.72	15.1	91.9	32	34.9	54	1	0	2	1	25.62	1	1	0	0	1	0	0	0	0	233	0	0	0	(31.1,32.1]	(91.3,93.9]	(34.7,44.9]
1999-2000	2569	2	13	446.95	4.3	13.1	89.1	30.6	34.3	65	0	1	1	2	31.61	1	0	0	0	1	0	0	0	0	234	0	0	0	(30.3,31.1]	(89,91.3]	(34.2,34.7]
1999-2000	2574	2	9	4983.82	4.55	14.3	91.6	31.4	34.2	31	0	3	2	2	40.05	2	0	0	0	1	0	0	0	0	237	0	0	0	(31.1,32.1]	(91.3,93.9]	(33.7,34.2]
1999-2000	2575	1	7	4508.13	5.3	15.1	86.9	28.7	33	43	1	2	0	1	29.93	0	0	0	0	0	0	0	0	0	244	0	0	0	[14.7,29.1]	(86.1,89]	[27.8,33.3]
1999-2000	2579	3	1	24114.5	4.84	14.7	89.3	30.3	33.8	47	1	0	1	1	28.83	0	0	0	0	0	0	0	0	0	238	0	0	0	(29.1,30.3]	(89,91.3]	(33.7,34.2]
1999-2000	2583	2	11	12064.6	4.61	12.9	89.8	28.2	31.3	70	0	0	0	2	32.01	0	0	1	0	1	0	0	0	0	41	1	0	1	[14.7,29.1]	(89,91.3]	[27.8,33.3]
1999-2000	2586	2	10	7634.19	5.69	17.8	92.2	31.3	34	21	1	2	1	0	17.11	0	0	0	0	0	0	1	0	0	235	0	0	0	(31.1,32.1]	(91.3,93.9]	(33.7,34.2]
1999-2000	2591	2	13	3353.23	4.4	13.3	88.8	30.2	34	29	0	1	0	1	26.76	0	0	0	0	0	0	0	0	0	244	0	0	0	(29.1,30.3]	(86.1,89]	(33.7,34.2]
1999-2000	2596	1	3	622.352	4.82	15	91.4	31	33.8	73	1	1	0	2	34.09	2	1	0	0	1	0	0	0	0	111	1	1	0	(30.3,31.1]	(91.3,93.9]	(33.7,34.2]
1999-2000	2597	2	5	7592.25	4.27	12.8	88.7	30	33.8	37	0	2	2	0	22.68	1	0	0	0	0	0	1	0	0	242	0	0	0	(29.1,30.3]	(86.1,89]	(33.7,34.2]
1999-2000	2599	2	3	589.731	4.63	13.9	91	30.2	33.2	85	0	1	0	0	24	1	0	0	0	1	0	0	0	0	41	1	1	0	(29.1,30.3]	(89,91.3]	[27.8,33.3]
1999-2000	2601	1	7	4371.81	5.11	14.9	88.2	29.2	33	55	1	2	1	0	20.08	2	0	0	0	0	0	1	0	0	245	0	0	0	(29.1,30.3]	(86.1,89]	[27.8,33.3]
1999-2000	2605	1	13	3275.34	3.87	11.9	93	30.9	33.2	64	0	2	1	0	18.63	0	0	0	0	1	0	1	1	1	233	0	0	0	(30.3,31.1]	(91.3,93.9]	[27.8,33.3]
1999-2000	2608	2	13	21682.3	4.59	14.2	91.8	31	33.8	47	0	0	1	0	21.75	1	0	0	0	0	0	1	0	0	243	0	0	0	(30.3,31.1]	(91.3,93.9]	(33.7,34.2]
1999-2000	2609	2	11	9919.52	4.48	12.9	83.2	28.6	34.4	74	0	0	1	1	27.19	0	0	0	0	1	0	1	1	0	187	1	0	0	[14.7,29.1]	[51.1,86.1]	(34.2,34.7]
1999-2000	2612	2	4	12491.4	4.53	14.3	92.2	31.5	34.2	28	1	0	2	0	22.06	0	0	0	0	0	0	1	0	0	238	0	0	0	(31.1,32.1]	(91.3,93.9]	(33.7,34.2]
1999-2000	2613	3	1	14220.8	4.32	12.9	91.9	29.8	32.5	32	0	0	2	0	20.05	0	0	0	0	0	0	1	0	0	238	0	0	0	(29.1,30.3]	(91.3,93.9]	[27.8,33.3]
1999-2000	2615	2	1	7296.07	5.47	17	88.4	31.1	35.3	72	1	0	1	1	28.09	0	0	1	1	1	0	0	0	0	214	1	0	0	(30.3,31.1]	(86.1,89]	(34.7,44.9]
1999-2000	2617	2	13	8549.17	4.04	12.9	92.8	32	34.5	66	0	3	0	0	21.51	0	0	1	0	0	0	0	0	0	242	0	0	0	(31.1,32.1]	(91.3,93.9]	(34.2,34.7]
1999-2000	2620	2	1	7150.77	5.13	16.6	95.9	32.4	33.8	73	1	0	1	1	25.49	1	0	1	1	1	0	0	1	0	34	1	0	1	(32.1,60.8]	(93.9,125.3]	(33.7,34.2]
1999-2000	2621	2	5	18119.1	5.25	15.3	89.3	29.2	32.7	32	1	0	2	2	31.97	1	0	0	0	1	0	0	0	0	241	0	0	0	(29.1,30.3]	(89,91.3]	[27.8,33.3]
1999-2000	2625	1	7	13544.2	4.36	13.4	90.6	30.9	34.1	56	0	0	2	0	21.03	1	0	0	0	1	0	0	0	0	240	0	0	0	(30.3,31.1]	(89,91.3]	(33.7,34.2]
1999-2000	2633	2	7	1870.83	5.31	16.2	90.1	30.4	33.7	46	1	1	0	0	24.06	1	0	0	0	1	0	1	0	0	230	0	0	0	(30.3,31.1]	(89,91.3]	(33.3,33.7]
1999-2000	2634	1	3	622.671	4.47	14.4	97.1	32.1	33.1	74	0	1	0	0	12.04	0	0	0	0	0	0	1	0	0	54	1	0	0	(31.1,32.1]	(93.9,125.3]	[27.8,33.3]
1999-2000	2636	1	6	2581.68	5.48	17.8	94.3	32.5	34.6	47	1	1	0	2	31.33	0	0	0	1	1	0	0	0	0	76	1	0	0	(32.1,60.8]	(93.9,125.3]	(34.2,34.7]
1999-2000	2643	1	7	3141.83	3.33	10.6	93.9	31.7	33.8	62	0	2	1	1	27	2	0	1	1	1	0	0	0	1	91	1	0	0	(31.1,32.1]	(91.3,93.9]	(33.7,34.2]
1999-2000	2644	2	2	14670.1	5.18	15.2	86.2	29.5	34.2	26	0	0	2	2	36.09	0	0	0	0	0	0	0	0	0	233	0	0	0	(29.1,30.3]	(86.1,89]	(33.7,34.2]
1999-2000	2645	2	7	8234.05	5.43	17	92	31.2	33.9	65	1	3	2	1	25.11	1	0	0	1	1	0	0	0	0	230	0	0	0	(31.1,32.1]	(91.3,93.9]	(33.7,34.2]
1999-2000	2650	2	9	3887.53	4.56	12.8	82.3	28.2	34.2	42	0	2	1	2	37.68	0	0	1	0	1	0	0	0	0	239	0	0	0	[14.7,29.1]	[51.1,86.1]	(33.7,34.2]
1999-2000	2653	1	2	21414.7	3.67	10.9	89.9	29.5	32.8	56	0	0	2	2	39.67	1	0	0	0	1	0	0	0	1	231	0	0	0	(29.1,30.3]	(89,91.3]	[27.8,33.3]
1999-2000	2654	2	12	6637.43	4.11	12.2	88	29.6	33.8	32	0	2	2	1	25.21	0	0	0	0	0	0	1	0	0	241	0	0	0	(29.1,30.3]	(86.1,89]	(33.7,34.2]
1999-2000	2655	1	3	29168.9	5.18	16	88.6	30.8	34.8	47	1	0	1	0	23.9	1	0	0	0	0	0	0	0	0	237	0	0	0	(30.3,31.1]	(86.1,89]	(34.7,44.9]
1999-2000	2658	1	1	17814.3	4.99	14.9	85.7	29.9	34.8	51	0	0	2	1	29.3	0	0	0	0	1	0	0	0	0	232	0	0	0	(29.1,30.3]	[51.1,86.1]	(34.7,44.9]
1999-2000	2660	2	6	20460.3	5.36	15.8	87.4	29.5	33.8	42	1	0	2	2	32.58	0	0	0	1	1	0	0	0	0	233	0	0	0	(29.1,30.3]	(86.1,89]	(33.7,34.2]
1999-2000	2661	1	1	19982.4	4.71	15.5	93.6	32.8	35.1	33	1	0	1	2	44.41	2	0	1	0	1	0	0	0	0	231	0	0	0	(32.1,60.8]	(91.3,93.9]	(34.7,44.9]
1999-2000	2662	2	11	20738.4	4.55	13.9	96.6	30.6	31.7	35	1	0	1	0	23.8	1	0	0	0	0	0	0	0	0	230	0	0	0	(30.3,31.1]	(93.9,125.3]	[27.8,33.3]
1999-2000	2663	1	11	23065.4	5.04	15.9	93.4	31.5	33.8	32	1	0	1	2	32.97	0	0	0	0	1	0	0	0	0	229	0	0	0	(31.1,32.1]	(91.3,93.9]	(33.7,34.2]
1999-2000	2669	1	1	8987.73	5.8	17	83.6	29.4	35.2	40	1	3	0	2	33.22	1	0	0	0	1	1	0	0	0	249	0	0	0	(29.1,30.3]	[51.1,86.1]	(34.7,44.9]
1999-2000	2671	2	6	4221.64	4.98	13.5	83.1	27	32.6	39	1	1	1	2	47.06	0	0	0	0	0	0	0	0	0	244	0	0	0	[14.7,29.1]	[51.1,86.1]	[27.8,33.3]
1999-2000	2672	2	11	7208.58	6.05	14.9	74.2	24.6	33.2	29	1	2	1	2	35.9	0	0	0	0	0	0	1	0	0	231	0	0	0	[14.7,29.1]	[51.1,86.1]	[27.8,33.3]
1999-2000	2673	1	9	9471.4	4.24	14.1	96.7	33.3	34.4	67	0	0	1	2	32.68	0	0	0	0	1	0	0	0	0	230	0	0	0	(32.1,60.8]	(93.9,125.3]	(34.2,34.7]
1999-2000	2678	2	9	2418.32	4.15	13.1	93.9	31.5	33.7	78	0	2	1	1	26.91	0	1	1	0	1	0	0	0	0	136	1	0	0	(31.1,32.1]	(91.3,93.9]	(33.3,33.7]
1999-2000	2679	1	3	2369.54	4.36	14	96.1	32.2	33.4	43	0	1	1	0	22.21	0	0	0	0	0	0	0	1	0	236	0	0	0	(32.1,60.8]	(93.9,125.3]	(33.3,33.7]
1999-2000	2680	2	6	18321.9	4.38	14.3	94.1	32.7	34.8	37	1	3	2	0	22.85	2	0	0	0	0	0	0	0	0	231	0	0	0	(32.1,60.8]	(93.9,125.3]	(34.7,44.9]
1999-2000	2682	1	11	20278.7	4.17	13.5	97.3	32.3	33.2	52	0	0	1	2	48.43	0	1	1	1	1	0	0	0	0	229	0	0	0	(32.1,60.8]	(93.9,125.3]	[27.8,33.3]
1999-2000	2684	2	5	2995.3	3.81	12.4	95	32.5	34.2	70	0	2	1	0	21.86	2	0	1	0	0	0	0	0	0	221	1	0	0	(32.1,60.8]	(93.9,125.3]	(33.7,34.2]
1999-2000	2685	2	2	22236.2	5.35	16.1	88.7	30.2	34	37	1	0	2	0	24.32	2	0	0	0	0	0	0	0	0	245	0	0	0	(29.1,30.3]	(86.1,89]	(33.7,34.2]
1999-2000	2692	2	11	6926.8	5.03	11	71.3	21.7	30.4	40	0	2	1	1	26.06	2	0	0	0	0	0	0	0	1	231	0	0	0	[14.7,29.1]	[51.1,86.1]	[27.8,33.3]
1999-2000	2694	1	6	12521.5	4.89	15.8	94.1	32.3	34.2	67	1	0	1	2	31.33	1	0	0	0	0	0	1	0	0	105	1	0	0	(32.1,60.8]	(93.9,125.3]	(33.7,34.2]
1999-2000	2696	2	5	2995.3	4.53	13.7	90.9	30.3	33.3	84	0	2	2	1	26.15	1	1	0	1	1	0	0	1	0	58	1	1	0	(29.1,30.3]	(89,91.3]	[27.8,33.3]
1999-2000	2697	1	11	24339.1	4.72	13.7	86.9	29.2	33.6	39	0	0	2	2	30.49	2	0	0	0	0	0	0	1	0	244	0	0	0	(29.1,30.3]	(86.1,89]	(33.3,33.7]
1999-2000	2699	1	11	17228.7	4.24	13.2	95.4	31.1	32.6	45	0	0	1	0	24.96	1	0	0	0	0	0	0	0	0	230	0	0	0	(30.3,31.1]	(93.9,125.3]	[27.8,33.3]
1999-2000	2700	3	1	12438.8	4.89	14.8	88.1	30.2	34.3	75	0	0	1	0	23.63	1	0	0	1	1	0	0	0	0	51	1	0	0	(29.1,30.3]	(86.1,89]	(34.2,34.7]
1999-2000	2701	2	12	2442.24	4.84	14	88.8	29	32.7	69	1	2	2	2	36.74	1	0	1	1	1	0	0	1	0	189	1	0	0	[14.7,29.1]	(86.1,89]	[27.8,33.3]
1999-2000	2702	1	12	11518.5	4.86	15.6	93.7	32	34.2	61	1	0	2	1	27.69	0	0	0	0	1	0	0	1	0	189	1	0	1	(31.1,32.1]	(91.3,93.9]	(33.7,34.2]
1999-2000	2705	1	12	4811.68	5.18	15.3	86.1	29.5	34.3	30	1	1	1	2	30.25	1	0	0	0	0	0	0	0	0	240	0	0	0	(29.1,30.3]	[51.1,86.1]	(34.2,34.7]
1999-2000	2709	2	10	1167.69	5.59	16.5	87	29.5	34	60	1	1	2	1	29.93	1	0	0	0	1	0	0	0	0	234	0	0	0	(29.1,30.3]	(86.1,89]	(33.7,34.2]
1999-2000	2711	1	4	1062.42	4.43	13.5	90.7	30.3	33.4	72	0	1	2	2	31.19	0	1	1	0	1	0	0	0	0	220	1	0	0	(29.1,30.3]	(89,91.3]	(33.3,33.7]
1999-2000	2712	1	5	2656.56	4.82	15.3	93.4	31.7	34	49	1	1	0	0	19.54	2	0	0	0	0	0	1	0	0	234	0	0	0	(31.1,32.1]	(91.3,93.9]	(33.7,34.2]
[truncated: 19,724 more rows]

## Sheet: 排除贫血
Year	seqn	sdmvpsu	sdmvstra	nhs_wt	red	hgb	mcv	mch	mchc	age	sex	eth	edu	bmi	BMI	smoke	CVD	DM	CKD	Hypertension	COPD	Hyperlipidemia	cancer	anemia	随访时间	全因	心血管	肿瘤	mch5	mcv5	mchc5
[truncated: 19,672 more rows]
